# Supplementary material for: Brain Connectivity Yields Insights into the Pathogenesis of Epilepsy and Subtypes: Evidence from Mendelian Randomization Analysis
Source: Health Data Sci. 2025 Aug 5;5:0283. doi: 10.34133/hds.0283 (PMC12324163; doi:10.34133/hds.0283)
Supplement: Supplementary 1 — Tables S1 to S11 Figs. S1 to S12 [file hds.0283.f1.zip › Supplementary table 1.xlsx]

## Sheet: FC_Dorsal.Attention
	CHR	BP	effect_allele	other_allele	beta	se	Freq1	p	SNP	variant_id	info	Effective_N
1	1	113287759	T	A	-0.000404869	8.75623e-05	0.0829335	3.78865e-06	rs141794346	1_113287759_A_T	0.97341	22874
2	11	83274456	G	A	-0.0010298	0.000215488	0.0136823	1.77309e-06	rs137902007	11_83274456_A_G	0.963989	23159
3	12	61556798	G	GA	0.000241583	5.08813e-05	0.358138	2.06733e-06	rs34194951	12_61556798_GA_G	0.984125	22519
4	12	61573095	C	T	0.000237777	5.04467e-05	0.355814	2.45008e-06	rs6581367	12_61573095_T_C	0.994467	23021
5	12	61574455	G	A	0.000251476	4.95914e-05	0.383702	3.98903e-07	rs955495	12_61574455_A_G	0.995868	23089
6	12	61574811	T	C	0.000239509	5.05006e-05	0.352489	2.12163e-06	rs1395542	12_61574811_C_T	0.996056	23104
7	12	61576848	C	T	0.000237482	5.04572e-05	0.355956	2.53335e-06	rs2036626	12_61576848_T_C	0.993807	23006
8	12	61578626	A	G	0.000236626	5.05324e-05	0.355385	2.84815e-06	rs10784178	12_61578626_G_A	0.992821	22952
9	12	61580583	T	A	0.000239296	5.04982e-05	0.352426	2.1637e-06	rs1395539	12_61580583_A_T	0.99604	23106
10	12	61582074	C	T	0.000239034	5.05036e-05	0.352374	2.22541e-06	rs7968844	12_61582074_T_C	0.996102	23106
11	12	61583349	T	G	0.000239935	5.0519e-05	0.352398	2.05251e-06	rs10784179	12_61583349_G_T	0.995504	23090
12	14	75645778	C	G	0.00100967	0.00020832	0.0139474	1.26342e-06	rs117732514	14_75645778_G_C	0.968673	23132
13	14	75669028	C	T	0.000993215	0.000208319	0.0137581	1.87423e-06	rs118018115	14_75669028_T_C	0.961914	23121
14	15	75990527	T	C	0.00107006	0.000232337	0.0109831	4.13355e-06	rs143030701	15_75990527_C_T	0.951038	23108
15	2	8673927	G	A	0.000249814	4.84126e-05	0.451121	2.48857e-07	rs1532791	2_8673927_A_G	1	23220
16	2	8674651	A	G	0.00023127	4.94689e-05	0.426447	2.95572e-06	rs6759898	2_8674651_G_A	0.978321	22382
17	2	8674669	A	G	0.000231213	4.94616e-05	0.426606	2.96257e-06	rs6431948	2_8674669_G_A	0.977857	22375
18	2	8674678	A	G	0.000234492	4.94222e-05	0.428046	2.10143e-06	rs7607645	2_8674678_G_A	0.978488	22369
19	2	8677584	C	T	0.00022438	4.87627e-05	0.414144	4.21769e-06	rs7605065	2_8677584_T_C	1	23220
20	2	236812409	T	C	0.000234992	5.10742e-05	0.35242	4.2277e-06	rs9653218	2_236812409_C_T	0.985194	22758
21	2	236816009	A	G	0.000243688	5.10618e-05	0.352734	1.8316e-06	rs12615896	2_236816009_G_A	0.987857	22767
22	2	236819195	G	A	0.000243915	5.11094e-05	0.35232	1.83165e-06	rs4663216	2_236819195_A_G	0.987885	22758
23	2	236820743	A	G	0.000243035	5.10679e-05	0.352651	1.9569e-06	rs28569406	2_236820743_G_A	0.987915	22774
24	2	236827091	C	T	0.000238396	5.1022e-05	0.353795	2.99378e-06	rs7572513	2_236827091_T_C	0.984261	22743
25	2	236827369	A	G	0.000237637	5.10294e-05	0.353789	3.22884e-06	rs11690665	2_236827369_G_A	0.984192	22740
26	2	236832074	G	A	0.000242875	5.09902e-05	0.35377	1.91747e-06	rs12471554	2_236832074_A_G	0.987065	22787
27	2	236832758	T	C	0.000244187	5.098e-05	0.353872	1.67942e-06	rs55747393	2_236832758_C_T	0.987403	22793
28	20	44301727	C	T	0.00144139	0.000304662	0.00602467	2.24598e-06	rs145432017	20_44301727_T_C	0.976906	23189
29	3	89451721	C	G	0.00027571	4.95411e-05	0.40591	2.64677e-08	rs6772953	3_89451721_G_C	0.989413	22888
30	3	89456555	A	T	0.00027762	4.94296e-05	0.405732	1.97145e-08	rs3792572	3_89456555_T_A	0.992739	22984
31	3	89466339	T	A	0.000280007	4.94007e-05	0.405929	1.46144e-08	rs35968370	3_89466339_A_T	0.994539	23025
32	3	89467357	G	A	0.000282879	4.93806e-05	0.406265	1.02554e-08	rs11921985	3_89467357_A_G	0.994507	23002
33	3	89469453	A	T	0.00027776	4.94114e-05	0.404525	1.91644e-08	rs7632502	3_89469453_T_A	0.994406	23000
34	3	89482234	C	T	0.000263912	4.96804e-05	0.390305	1.09317e-07	rs67316928	3_89482234_T_C	0.993824	23009
35	3	89489529	C	T	0.000249803	4.95175e-05	0.404035	4.57598e-07	rs6771054	3_89489529_T_C	0.990611	22936
36	3	89493167	A	G	0.000258638	4.97285e-05	0.390079	1.99921e-07	rs7637670	3_89493167_G_A	0.993504	22992
37	3	89494030	A	C	0.000256929	4.97286e-05	0.390201	2.40347e-07	rs987748	3_89494030_C_A	0.993525	22985
38	3	89521693	C	T	0.000258287	4.93573e-05	0.393398	1.68219e-07	rs35124509	3_89521693_T_C	1	23220
39	3	89523038	A	C	0.000260287	4.93731e-05	0.391714	1.36279e-07	rs12636275	3_89523038_C_A	0.99987	23217
40	3	89525505	G	A	0.000251102	4.909e-05	0.404968	3.16011e-07	rs2117137	3_89525505_A_G	1	23220
41	3	89530057	A	C	0.000260879	4.93076e-05	0.401411	1.22854e-07	rs7650184	3_89530057_C_A	0.998553	23153
42	3	89534377	C	T	0.00025216	4.93071e-05	0.400211	3.17806e-07	rs7632427	3_89534377_T_C	1	23220
43	3	89541934	T	C	0.000242592	4.93563e-05	0.401073	8.9337e-07	rs11918555	3_89541934_C_T	0.998691	23192
44	3	89551301	C	T	0.000242846	4.94045e-05	0.401059	8.91807e-07	rs12637608	3_89551301_T_C	0.99823	23156
45	3	89561048	T	C	0.000238917	4.94253e-05	0.400542	1.34742e-06	rs66757381	3_89561048_C_T	0.997937	23137
46	3	89578046	A	AT	0.000252478	5.01791e-05	0.391318	4.90262e-07	3:89578046_AT_A	3_89578046_AT_A	0.98689	22704
47	3	89581408	T	A	0.00024148	4.94852e-05	0.40105	1.06882e-06	rs724972	3_89581408_A_T	0.997036	23094
48	3	89587262	G	A	0.000241938	4.94978e-05	0.40101	1.02627e-06	rs7652296	3_89587262_A_G	0.996365	23084
49	3	89590826	T	C	0.000237695	5.00321e-05	0.394768	2.03819e-06	rs2346843	3_89590826_C_T	0.985241	22631
50	3	89594767	T	C	0.000227969	4.96776e-05	0.397798	4.47794e-06	rs73145338	3_89594767_C_T	0.994607	23024
51	3	89595252	T	C	0.000230112	4.9703e-05	0.397462	3.6813e-06	rs7621573	3_89595252_C_T	0.994257	23003
52	3	89597679	A	C	0.00022872	4.97082e-05	0.397533	4.22204e-06	rs10511145	3_89597679_C_A	0.994202	23000
53	3	89598352	G	GGT	0.000233631	4.98137e-05	0.398947	2.74651e-06	3:89598352_GGT_G	3_89598352_GGT_G	0.989911	22814
54	3	89625902	T	C	0.00023107	4.97142e-05	0.397799	3.37093e-06	rs73153219	3_89625902_C_T	0.993687	22990
55	3	89633140	A	G	0.000231435	4.96756e-05	0.397704	3.19647e-06	rs7635916	3_89633140_G_A	0.993787	23012
56	3	89640350	G	C	0.000228879	4.97384e-05	0.398402	4.21389e-06	rs6551413	3_89640350_C_G	0.993573	22961
57	3	89642054	C	T	0.000227271	4.97347e-05	0.398485	4.91065e-06	rs6795325	3_89642054_T_C	0.99379	22968
58	3	89645542	C	T	0.000227797	4.97534e-05	0.399305	4.70713e-06	rs1520596	3_89645542_T_C	0.991973	22917
59	3	89659012	G	T	0.000232186	4.97612e-05	0.399237	3.08841e-06	rs66499884	3_89659012_T_G	0.992639	22922
60	4	43912828	C	A	-0.000720153	0.00015468	0.0258749	3.24577e-06	rs78807312	4_43912828_A_C	0.981484	23162
61	4	43950014	G	A	-0.000702687	0.000153427	0.0263381	4.67565e-06	rs71610088	4_43950014_A_G	0.965311	23068
62	4	43963016	A	AATGACTTGTAAAT	-0.000745401	0.000160206	0.0238476	3.29324e-06	4:43963016_AATGACTTGTAAAT_A	4_43963016_AATGACTTGTAAAT_A	0.967362	23079
63	4	84917201	C	T	0.000281376	5.96934e-05	0.209325	2.44721e-06	rs12640860	4_84917201_T_C	0.981289	22781
64	4	84920560	T	C	0.000289866	5.96646e-05	0.20886	1.19211e-06	rs12508611	4_84920560_C_T	0.982743	22830
65	4	84926742	A	C	0.000295017	5.80406e-05	0.222511	3.74563e-07	rs4693666	4_84926742_C_A	0.987742	22963
66	4	84933123	G	C	0.000294244	5.80084e-05	0.223042	3.95792e-07	rs4634208	4_84933123_C_G	0.988908	22970
67	4	84935594	GT	G	0.000364626	7.77916e-05	0.107354	2.7853e-06	rs74476563	4_84935594_G_GT	0.986826	23047
68	4	84939404	C	T	0.000291027	5.79768e-05	0.222723	5.21344e-07	rs13149123	4_84939404_T_C	0.990913	22996
69	4	84939700	G	A	0.000291027	5.79768e-05	0.22273	5.21344e-07	rs13148246	4_84939700_A_G	0.990996	22996
70	4	84939891	T	C	0.000290167	5.79869e-05	0.222695	5.65644e-07	rs13130791	4_84939891_C_T	0.990753	22992
71	4	84943867	G	T	0.000295037	5.79104e-05	0.223023	3.5204e-07	rs11099632	4_84943867_T_G	0.992727	23028
72	4	84944147	T	A	0.000316013	6.48316e-05	0.165975	1.0988e-06	rs4554064	4_84944147_A_T	0.996994	23196
73	4	84944164	G	A	0.000318233	6.53602e-05	0.163523	1.12964e-06	rs72659301	4_84944164_A_G	0.98949	23044
74	4	84944345	AT	A	0.000315134	6.67216e-05	0.158396	2.33651e-06	rs79170527	4_84944345_A_AT	0.982267	22798
75	4	84944364	T	C	0.000316487	6.48306e-05	0.165941	1.05852e-06	rs62304196	4_84944364_C_T	0.997015	23196
76	4	84944469	T	C	0.000312888	6.37003e-05	0.172459	9.08247e-07	rs62304197	4_84944469_C_T	0.999123	23213
77	4	84944579	T	C	0.000312024	6.36978e-05	0.172498	9.72193e-07	rs72659302	4_84944579_C_T	0.999601	23214
78	4	84944580	G	C	0.000318392	6.39433e-05	0.171311	6.42759e-07	rs72660803	4_84944580_C_G	0.997333	23156
79	4	84944637	G	A	0.000306817	6.36391e-05	0.172712	1.43607e-06	rs62304198	4_84944637_A_G	1	23220
80	4	84944706	A	G	0.000312024	6.36978e-05	0.172497	9.72193e-07	rs62304199	4_84944706_G_A	0.99956	23214
81	4	84944810	A	G	0.000312024	6.36978e-05	0.172494	9.72193e-07	rs62304200	4_84944810_G_A	0.999479	23214
82	4	84944881	C	A	0.00031327	6.37141e-05	0.172493	8.85702e-07	rs62304201	4_84944881_A_C	0.999408	23212
83	4	84945373	G	A	0.000311576	6.37308e-05	0.172459	1.0206e-06	rs4693104	4_84945373_A_G	0.998915	23209
84	4	84945490	G	C	0.000316988	6.37822e-05	0.172365	6.74837e-07	rs60718986	4_84945490_C_G	0.996892	23194
85	4	84945509	A	G	0.000317199	6.37939e-05	0.172257	6.66544e-07	rs55743749	4_84945509_G_A	0.9981	23199
86	4	84945543	C	A	0.000317199	6.37939e-05	0.172253	6.66544e-07	rs58476732	4_84945543_A_C	0.99803	23199
87	4	84945906	T	C	0.000310813	6.37573e-05	0.172304	1.09561e-06	rs55773726	4_84945906_C_T	0.998067	23199
88	4	84946150	G	A	0.000308117	6.43575e-05	0.169452	1.69839e-06	rs56234714	4_84946150_A_G	0.992214	23078
89	4	84946185	C	G	0.00032369	6.47948e-05	0.168518	5.90786e-07	rs58850022	4_84946185_G_C	0.986192	22915
90	4	84946188	T	G	0.00032369	6.47948e-05	0.168518	5.90786e-07	rs78698103	4_84946188_G_T	0.986192	22915
91	4	84946191	T	C	0.000324311	6.47819e-05	0.168624	5.59292e-07	rs55730990	4_84946191_C_T	0.986386	22920
92	4	84946244	A	G	0.000310985	6.37152e-05	0.172592	1.06328e-06	rs66515246	4_84946244_G_A	0.997193	23192
93	4	84946343	T	C	0.000305719	6.38554e-05	0.171983	1.69766e-06	rs72660808	4_84946343_C_T	0.997311	23189
94	4	84946356	C	T	0.000306882	6.38397e-05	0.171993	1.54115e-06	rs4991641	4_84946356_T_C	0.997015	23190
95	4	84946436	G	A	0.00031116	6.38666e-05	0.171788	1.11185e-06	rs4991642	4_84946436_A_G	0.997017	23189
96	4	84946479	A	C	0.000310435	6.38874e-05	0.171746	1.18692e-06	rs4991643	4_84946479_C_A	0.996801	23186
97	4	84946536	G	C	0.000307708	6.39008e-05	0.17158	1.47838e-06	rs4991644	4_84946536_C_G	0.996401	23182
98	4	84946585	A	G	0.000303971	6.59357e-05	0.161902	4.04641e-06	rs72660809	4_84946585_G_A	0.981683	22777
99	4	84946718	G	A	0.000318142	6.41534e-05	0.171118	7.1332e-07	rs62304207	4_84946718_A_G	0.995707	23094
100	4	84946745	T	C	0.000317877	6.41617e-05	0.171106	7.3099e-07	rs72660810	4_84946745_C_T	0.995662	23089
101	4	84946872	G	T	0.000314033	6.45243e-05	0.169636	1.14115e-06	rs62304209	4_84946872_T_G	0.991824	23014
102	4	84946884	G	C	0.000317221	6.45184e-05	0.169686	8.85961e-07	rs62304210	4_84946884_C_G	0.991882	23011
103	4	84946936	A	C	0.000316978	6.42876e-05	0.170578	8.25358e-07	rs62304211	4_84946936_C_A	0.993861	23053
104	4	84946958	A	G	0.000312477	6.43699e-05	0.170162	1.21549e-06	rs62304212	4_84946958_G_A	0.992932	23043
105	4	84946975	G	A	0.00031618	6.43462e-05	0.170246	8.99701e-07	rs62304213	4_84946975_A_G	0.993062	23046
106	4	84947233	T	C	0.000324821	6.53163e-05	0.164703	6.63844e-07	rs17007862	4_84947233_C_T	0.991839	23021
107	4	84947371	A	G	0.000325204	6.53106e-05	0.16473	6.42629e-07	rs17007867	4_84947371_G_A	0.991826	23020
108	4	84947624	T	C	0.000293869	5.93192e-05	0.209472	7.3209e-07	rs13149815	4_84947624_C_T	0.991503	23009
109	4	84947774	A	G	0.000324697	6.53281e-05	0.164665	6.73472e-07	rs72660812	4_84947774_G_A	0.991289	23012
110	4	84949018	T	A	0.000288284	5.93051e-05	0.209779	1.1755e-06	rs1921887	4_84949018_A_T	0.992402	23002
111	4	84950278	C	A	0.000329129	6.53887e-05	0.164395	4.85429e-07	rs1921886	4_84950278_A_C	0.989199	22988
112	4	84950644	G	A	0.00029307	5.93973e-05	0.209465	8.10971e-07	rs1950129	4_84950644_A_G	0.991358	22963
113	4	84951137	G	A	0.000329603	6.53808e-05	0.164758	4.65946e-07	rs61355755	4_84951137_A_G	0.988191	22967
114	4	84951274	T	G	0.000294408	5.94852e-05	0.209273	7.50235e-07	rs11732792	4_84951274_G_T	0.989431	22949
115	4	84951493	A	T	0.00028418	5.88209e-05	0.214631	1.36544e-06	rs11099633	4_84951493_T_A	0.990925	22947
116	4	84951643	T	C	0.000375405	7.94233e-05	0.105171	2.29638e-06	rs113134562	4_84951643_C_T	0.966838	22690
117	5	85963394	G	T	0.000924164	0.000202353	0.0142726	4.97113e-06	rs543179267	5_85963394_T_G	0.975542	23170
118	5	162349617	T	C	0.000722962	0.000158169	0.0240779	4.88335e-06	rs145863662	5_162349617_C_T	0.973296	23114
119	6	155176838	T	C	0.00061912	0.000135344	0.0330876	4.80088e-06	rs117687720	6_155176838_C_T	0.953309	22837
120	7	77741234	C	T	0.00120899	0.00026384	0.00849104	4.6235e-06	rs3807731	7_77741234_T_C	0.960334	23188
121	7	96817264	C	G	0.000237591	5.18142e-05	0.318374	4.55437e-06	rs6970451	7_96817264_G_C	0.984839	22869
122	7	143164726	G	T	0.000371297	8.07554e-05	0.0971715	4.29234e-06	rs4573172	7_143164726_T_G	0.991497	23113
123	7	143174579	T	C	0.000370555	8.05548e-05	0.0975451	4.2465e-06	rs76216678	7_143174579_C_T	0.993606	23148
124	7	143174630	T	C	0.000370555	8.05548e-05	0.0975358	4.2465e-06	rs13362832	7_143174630_C_T	0.9936	23148
125	7	143184792	G	T	0.000371336	8.06473e-05	0.0974208	4.15765e-06	rs4726626	7_143184792_T_G	0.993698	23135
126	7	143188980	G	C	0.000363707	7.82646e-05	0.104006	3.38416e-06	rs10255417	7_143188980_C_G	0.999383	23216
127	7	143193686	A	G	0.000363707	7.82646e-05	0.104009	3.38416e-06	rs1404638	7_143193686_G_A	0.999588	23216
128	7	143203144	C	CTTTTT	0.000359978	7.8103e-05	0.104548	4.06739e-06	7:143203144_CTTTTT_C	7_143203144_CTTTTT_C	0.998021	23208
129	8	63044063	C	A	0.000362597	7.29643e-05	0.125439	6.76e-07	rs4237049	8_63044063_A_C	0.988372	23095
130	8	63044070	C	T	0.000361968	7.29696e-05	0.125482	7.08015e-07	rs4237050	8_63044070_T_C	0.988096	23090
131	8	63044096	G	A	0.000356642	7.28177e-05	0.125781	9.76034e-07	rs4237051	8_63044096_A_G	0.989213	23108
132	8	63044138	G	A	0.000357117	7.2768e-05	0.125837	9.2818e-07	rs4237052	8_63044138_A_G	0.990569	23123
133	8	63044193	C	T	0.000362169	7.27442e-05	0.12581	6.4483e-07	rs4237053	8_63044193_T_C	0.991229	23140
134	8	63044386	C	T	0.000357542	7.27336e-05	0.125812	8.90359e-07	rs4370528	8_63044386_T_C	0.992583	23153
135	8	63044535	A	C	0.000358433	7.27217e-05	0.125837	8.32979e-07	rs4617145	8_63044535_C_A	0.993063	23156
136	8	63044942	G	C	0.000355035	7.26755e-05	0.125984	1.04007e-06	rs4562310	8_63044942_C_G	0.993482	23170
137	8	63044983	G	A	0.000348864	7.26186e-05	0.126115	1.56457e-06	rs4610738	8_63044983_A_G	0.993151	23168
138	8	63046972	A	G	0.000335863	7.24641e-05	0.127177	3.59086e-06	rs7462666	8_63046972_G_A	0.993044	23194
139	8	63049820	C	T	0.000345689	7.23318e-05	0.127755	1.77069e-06	rs4317559	8_63049820_T_C	0.995151	23192
140	8	63051905	T	C	0.000340914	7.23194e-05	0.127689	2.44319e-06	rs6980515	8_63051905_C_T	0.996556	23206
141	8	63053725	A	G	0.000344387	7.23466e-05	0.127486	1.94533e-06	rs4738938	8_63053725_G_A	0.999337	23212
142	8	63055078	G	A	0.000339066	7.22855e-05	0.127852	2.73888e-06	rs4268118	8_63055078_A_G	1	23220
143	8	63055549	T	C	0.000343414	7.18621e-05	0.128263	1.77433e-06	rs4349974	8_63055549_C_T	1	23220
144	8	63055991	T	C	0.000340187	7.23126e-05	0.127718	2.56078e-06	rs4256587	8_63055991_C_T	0.997492	23207
145	8	63056052	A	C	0.000336492	7.22648e-05	0.127825	3.23607e-06	rs4445217	8_63056052_C_A	0.997297	23208
146	8	63057246	A	G	0.00033836	7.22989e-05	0.127759	2.88486e-06	rs4383956	8_63057246_G_A	0.999519	23211
147	8	63057639	G	A	0.000331894	7.22667e-05	0.127964	4.39985e-06	rs7841863	8_63057639_A_G	0.997564	23209
148	8	63061190	C	T	0.000338509	7.23005e-05	0.127769	2.85731e-06	rs34250977	8_63061190_T_C	0.999351	23209
149	8	63062581	A	G	0.000336457	7.23117e-05	0.127696	3.29152e-06	rs7832144	8_63062581_G_A	0.999235	23207
150	8	63063198	T	C	0.000334438	7.22742e-05	0.127936	3.7237e-06	rs4738939	8_63063198_C_T	0.997235	23200
151	8	63066784	G	T	0.000333431	7.22698e-05	0.127913	3.97696e-06	rs10504344	8_63066784_T_G	0.997689	23209
152	8	63069639	C	T	0.000333431	7.22698e-05	0.127914	3.97696e-06	rs12544805	8_63069639_T_C	0.997675	23209

## Sheet: FC_Frontoparietal
	CHR	BP	effect_allele	other_allele	beta	se	Freq1	p	SNP	variant_id	info	Effective_N
1	1	58367733	A	G	0.00089769	0.000185229	0.0108728	1.2655e-06	rs12409950	1_58367733_G_A	0.951263	23127
2	1	75156665	T	C	0.000836185	0.000151738	0.0149284	3.61197e-08	rs484649	1_75156665_C_T	1	23220
3	1	75159147	T	TATC	0.000824943	0.000156541	0.0138972	1.37774e-07	1:75159147_TATC_T	1_75159147_TATC_T	0.979411	23187
4	1	97866775	A	T	0.000459154	9.96979e-05	0.0377388	4.13833e-06	rs116675568	1_97866775_T_A	0.910435	22396
5	10	2976978	A	G	0.000549562	0.0001154	0.0265686	1.9263e-06	rs147959900	10_2976978_G_A	0.958949	23049
6	10	2990804	A	G	0.000596925	0.000113239	0.0280538	1.36628e-07	rs78902843	10_2990804_G_A	0.958591	23011
7	10	116590452	C	T	-0.000453811	9.91708e-05	0.0370371	4.76285e-06	rs113167197	10_116590452_T_C	0.986831	23150
8	10	116594760	A	G	-0.000453811	9.91708e-05	0.0370286	4.76285e-06	rs78713046	10_116594760_G_A	0.986895	23150
9	10	131318306	A	G	0.000932602	0.000199919	0.00838158	3.10521e-06	rs61862592	10_131318306_G_A	0.912034	23079
10	12	63514618	A	G	0.000194651	4.19488e-05	0.274146	3.49992e-06	rs4763064	12_63514618_G_A	0.992545	23052
11	12	63514895	A	C	0.000200696	4.12585e-05	0.286674	1.15591e-06	rs4763063	12_63514895_C_A	0.99595	23166
12	12	63515537	C	T	0.000200378	4.12542e-05	0.286613	1.19858e-06	rs7955199	12_63515537_T_C	0.996717	23170
13	12	63516235	C	T	0.000178855	3.81187e-05	0.412979	2.72024e-06	rs6581467	12_63516235_T_C	0.998715	23202
14	12	63516365	G	A	0.000200758	4.12539e-05	0.286658	1.14402e-06	rs6581468	12_63516365_A_G	0.997316	23172
15	12	63516484	G	C	0.000200492	4.12533e-05	0.286635	1.18148e-06	rs6581469	12_63516484_C_G	0.99733	23171
16	12	63517467	G	A	0.000199728	4.12472e-05	0.286934	1.2923e-06	rs6581471	12_63517467_A_G	0.997719	23172
17	12	63517920	C	A	0.000199991	4.12503e-05	0.286965	1.25379e-06	rs7973537	12_63517920_A_C	0.997774	23169
18	12	63518023	C	T	0.000179459	3.81146e-05	0.413608	2.51102e-06	rs10747978	12_63518023_T_C	1	23220
19	12	63518067	T	C	0.0002003	4.12432e-05	0.286879	1.20217e-06	rs7960485	12_63518067_C_T	0.997948	23176
20	12	63518231	G	A	0.000199964	4.12479e-05	0.286899	1.25615e-06	rs10735913	12_63518231_A_G	0.998196	23177
21	12	63519424	C	A	0.000176432	3.81306e-05	0.413504	3.72915e-06	rs10784335	12_63519424_A_C	0.998612	23168
22	12	133354470	T	C	-0.000222706	4.7564e-05	0.193058	2.85389e-06	rs900444	12_133354470_C_T	0.989333	22953
23	14	24872209	T	C	0.000173014	3.78642e-05	0.481225	4.91861e-06	rs6573778	14_24872209_C_T	0.986655	22677
24	14	24874193	T	G	0.000176229	3.79395e-05	0.47993	3.42021e-06	rs72694393	14_24874193_G_T	0.984075	22521
25	14	24876237	T	C	0.000174773	3.79019e-05	0.478951	4.02559e-06	rs11626929	14_24876237_C_T	0.986006	22614
26	14	25459987	C	T	-0.00019348	4.22568e-05	0.267177	4.70398e-06	rs11625143	14_25459987_T_C	0.9971	23131
27	15	56070726	T	C	-0.000450405	9.69994e-05	0.0399474	3.44667e-06	rs79445012	15_56070726_C_T	0.936855	22780
28	16	31341966	A	G	0.000860036	0.000188124	0.00934669	4.86394e-06	rs41520244	16_31341966_G_A	1	23220
29	18	45323886	G	C	-0.000554364	0.000119703	0.0258843	3.65571e-06	rs118156790	18_45323886_C_G	0.976451	23129
30	18	47288909	T	C	0.000245972	4.74784e-05	0.188469	2.2289e-07	rs2156085	18_47288909_C_T	1	23220
31	18	47289049	G	C	0.000231987	4.68028e-05	0.194987	7.2214e-07	rs75116816	18_47289049_C_G	0.994761	23111
32	18	47289441	G	C	0.000229584	4.69516e-05	0.194601	1.01615e-06	rs78355923	18_47289441_C_G	0.99258	23047
33	2	102631652	C	T	-0.000327593	7.09414e-05	0.0740776	3.89916e-06	rs3218896	2_102631652_T_C	0.995553	23184
34	2	114065572	T	C	-0.000213989	4.32814e-05	0.248222	7.70277e-07	rs62158161	2_114065572_C_T	0.986145	22783
35	2	114068017	G	T	-0.000218929	4.32099e-05	0.247594	4.08046e-07	rs12615370	2_114068017_T_G	0.991031	22963
36	2	114068802	C	CTG	-0.000215596	4.35506e-05	0.246433	7.45658e-07	2:114068802_CTG_C	2_114068802_CTG_C	0.98464	22745
37	2	114069021	G	A	-0.000223417	4.31657e-05	0.248644	2.28875e-07	rs1964463	2_114069021_A_G	0.989386	22890
38	2	114071473	C	T	-0.000220074	4.3192e-05	0.247674	3.51028e-07	rs56163359	2_114071473_T_C	0.991963	22995
39	2	114071717	C	T	-0.000220364	4.31922e-05	0.247714	3.38867e-07	rs62158163	2_114071717_T_C	0.991886	22994
40	2	114073498	G	GGAA	-0.000222805	4.35829e-05	0.245553	3.20994e-07	2:114073498_GGAA_G	2_114073498_GGAA_G	0.985117	22696
41	2	114077218	C	G	-0.000254157	4.48222e-05	0.224623	1.44229e-08	rs62158166	2_114077218_G_C	0.989865	22926
42	2	114078381	G	C	-0.000253777	4.48428e-05	0.224608	1.53832e-08	rs62158168	2_114078381_C_G	0.989742	22922
43	2	114079248	A	C	-0.000255878	4.4859e-05	0.224499	1.18428e-08	rs12616641	2_114079248_C_A	0.989748	22919
44	2	114081827	T	C	-0.000282425	4.5579e-05	0.214185	5.87601e-10	rs62158169	2_114081827_C_T	0.989592	22955
45	2	114082175	G	A	-0.00028448	4.55558e-05	0.214364	4.32238e-10	rs62158170	2_114082175_A_G	0.99067	22968
46	2	114082628	TA	T	-0.000292751	4.57621e-05	0.213441	1.61317e-10	rs199993536	2_114082628_T_TA	0.982897	22681
47	2	114083120	G	A	-0.00028279	4.52051e-05	0.218928	4.02676e-10	rs6737318	2_114083120_A_G	0.991484	22976
48	2	114084596	C	T	-0.000283079	4.51828e-05	0.218912	3.79008e-10	rs62158206	2_114084596_T_C	0.992556	22988
49	2	114085785	A	G	-0.000281842	4.51813e-05	0.218917	4.50877e-10	rs7556815	2_114085785_G_A	0.993185	22990
50	2	114089551	A	C	-0.000280545	4.4893e-05	0.22031	4.19773e-10	rs2863957	2_114089551_C_A	0.997061	23162
51	2	114090412	G	A	-0.000272602	4.48556e-05	0.220423	1.24106e-09	rs1823125	2_114090412_A_G	1	23220
52	2	114092549	T	G	-0.000275487	4.48962e-05	0.220162	8.59438e-10	rs60873293	2_114092549_G_T	0.997878	23185
53	2	114099305	G	T	-0.000216462	3.98504e-05	0.329406	5.63311e-08	rs2121244	2_114099305_T_G	0.995597	23151
54	2	114099346	T	C	-0.000216416	3.98495e-05	0.329397	5.66586e-08	rs2121243	2_114099346_C_T	0.995637	23152
55	2	114103804	T	A	-0.000220225	4.00398e-05	0.323042	3.83474e-08	rs57611236	2_114103804_A_T	0.994949	23137
56	2	114103966	A	C	-0.000285411	4.54024e-05	0.213767	3.31059e-10	rs56093896	2_114103966_C_A	0.99374	23134
57	2	114106139	T	G	-0.000288083	4.54072e-05	0.213719	2.27395e-10	rs62158211	2_114106139_G_T	0.993263	23129
58	2	114106326	G	A	-0.0002219	4.01759e-05	0.322989	3.36435e-08	rs62158212	2_114106326_A_G	0.991004	23001
59	2	114109355	T	C	-0.000277411	4.55416e-05	0.213127	1.13714e-09	rs4618068	2_114109355_C_T	0.991048	23090
60	2	114110036	T	A	-0.000279649	4.55809e-05	0.212804	8.64331e-10	rs1807282	2_114110036_A_T	0.991271	23083
61	2	114110568	A	G	-0.000276875	4.56108e-05	0.212564	1.2961e-09	rs62158213	2_114110568_G_A	0.990754	23051
62	2	137427080	G	A	0.000174787	3.77129e-05	0.456709	3.59442e-06	rs12185551	2_137427080_A_G	0.998059	23115
63	2	137433150	G	T	0.000173188	3.78124e-05	0.44776	4.67009e-06	rs17700151	2_137433150_T_G	0.997411	23094
64	2	137446163	A	G	0.000172395	3.77488e-05	0.457802	4.97557e-06	rs4263167	2_137446163_G_A	0.996384	23069
65	2	193675509	T	C	0.00068652	0.000139157	0.0182898	8.13675e-07	rs111435934	2_193675509_C_T	0.970412	23138
66	2	195849836	GA	G	0.000768893	0.000166504	0.012607	3.89804e-06	rs145956727	2_195849836_G_GA	0.936056	23088
67	22	47001169	G	A	0.00103577	0.00021856	0.0067173	2.15982e-06	rs150755180	22_47001169_A_G	0.94347	23154
68	3	161406881	C	T	0.000178085	3.89217e-05	0.377564	4.77703e-06	rs9837663	3_161406881_T_C	0.986557	22685
69	4	174257246	A	G	0.000960509	0.000200083	0.00839519	1.59233e-06	rs145446707	4_174257246_G_A	0.916601	22977
70	4	184945260	C	T	0.000334015	7.17473e-05	0.0744354	3.25075e-06	rs6552731	4_184945260_T_C	1	23220
71	5	11915860	T	G	0.00106022	0.000213176	0.00735382	6.62446e-07	rs183555419	5_11915860_G_T	0.926974	23115
72	5	169138909	A	G	-0.000174416	3.80946e-05	0.415524	4.70796e-06	rs2306558	5_169138909_G_A	0.997271	23114
73	5	169147499	T	C	-0.000178249	3.79903e-05	0.41571	2.72129e-06	rs67440149	5_169147499_C_T	0.999067	23207
74	5	169148158	G	A	-0.000175087	3.79749e-05	0.415957	4.0365e-06	rs868574	5_169148158_A_G	1	23220
75	5	169152515	C	CTTTT	-0.000178791	3.80439e-05	0.44409	2.62221e-06	5:169152515_CTTTT_C	5_169152515_CTTTT_C	0.98889	22751
76	5	169169019	C	A	-0.000187957	3.85178e-05	0.422096	1.0696e-06	rs13190499	5_169169019_A_C	0.984394	22388
77	7	36967217	C	G	-0.000534858	0.000108506	0.0297393	8.31025e-07	rs76854336	7_36967217_G_C	1	23220
78	8	29540751	T	G	-0.000196985	4.30471e-05	0.27451	4.76411e-06	rs7839112	8_29540751_G_T	0.973413	22361
79	8	42229990	G	A	0.000486024	0.000105416	0.0323683	4.03798e-06	rs76028461	8_42229990_A_G	0.931173	22814
80	8	59314155	C	CA	-0.000234283	4.95489e-05	0.179399	2.27749e-06	8:59314155_CA_C	8_59314155_CA_C	0.981285	22809

## Sheet: FC_Default
	CHR	BP	effect_allele	other_allele	beta	se	Freq1	p	SNP	variant_id	info	Effective_N
1	1	236459904	A	T	-0.000730477	0.000159159	0.0543365	4.46e-06	rs74577448	1_236459904_T_A	0.991758	23153
2	11	64623057	C	T	0.00159655	0.00034918	0.0108714	4.85e-06	rs113569906	11_64623057_T_C	0.923374	22984
3	11	122026460	C	T	0.00048155	0.000104035	0.135781	3.7e-06	rs1816158	11_122026460_T_C	0.961341	22569
4	18	49515795	A	G	-0.00197999	0.000425818	0.00719985	3.34e-06	rs186622253	18_49515795_G_A	0.97684	23188
5	18	56258036	C	T	0.00071354	0.000139777	0.0705319	3.34e-07	rs62096312	18_56258036_T_C	0.990265	23116
6	19	14420949	T	G	-0.000461784	0.000100546	0.149324	4.4e-06	rs72998957	19_14420949_G_T	1	23220
7	19	45392254	T	C	-0.000444298	9.56e-05	0.170244	3.4e-06	rs6857	19_45392254_C_T	0.99456	23180
8	19	45396665	T	G	-0.000413907	8.91e-05	0.205001	3.39e-06	rs59007384	19_45396665_G_T	0.992556	23071
9	19	45410002	A	G	-0.000519736	0.000108474	0.125138	1.67e-06	rs769449	19_45410002_G_A	1	23220
10	19	45411941	C	T	-0.000589248	9.98e-05	0.154189	3.64e-09	rs429358	19_45411941_T_C	1	23220
11	19	45415713	A	G	-0.000542207	0.000108607	0.125627	6.01e-07	rs10414043	19_45415713_G_A	0.99157	23087
12	19	45415935	T	G	-0.000542778	0.000108569	0.125768	5.79e-07	rs7256200	19_45415935_G_T	0.991249	23080
13	19	45422160	G	C	-0.000460395	9.22e-05	0.188167	5.91e-07	rs12721051	19_45422160_C_G	0.996947	23181
14	19	45422846	A	G	-0.000468315	9.2e-05	0.188616	3.61e-07	rs56131196	19_45422846_G_A	0.999105	23209
15	19	45422946	G	A	-0.000467086	9.19e-05	0.188936	3.79e-07	rs4420638	19_45422946_A_G	1	23220
16	19	45424351	T	A	-0.000449359	9.61e-05	0.178848	2.91e-06	rs814573	19_45424351_A_T	0.943828	22266
17	2	15026321	TCC	T	-0.000605129	0.000128973	0.0827327	2.72e-06	rs201564957	2_15026321_T_TCC	0.980459	22963
18	2	15026322	CCA	C	-0.000607285	0.000128962	0.0827701	2.5e-06	rs10693889	2_15026322_C_CCA	0.980943	22964
19	2	16976196	T	C	-0.000337772	7.33e-05	0.433884	4.14e-06	rs495667	2_16976196_C_T	0.972668	22254
20	2	16976422	C	T	-0.000351111	7.26e-05	0.441826	1.31e-06	rs493072	2_16976422_T_C	0.981305	22612
21	2	16976700	C	T	-0.000366278	7.27e-05	0.440202	4.72e-07	rs58664806	2_16976700_T_C	0.978163	22537
22	2	16977144	T	C	-0.000358887	7.35e-05	0.423138	1.06e-06	rs76791541	2_16977144_C_T	0.972665	22265
23	2	16977156	G	A	-0.000340437	7.34e-05	0.43128	3.52e-06	rs144663787	2_16977156_A_G	0.972609	22216
24	2	16977470	C	A	-0.000368787	7.31e-05	0.427817	4.5e-07	rs10048777	2_16977470_A_C	0.97785	22441
25	2	16977676	G	A	-0.000350079	7.29e-05	0.435862	1.59e-06	rs569762	2_16977676_A_G	0.977435	22385
26	2	16978168	CAG	C	-0.00034033	7.32e-05	0.433451	3.38e-06	rs200099982	2_16978168_C_CAG	0.97422	22248
27	2	16979470	C	T	-0.000350557	7.31e-05	0.420233	1.62e-06	rs2543636	2_16979470_T_C	0.981897	22530
28	2	66945017	G	A	0.00144978	0.00029341	0.0143338	7.82e-07	rs138631092	2_66945017_A_G	0.901389	22896
29	2	79778268	A	G	-0.00122971	0.000262921	0.0193522	2.93e-06	rs148891041	2_79778268_G_A	0.912158	22823
30	2	146045060	C	T	0.000344672	7.19e-05	0.491148	1.65e-06	rs17409597	2_146045060_T_C	0.981055	22595
31	2	146045655	T	C	0.000331041	7.19e-05	0.467567	4.2e-06	rs12998573	2_146045655_C_T	0.980249	22571
32	20	41956154	G	GT	0.000626384	0.000136273	0.072506	4.32e-06	20:41956154_GT_G	20_41956154_GT_G	0.995945	23177
33	20	41957146	T	C	0.000622428	0.000135995	0.0727122	4.74e-06	rs79194695	20_41957146_C_T	0.996735	23186
34	20	41957559	T	C	0.000636015	0.000137596	0.071011	3.81e-06	rs75017285	20_41957559_C_T	0.996043	23173
35	20	41959407	T	C	0.000636412	0.000137024	0.0716249	3.43e-06	rs76914898	20_41959407_C_T	0.997864	23195
36	21	15870638	C	T	-0.000339289	7.27e-05	0.456178	3.07e-06	rs2274796	21_15870638_T_C	0.977855	22311
37	3	45441280	G	C	-0.000336815	7.24e-05	0.492354	3.27e-06	rs11707177	3_45441280_C_G	0.975392	22244
38	3	55068510	G	A	-0.000353718	7.42e-05	0.352168	1.88e-06	rs4955921	3_55068510_A_G	0.996705	23116
39	3	55070121	T	C	0.000391232	8.12e-05	0.258447	1.46e-06	rs3821651	3_55070121_C_T	0.989095	22936
40	3	55070960	C	T	-0.000345263	7.38e-05	0.361363	2.91e-06	rs1031322	3_55070960_T_C	0.994806	23048
41	3	55074658	G	T	-0.000336542	7.35e-05	0.363927	4.73e-06	rs4955923	3_55074658_T_G	0.995892	23097
42	3	55075716	G	A	-0.000357416	7.57e-05	0.323954	2.38e-06	rs9869614	3_55075716_A_G	0.994495	23048
43	3	55110307	G	T	-0.000423831	7.73e-05	0.31398	4.23e-08	rs358079	3_55110307_T_G	0.981604	22579
44	3	55114095	G	A	0.000377509	8.14e-05	0.269655	3.55e-06	rs71308075	3_55114095_A_G	0.975221	22400
45	3	135217298	C	T	-0.000411854	9e-05	0.192582	4.73e-06	rs12488558	3_135217298_T_C	0.993586	23097
46	6	29672941	C	T	-0.000330894	7.21e-05	0.476951	4.41e-06	rs2394661	6_29672941_T_C	0.999967	23216
47	6	29909510	C	T	0.000335645	7.35e-05	0.415578	5e-06	rs9260096	6_29909510_T_C	0.994169	22989
48	6	29913758	C	T	0.000340482	7.45e-05	0.412661	4.87e-06	rs9260218	6_29913758_T_C	0.979183	22393
49	6	29913760	C	G	0.000340482	7.45e-05	0.412662	4.87e-06	rs9260220	6_29913760_G_C	0.979196	22393
50	6	64171579	T	C	0.000922858	0.00019993	0.0331594	3.93e-06	rs115774475	6_64171579_C_T	0.984775	23148
51	6	99446578	T	C	0.000968799	0.000201861	0.0319101	1.6e-06	rs150545443	6_99446578_C_T	0.974162	23056
52	6	112437586	C	G	-0.000780123	0.000158007	0.054746	7.98e-07	rs9384820	6_112437586_G_C	0.971487	23035
53	7	22709029	C	T	-0.000376595	7.85e-05	0.306199	1.6e-06	rs2961301	7_22709029_T_C	0.980492	22472
54	7	22713957	G	A	-0.000369757	7.78e-05	0.306149	2e-06	rs2905326	7_22713957_A_G	0.987247	22922
55	7	22736446	G	T	-0.000355773	7.76e-05	0.303004	4.56e-06	rs7802442	7_22736446_T_G	0.995311	23122
56	7	22764338	A	G	-0.000397166	8.63e-05	0.211215	4.22e-06	rs62449495	7_22764338_G_A	1	23220
57	9	12903066	A	T	-0.00144386	0.000315435	0.0117783	4.73e-06	rs34296259	9_12903066_T_A	0.959765	23152
58	9	12904063	A	C	-0.00149146	0.000318796	0.0117172	2.91e-06	rs190824943	9_12904063_C_A	0.951403	23108

## Sheet: FC_global
	CHR	BP	effect_allele	other_allele	beta	se	Freq1	p	SNP	variant_id	info	Effective_N
1	1	100897658	T	G	0.00212092	0.000451405	0.00508213	2.63608e-06	rs6679008	1_100897658_G_T	0.922207	23147
2	1	225009463	A	G	0.000791362	0.000168373	0.0386598	2.61595e-06	rs4463628	1_225009463_G_A	0.98761	23119
3	1	225026451	C	G	0.000813525	0.000166125	0.0394486	9.79411e-07	rs12117152	1_225026451_G_C	1	23220
4	1	225051515	T	G	0.000794873	0.000167641	0.038837	2.13395e-06	rs12132342	1_225051515_G_T	0.99008	23181
5	1	225317767	G	A	0.000833873	0.000171992	0.0368242	1.2533e-06	rs145613968	1_225317767_A_G	0.943267	22917
6	1	225483245	T	A	0.000791836	0.000169234	0.0378405	2.89996e-06	rs12144420	1_225483245_A_T	0.97628	23041
7	1	225484039	A	G	0.000786374	0.000169149	0.037915	3.35412e-06	rs76664637	1_225484039_G_A	0.977028	23041
8	1	225498152	A	T	0.000736234	0.000154905	0.0455176	2.01824e-06	rs7553823	1_225498152_T_A	0.990585	23144
9	1	225498417	T	G	0.000739255	0.000154963	0.0455007	1.84871e-06	rs12403447	1_225498417_G_T	0.990806	23146
10	1	225501963	T	C	0.000727286	0.000154694	0.0455324	2.59802e-06	rs7552287	1_225501963_C_T	0.990977	23151
11	1	225503258	C	T	0.00073963	0.000155322	0.0450543	1.92923e-06	rs78497469	1_225503258_T_C	0.990227	23151
12	1	225505056	G	A	0.000726807	0.000154663	0.0455693	2.62552e-06	rs12121032	1_225505056_A_G	0.991464	23149
13	1	225505625	T	A	0.000820815	0.000164378	0.0396938	5.974e-07	rs12121215	1_225505625_A_T	0.991469	23164
14	1	225506427	G	A	0.000734279	0.000154571	0.0455809	2.0422e-06	rs12403278	1_225506427_A_G	0.991652	23152
15	1	225508461	G	A	0.000723771	0.000154118	0.0458641	2.66553e-06	rs16844673	1_225508461_A_G	0.993131	23170
16	1	225508683	T	C	0.000719873	0.000154312	0.0457599	3.1027e-06	rs12135480	1_225508683_C_T	0.993189	23176
17	1	225529754	A	C	0.000701676	0.00015339	0.0458595	4.79961e-06	rs16844721	1_225529754_C_A	0.998289	23218
18	1	225535523	A	G	0.00080179	0.000164163	0.0394705	1.04586e-06	rs12134312	1_225535523_G_A	1	23220
19	21	22428855	G	GGAGA	0.000836178	0.000175393	0.035898	1.877e-06	21:22428855_GGAGA_G	21_22428855_GGAGA_G	0.987338	23140
20	21	35211845	T	G	0.000884032	0.000192136	0.0299017	4.22567e-06	rs79328878	21_35211845_G_T	0.934919	22926
21	21	35216309	A	G	0.000886311	0.000193128	0.0293572	4.47209e-06	rs77114149	21_35216309_G_A	0.928537	22842
22	21	35218987	T	G	0.000720171	0.000157173	0.0463771	4.62946e-06	rs75821415	21_35218987_G_T	0.91727	22530
23	21	35332135	T	A	0.000648971	0.000140461	0.0586424	3.85304e-06	rs76634792	21_35332135_A_T	0.947368	22699
24	21	35443167	G	GT	0.000668036	0.000139877	0.0591261	1.80057e-06	21:35443167_GT_G	21_35443167_GT_G	0.933184	22409
25	22	18906805	T	C	0.000889411	0.000189611	0.0301068	2.73818e-06	rs11913404	22_18906805_C_T	0.962042	23016
26	3	35962996	A	G	0.0017083	0.000357084	0.00762548	1.72882e-06	rs139649710	3_35962996_G_A	0.970531	23171
27	4	108005242	A	C	0.000785709	0.000170017	0.03787	3.83315e-06	rs192152002	4_108005242_C_A	0.957883	22963
28	4	168443640	T	C	0.00205365	0.000428972	0.00537708	1.70028e-06	rs185364949	4_168443640_C_T	0.93101	23130
29	4	182519528	G	C	0.00122156	0.000261979	0.0164464	3.13649e-06	rs142001690	4_182519528_C_G	0.979982	23146
30	5	42371537	G	A	0.00193876	0.000404221	0.00591489	1.62636e-06	rs149598326	5_42371537_A_G	0.934264	23092
31	5	169442442	T	C	0.00031009	6.62202e-05	0.408321	2.84778e-06	rs13176419	5_169442442_C_T	0.975291	22339
32	5	169450932	T	C	0.000316545	6.78043e-05	0.344775	3.05106e-06	rs12655995	5_169450932_C_T	0.992574	23002
33	5	169453588	T	C	0.000320652	6.97484e-05	0.30444	4.30364e-06	rs6876690	5_169453588_C_T	0.991686	23012
34	5	169453707	T	C	0.000322618	6.97308e-05	0.304425	3.73705e-06	rs6876868	5_169453707_C_T	0.992364	23026
35	7	11033947	G	T	0.00156978	0.000310762	0.0110236	4.41967e-07	rs113894837	7_11033947_T_G	0.91412	22986
36	7	42336868	T	G	0.00120117	0.000255888	0.0155064	2.69277e-06	rs74502687	7_42336868_G_T	0.921435	22946
37	7	42370047	T	C	0.00109378	0.000227201	0.0198948	1.48773e-06	rs140970907	7_42370047_C_T	0.939303	22988

## Sheet: FC_Limbic
	CHR	BP	effect_allele	other_allele	beta	se	Freq1	p	SNP	variant_id	info	Effective_N
1	1	41933258	G	C	-0.00173982	0.000352837	0.0155942	8.23939e-07	rs114590424	1_41933258_C_G	0.965793	23138
2	10	96012950	T	G	0.000530307	8.83884e-05	0.425388	2.00596e-09	rs7080472	10_96012950_G_T	0.994383	23035
3	10	96014622	G	C	0.000564962	8.77736e-05	0.435755	1.24594e-10	rs10786156	10_96014622_C_G	0.998389	23189
4	10	96015793	G	C	0.000565009	8.77745e-05	0.435746	1.24201e-10	rs3891783	10_96015793_C_G	0.99839	23188
5	10	96023077	C	T	0.000564944	8.77731e-05	0.435757	1.24723e-10	rs57866767	10_96023077_T_C	0.998508	23189
6	10	96026184	C	CA	0.000580248	8.80857e-05	0.434376	4.57515e-11	10:96026184_CA_C	10_96026184_CA_C	0.994818	23040
7	10	96038686	A	G	0.000566864	8.77866e-05	0.435391	1.08708e-10	rs11187838	10_96038686_G_A	0.998846	23192
8	10	96039597	C	G	0.000560204	8.7762e-05	0.43564	1.76681e-10	rs2274224	10_96039597_G_C	1	23220
9	10	96127448	A	C	0.000778494	0.000168509	0.071153	3.86031e-06	rs113544984	10_96127448_C_A	0.990867	23073
10	12	3151024	T	G	0.00228556	0.000475851	0.0087767	1.57211e-06	rs933412	12_3151024_G_T	0.944825	23153
11	12	3151456	G	A	0.00221488	0.000453708	0.00956414	1.05865e-06	rs10744587	12_3151456_A_G	0.955685	23143
12	12	3152606	GATGTGGCAGTGGGGATGTGGCAGTGGGA	G	0.00250534	0.000496001	0.00788042	4.42665e-07	rs779946315	12_3152606_G_GATGTGGCAGTGGGGATGTGGCAGTGGGA	0.916209	23134
13	12	3152665	T	G	0.00220965	0.000480746	0.00852207	4.32368e-06	rs113277545	12_3152665_G_T	0.959904	23169
14	12	3154326	A	C	0.00224733	0.000475279	0.00875153	2.27578e-06	rs10744588	12_3154326_C_A	0.955553	23161
15	12	3159080	A	G	0.00258228	0.000501636	0.00796015	2.65835e-07	rs10848773	12_3159080_G_A	0.943879	23167
16	12	3161054	G	A	0.00253097	0.00050163	0.00793916	4.55794e-07	rs4759424	12_3161054_A_G	0.941101	23161
17	12	3161526	C	A	0.00261981	0.000511672	0.00760722	3.07834e-07	rs71435046	12_3161526_A_C	0.919965	23118
18	12	3164069	T	C	0.00255885	0.000512466	0.00773543	5.98177e-07	rs7973577	12_3164069_C_T	0.945133	23166
19	12	3164766	C	T	0.00259824	0.000517761	0.00759957	5.25382e-07	rs10848774	12_3164766_T_C	0.960596	23185
20	12	3167042	T	TA	0.00261979	0.000519345	0.00745805	4.5837e-07	rs67194434	12_3167042_TA_T	0.946071	23161
21	13	56616986	C	T	0.00203589	0.000445334	0.00928856	4.86533e-06	rs186075297	13_56616986_T_C	0.931976	23157
22	16	57928547	A	G	-0.000762582	0.0001669	0.0727957	4.92372e-06	rs4784018	16_57928547_G_A	0.968035	22818
23	16	57929945	A	G	-0.000786672	0.000166695	0.0728442	2.3814e-06	rs78070427	16_57929945_G_A	0.969008	22840
24	16	85966458	C	A	0.000446003	9.72135e-05	0.285939	4.50182e-06	rs11860480	16_85966458_A_C	0.983915	22763
25	16	85970476	C	T	0.000430173	9.09599e-05	0.359123	2.26685e-06	rs8059144	16_85970476_T_C	0.99083	22905
26	16	85970478	G	C	0.000429134	9.09591e-05	0.359137	2.39728e-06	rs8045825	16_85970478_C_G	0.99081	22904
27	16	85970650	T	C	0.000428541	9.09827e-05	0.358963	2.49001e-06	rs4843866	16_85970650_C_T	0.990544	22889
28	16	85970718	G	C	0.000424587	9.09359e-05	0.360062	3.04275e-06	rs4843867	16_85970718_C_G	0.990163	22877
29	17	68421811	TACACAC	T	-0.000474029	0.000103221	0.23678	4.4061e-06	rs138135873	17_68421811_T_TACACAC	0.983575	22749
30	18	518841	T	C	-0.000443796	9.22049e-05	0.349587	1.49516e-06	rs66614174	18_518841_C_T	0.994662	23034
31	3	172056208	T	C	0.00074836	0.000161497	0.0815344	3.60816e-06	rs73167280	3_172056208_C_T	0.963659	22872
32	4	183401068	A	G	0.000520704	0.000109466	0.19993	1.979e-06	rs10001230	4_183401068_G_A	0.994381	23081
33	4	183405289	A	G	0.00051383	0.000109159	0.200511	2.52654e-06	rs10461308	4_183405289_G_A	0.996393	23173
34	4	183405477	A	C	0.000511602	0.00010913	0.200582	2.77474e-06	rs11132132	4_183405477_C_A	0.996517	23174
35	4	183405506	G	A	0.000510142	0.000109079	0.200698	2.93013e-06	rs11132133	4_183405506_A_G	0.997684	23178
36	4	183406813	C	CTT	0.000527584	0.000109229	0.200091	1.37349e-06	rs55668907	4_183406813_CTT_C	0.997513	23171
37	4	183407077	C	T	0.000514569	0.00010897	0.200744	2.3478e-06	rs13118590	4_183407077_T_C	0.999834	23217
38	4	183407103	C	T	0.000517895	0.000108951	0.200802	2.01171e-06	rs1457300	4_183407103_T_C	1	23220
39	4	183407403	G	A	0.00051591	0.000109048	0.200697	2.24676e-06	rs1457299	4_183407403_A_G	0.998972	23199
40	4	183407468	T	TG	0.00051814	0.000108927	0.201441	1.97911e-06	rs5864787	4_183407468_TG_T	0.996694	23165
41	9	71447703	G	A	-0.00043007	9.3154e-05	0.325055	3.91866e-06	rs7875396	9_71447703_A_G	0.993982	23045
42	9	71454316	G	A	-0.0004286	9.32687e-05	0.32502	4.34366e-06	rs7871676	9_71454316_A_G	0.992564	22986
43	9	71459523	C	CAATGGGGGAGATCT	-0.000447255	9.42524e-05	0.317289	2.09481e-06	rs760175128	9_71459523_CAATGGGGGAGATCT_C	0.985391	22728
44	9	99887961	A	G	0.000442082	9.60795e-05	0.312377	4.22367e-06	rs6415812	9_99887961_G_A	0.971393	22094
45	9	99890895	T	C	0.000447351	9.58927e-05	0.312522	3.10236e-06	rs4399037	9_99890895_C_T	0.972222	22182
46	9	99891806	G	T	0.00045184	9.59039e-05	0.312627	2.47536e-06	rs1857086	9_99891806_T_G	0.972218	22190
47	9	99891962	A	G	0.000408849	8.92998e-05	0.485189	4.71143e-06	rs4645657	9_99891962_G_A	0.974331	22136
48	9	99893560	A	G	0.000454326	9.57708e-05	0.312686	2.10957e-06	rs7019107	9_99893560_G_A	0.972759	22235
49	9	138535731	T	C	-0.000530298	0.000112935	0.180593	2.67365e-06	rs34137157	9_138535731_C_T	0.994103	23108
50	9	138536819	G	A	-0.000558763	0.000115984	0.168152	1.46218e-06	rs13290830	9_138536819_A_G	0.99631	23148
51	9	138540992	G	A	-0.000594727	0.000118637	0.157784	5.39775e-07	rs13293756	9_138540992_A_G	0.999401	23210
52	9	138541144	C	T	-0.000594699	0.000118563	0.158237	5.31774e-07	rs34680692	9_138541144_T_C	1	23220
53	9	138547725	A	G	-0.000603369	0.000122554	0.14701	8.56837e-07	rs11789314	9_138547725_G_A	0.992405	23104

## Sheet: FC_Somatomotor
	CHR	BP	effect_allele	other_allele	beta	se	Freq1	p	SNP	variant_id	info	Effective_N
1	11	20296464	A	G	0.00301309	0.000618649	0.0514015	1.121e-06	rs17298299	11_20296464_G_A	0.962498	22841
2	11	20325758	A	G	0.00291635	0.000623572	0.0515814	2.92989e-06	rs74931646	11_20325758_G_A	0.968622	22919
3	11	20325801	T	A	0.00334675	0.000659283	0.0453677	3.87799e-07	rs77807735	11_20325801_A_T	0.954268	22813
4	11	20330565	T	C	0.00283811	0.000605672	0.0541006	2.80356e-06	rs17232583	11_20330565_C_T	0.961822	22866
5	11	116738649	C	T	0.00769223	0.00154417	0.00819106	6.35645e-07	rs141205835	11_116738649_T_C	0.966041	23191
6	14	59611136	C	A	0.00196411	0.0004218	0.118032	3.23414e-06	rs10138435	14_59611136_A_C	0.995017	23164
7	14	59611550	G	C	0.00197732	0.000421945	0.117941	2.79914e-06	rs1113378	14_59611550_C_G	0.994719	23160
8	14	84016363	C	T	0.001423	0.000310098	0.25588	4.48001e-06	rs1272483	14_84016363_T_C	0.988796	22869
9	14	84017138	T	C	0.00142566	0.000310078	0.255803	4.29359e-06	rs1007383	14_84017138_C_T	0.989163	22870
10	14	84019636	TA	T	0.00149112	0.00031397	0.251304	2.0544e-06	rs146042723	14_84019636_T_TA	0.981622	22616
11	14	84019813	TA	T	0.00153796	0.000312404	0.253131	8.58402e-07	rs145575438	14_84019813_T_TA	0.984578	22722
12	14	84024650	A	AT	0.00151951	0.000311153	0.255084	1.04932e-06	14:84024650_AT_A	14_84024650_AT_A	0.988039	22806
13	14	84029707	C	CT	0.00148018	0.000312598	0.253134	2.20292e-06	14:84029707_CT_C	14_84029707_CT_C	0.982621	22715
14	14	84036947	G	A	0.00214989	0.000445956	0.102169	1.43865e-06	rs74796906	14_84036947_A_G	0.962644	22628
15	14	84042347	T	C	0.0021112	0.000445296	0.102335	2.13836e-06	rs9635272	14_84042347_C_T	0.963686	22650
16	14	84044213	A	C	0.00144141	0.000310486	0.256629	3.46284e-06	rs74547892	14_84044213_C_A	0.984221	22708
17	15	59138270	A	G	0.00179212	0.000359478	0.17825	6.23081e-07	rs637918	15_59138270_G_A	0.971013	22457
18	15	59141699	A	G	0.00178853	0.000359913	0.178058	6.76734e-07	rs813219	15_59141699_G_A	0.970774	22468
19	15	59147800	T	C	0.00176092	0.000359083	0.178175	9.45943e-07	rs431414	15_59147800_C_T	0.975789	22534
20	15	59151916	G	C	0.00176174	0.000358121	0.177896	8.74138e-07	rs677933	15_59151916_C_G	0.981069	22656
21	15	59155540	A	G	0.00175936	0.000354173	0.17977	6.83086e-07	rs1092172	15_59155540_G_A	0.987234	22928
22	15	59156140	C	T	0.00177736	0.000352154	0.180939	4.5197e-07	rs694918	15_59156140_T_C	0.988315	23040
23	15	59157289	A	G	0.0017492	0.000350604	0.182284	6.10974e-07	rs604057	15_59157289_G_A	0.990046	23072
24	15	59157540	T	C	0.00175471	0.000350875	0.182178	5.74681e-07	rs592407	15_59157540_C_T	0.989657	23069
25	15	59158323	C	G	0.00176146	0.000350268	0.18251	4.97015e-07	rs12440904	15_59158323_G_C	0.991584	23105
26	15	59160188	G	A	0.0016758	0.000349605	0.182828	1.64992e-06	rs173214	15_59160188_A_G	0.993842	23162
27	15	59160655	T	TTTTTGTTTTGTTTTG	0.0016741	0.000352496	0.179681	2.05372e-06	rs553214088	15_59160655_TTTTTGTTTTGTTTTG_T	0.990291	23085
28	15	59167865	G	A	0.00164137	0.000348453	0.18423	2.48633e-06	rs1078001	15_59167865_A_G	0.99426	23140
29	15	59168802	A	G	0.00166198	0.000351149	0.180946	2.2255e-06	rs17302038	15_59168802_G_A	0.995766	23170
30	15	59172382	TG	T	0.001621	0.000352078	0.180096	4.16484e-06	rs34042545	15_59172382_T_TG	0.996492	23175
31	15	59173310	C	T	0.00167831	0.000350924	0.180982	1.74141e-06	rs2013117	15_59173310_T_C	0.997903	23195
32	15	59173382	A	G	0.00167093	0.000351117	0.180723	1.95831e-06	rs28529423	15_59173382_G_A	0.997672	23189
33	15	59173481	A	G	0.00167118	0.000351095	0.180706	1.94849e-06	rs28709922	15_59173481_G_A	0.997762	23191
34	15	59173643	G	C	0.00167287	0.000350941	0.180924	1.88313e-06	rs7173317	15_59173643_C_G	0.997902	23195
35	15	59175228	T	C	0.00169459	0.000350674	0.181307	1.35767e-06	rs11858989	15_59175228_C_T	1	23220
36	15	59177400	A	G	0.00164057	0.000353588	0.177668	3.50696e-06	rs8035628	15_59177400_G_A	0.998231	23188
37	15	59190930	T	C	0.00164629	0.000351406	0.180756	2.81735e-06	rs10518991	15_59190930_C_T	0.995654	23167
38	15	59195679	A	G	0.00163938	0.000355382	0.176432	3.99005e-06	rs12595482	15_59195679_G_A	0.991883	23037
39	15	59197669	T	A	0.00167654	0.000351661	0.180734	1.87677e-06	rs35477914	15_59197669_A_T	0.995123	23146
40	15	59198396	G	T	0.00167566	0.000351687	0.180725	1.90342e-06	rs11637077	15_59198396_T_G	0.995011	23142
41	15	59199937	T	G	0.0016742	0.000351431	0.181073	1.90984e-06	rs17302045	15_59199937_G_T	0.995347	23147
42	15	59201222	C	T	0.00168298	0.000351531	0.180861	1.69845e-06	rs28538484	15_59201222_T_C	0.994818	23147
43	15	59203615	C	T	0.00168012	0.000351597	0.180821	1.77648e-06	rs10518992	15_59203615_T_C	0.99444	23142
44	15	59206518	C	G	0.00168616	0.000352028	0.180494	1.67953e-06	rs11636723	15_59206518_G_C	0.994099	23138
45	15	59210935	C	T	0.00168649	0.000351977	0.180477	1.66572e-06	rs11071401	15_59210935_T_C	0.993871	23127
46	15	59213026	T	C	0.00169893	0.000352069	0.180341	1.4051e-06	rs28473013	15_59213026_C_T	0.993336	23118
47	15	59213678	A	G	0.00170205	0.000352213	0.180233	1.35741e-06	rs11630160	15_59213678_G_A	0.993464	23114
48	15	59215233	T	C	0.00172063	0.000352282	0.180264	1.0452e-06	rs28641638	15_59215233_C_T	0.993562	23112
49	15	59222911	A	AAT	0.00168895	0.000352321	0.182379	1.64704e-06	15:59222911_AAT_A	15_59222911_AAT_A	0.98744	22883
50	15	59231221	G	A	0.00163931	0.000352273	0.182419	3.28156e-06	rs12443436	15_59231221_A_G	0.987308	22895
51	17	66973049	A	G	-0.00355065	0.000722526	0.0370542	8.9751e-07	rs78196338	17_66973049_G_A	0.976724	23072
52	17	66977337	C	A	-0.00350274	0.000722224	0.0371635	1.24309e-06	rs76321556	17_66977337_A_C	0.975356	23058
53	17	67003528	T	C	-0.00343357	0.000696733	0.0400081	8.36095e-07	rs112918647	17_67003528_C_T	0.9699	23009
54	17	67060872	C	T	-0.00331118	0.000710465	0.0379351	3.1708e-06	rs113408695	17_67060872_T_C	1	23220
55	19	36105917	G	A	-0.00135597	0.000292043	0.311026	3.45186e-06	rs34572637	19_36105917_A_G	0.991837	22919
56	19	36112092	C	A	-0.00137281	0.000291426	0.313593	2.4836e-06	rs4806185	19_36112092_A_C	0.992179	22913
57	2	114065390	T	C	-0.00244211	0.000305812	0.256289	1.4625e-15	rs62158160	2_114065390_C_T	1	23220
58	2	114065433	AC	A	-0.00239501	0.000305211	0.263796	4.44456e-15	rs111789636	2_114065433_A_AC	0.984907	22861
59	2	114065572	T	C	-0.00289425	0.000312761	0.248222	2.35128e-20	rs62158161	2_114065572_C_T	0.986145	22783
60	2	114065857	G	A	-0.0014383	0.000271474	0.46279	1.18073e-07	rs6711037	2_114065857_A_G	1	23220
61	2	114067329	T	C	-0.00138481	0.000274136	0.431386	4.4166e-07	rs4404277	2_114067329_C_T	0.989679	22847
62	2	114068017	G	T	-0.00292304	0.000312353	0.247594	8.83999e-21	rs12615370	2_114068017_T_G	0.991031	22963
63	2	114068802	C	CTG	-0.00292107	0.000314424	0.246433	1.67429e-20	2:114068802_CTG_C	2_114068802_CTG_C	0.98464	22745
64	2	114069021	G	A	-0.00296933	0.00031241	0.248644	2.19966e-21	rs1964463	2_114069021_A_G	0.989386	22890
65	2	114069943	G	GC	-0.00140211	0.000273977	0.432583	3.11957e-07	rs34360640	2_114069943_GC_G	0.989348	22856
66	2	114071473	C	T	-0.00294951	0.000312186	0.247674	3.77689e-21	rs56163359	2_114071473_T_C	0.991963	22995
67	2	114071717	C	T	-0.00295098	0.000312193	0.247714	3.61764e-21	rs62158163	2_114071717_T_C	0.991886	22994
68	2	114073498	G	GGAA	-0.00298204	0.000314831	0.245553	3.00938e-21	2:114073498_GGAA_G	2_114073498_GGAA_G	0.985117	22696
69	2	114077218	C	G	-0.00316419	0.00032373	0.224623	1.60895e-22	rs62158166	2_114077218_G_C	0.989865	22926
70	2	114078381	G	C	-0.00317198	0.000323891	0.224608	1.33185e-22	rs62158168	2_114078381_C_G	0.989742	22922
71	2	114079248	A	C	-0.00319888	0.000323955	0.224499	5.97094e-23	rs12616641	2_114079248_C_A	0.989748	22919
72	2	114081827	T	C	-0.00340503	0.000328975	0.214185	4.7308e-25	rs62158169	2_114081827_C_T	0.989592	22955
73	2	114082116	T	G	0.00128618	0.000272458	0.482713	2.36482e-06	rs2592415	2_114082116_G_T	0.988863	22797
74	2	114082175	G	A	-0.00340373	0.000328816	0.214364	4.67966e-25	rs62158170	2_114082175_A_G	0.99067	22968
75	2	114082628	TA	T	-0.00347254	0.000330417	0.213441	8.95027e-26	rs199993536	2_114082628_T_TA	0.982897	22681
76	2	114083120	G	A	-0.00338236	0.000326269	0.218928	3.99135e-25	rs6737318	2_114083120_A_G	0.991484	22976
77	2	114084596	C	T	-0.00335168	0.000326294	0.218912	1.06636e-24	rs62158206	2_114084596_T_C	0.992556	22988
78	2	114085509	A	G	0.00131723	0.000272001	0.478871	1.289e-06	rs1191691	2_114085509_G_A	0.991316	22889
79	2	114085785	A	G	-0.00335439	0.000326291	0.218917	9.77839e-25	rs7556815	2_114085785_G_A	0.993185	22990
80	2	114086579	A	G	0.00132053	0.000272096	0.478724	1.22294e-06	rs1191689	2_114086579_G_A	0.991307	22876
81	2	114089551	A	C	-0.0033754	0.00032422	0.22031	2.51754e-25	rs2863957	2_114089551_C_A	0.997061	23162
82	2	114090412	G	A	-0.00332391	0.000323844	0.220423	1.15714e-24	rs1823125	2_114090412_A_G	1	23220
83	2	114091695	A	G	0.00131918	0.000271376	0.478736	1.17521e-06	rs1191688	2_114091695_G_A	0.99445	23002
84	2	114092549	T	G	-0.00332983	0.000324115	0.220162	1.0474e-24	rs60873293	2_114092549_G_T	0.997878	23185
85	2	114094628	C	A	-0.00161267	0.000274078	0.411064	4.06024e-09	rs1191687	2_114094628_A_C	0.998768	23204
86	2	114094984	C	G	-0.00161064	0.000274029	0.411081	4.21878e-09	rs1191685	2_114094984_G_C	0.999235	23216
87	2	114095279	C	T	-0.0016164	0.000273957	0.411218	3.68127e-09	rs1191684	2_114095279_T_C	0.999687	23218
88	2	114095380	G	A	-0.00161047	0.000274025	0.411108	4.23244e-09	rs1191683	2_114095380_A_G	1	23220
89	2	114096780	G	A	-0.00158365	0.00027434	0.411016	7.9069e-09	rs1191682	2_114096780_A_G	0.998923	23186
90	2	114099305	G	T	-0.00230066	0.000287701	0.329406	1.33777e-15	rs2121244	2_114099305_T_G	0.995597	23151
91	2	114099346	T	C	-0.0023009	0.000287694	0.329397	1.32652e-15	rs2121243	2_114099346_C_T	0.995637	23152
92	2	114103804	T	A	-0.00226515	0.000289147	0.323042	4.93296e-15	rs57611236	2_114103804_A_T	0.994949	23137
93	2	114103966	A	C	-0.0033095	0.000327756	0.213767	6.3564e-24	rs56093896	2_114103966_C_A	0.99374	23134
94	2	114105960	C	T	0.00123726	0.000270271	0.478707	4.72241e-06	rs7425255	2_114105960_T_C	0.997973	23204
95	2	114106139	T	G	-0.00330544	0.000327852	0.213719	7.42675e-24	rs62158211	2_114106139_G_T	0.993263	23129
96	2	114106326	G	A	-0.00226871	0.000290529	0.322989	6.01489e-15	rs62158212	2_114106326_A_G	0.991004	23001
97	2	114107224	T	G	0.00124019	0.000270332	0.478505	4.5059e-06	rs1992775	2_114107224_G_T	0.99839	23200
98	2	114109355	T	C	-0.00327848	0.000328624	0.213127	2.1569e-23	rs4618068	2_114109355_C_T	0.991048	23090
99	2	114110036	T	A	-0.00328279	0.000329003	0.212804	2.12266e-23	rs1807282	2_114110036_A_T	0.991271	23083
100	2	114110568	A	G	-0.00328026	0.000329205	0.212564	2.43786e-23	rs62158213	2_114110568_G_A	0.990754	23051
101	2	114115374	T	C	-0.00149391	0.000276636	0.410085	6.7205e-08	rs6713750	2_114115374_C_T	0.98638	22759
102	22	39989165	T	A	-0.00894244	0.00176713	0.00711301	4.21491e-07	rs142530822	22_39989165_A_T	0.915966	23104
103	22	39989357	T	C	-0.00889047	0.00177056	0.00713137	5.17091e-07	rs117572919	22_39989357_C_T	0.915585	23105
104	3	68354695	T	C	0.00374293	0.000775606	0.0323934	1.40327e-06	rs114194881	3_68354695_C_T	0.979631	23134
105	3	68360100	A	G	0.00374953	0.000770818	0.0326952	1.15592e-06	rs115031113	3_68360100_G_A	0.983099	23147
106	3	68371558	T	C	0.00383123	0.000763834	0.033279	5.32082e-07	rs73099647	3_68371558_C_T	0.988753	23174
107	3	68397858	A	G	0.00361401	0.000743603	0.0349236	1.18077e-06	rs73101104	3_68397858_G_A	1	23220
108	3	172290640	A	T	0.00302739	0.000654506	0.0439578	3.75814e-06	rs115214	3_172290640_T_A	0.974036	23074
109	4	3941536	C	T	0.00147217	0.000277766	0.42882	1.1688e-07	rs6855081	4_3941536_T_C	0.975255	22282
110	4	3942867	T	C	0.00127331	0.000271975	0.460319	2.86128e-06	rs6422714	4_3942867_C_T	0.991835	22935
111	4	3943150	C	G	0.00125558	0.000271585	0.460632	3.80038e-06	rs6605371	4_3943150_G_C	0.992459	22978
112	4	3943984	T	C	0.00124745	0.000271299	0.460515	4.28659e-06	rs7695071	4_3943984_C_T	0.992854	23044
113	4	3944888	C	T	0.00136782	0.000270511	0.499544	4.30471e-07	rs6845024	4_3944888_T_C	0.989155	22880
114	4	3945839	A	G	0.00127598	0.000272494	0.459683	2.84902e-06	rs12648135	4_3945839_G_A	0.988358	22839
115	4	3954059	A	T	0.00138536	0.000275664	0.422701	5.05882e-07	rs9291143	4_3954059_T_A	0.988606	22630
116	4	3954394	G	C	0.00139457	0.000275566	0.423201	4.20885e-07	rs9291144	4_3954394_C_G	0.988727	22655
117	4	3955064	A	G	0.00137668	0.000275707	0.422802	5.98053e-07	rs34343469	4_3955064_G_A	0.987211	22622
118	4	3955090	A	G	0.00137604	0.000275635	0.422631	6.01188e-07	rs34468893	4_3955090_G_A	0.988123	22633
119	4	3955823	A	T	-0.00152403	0.000276559	0.490327	3.61396e-08	rs2002647	4_3955823_T_A	0.976409	22168
120	4	3956059	G	C	-0.00144787	0.000273416	0.489727	1.19805e-07	rs9715537	4_3956059_C_G	0.984465	22569
121	4	3956303	G	T	-0.00143929	0.000273411	0.490615	1.4208e-07	rs3889251	4_3956303_T_G	0.985037	22574
122	4	3957091	C	T	-0.00145195	0.000273513	0.4881	1.11564e-07	rs12186334	4_3957091_T_C	0.984434	22562
123	4	3958087	T	C	0.00138252	0.000275569	0.422608	5.28892e-07	rs7685770	4_3958087_C_T	0.987434	22628
124	4	3958356	G	C	0.00143153	0.000276265	0.422502	2.21743e-07	rs12503629	4_3958356_C_G	0.982884	22548
125	4	3958731	A	C	0.00150206	0.000279521	0.422731	7.7922e-08	rs12186172	4_3958731_C_A	0.975517	22159
126	4	3959704	A	G	0.00138749	0.000275436	0.42321	4.75446e-07	rs6828712	4_3959704_G_A	0.987372	22658
127	4	3961169	G	A	0.00141046	0.00027574	0.420819	3.16005e-07	rs7655677	4_3961169_A_G	0.987242	22655
128	4	3963239	C	G	0.00137562	0.000276113	0.414813	6.33665e-07	rs6834884	4_3963239_G_C	0.987887	22672
129	4	3964396	T	C	0.00138113	0.000275428	0.418096	5.35723e-07	rs9995705	4_3964396_C_T	0.988575	22705
130	4	3965086	G	C	0.00136582	0.000275383	0.418274	7.10999e-07	rs10433659	4_3965086_C_G	0.988594	22717
131	4	3969205	T	C	0.00137615	0.000274819	0.41974	5.55643e-07	rs6842537	4_3969205_C_T	0.989916	22763
132	4	3969708	A	G	0.0013746	0.000274749	0.419729	5.68358e-07	rs6811553	4_3969708_G_A	0.990128	22770
133	4	3971219	T	A	0.00143213	0.000276564	0.418232	2.25865e-07	rs7442207	4_3971219_A_T	0.987313	22583
134	4	3974923	A	G	0.00134273	0.000276155	0.418687	1.16847e-06	rs9761605	4_3974923_G_A	0.984013	22536
135	4	3974924	A	G	0.00133973	0.000276171	0.418676	1.23616e-06	rs9761606	4_3974924_G_A	0.984008	22537
136	4	3975583	C	G	0.00137621	0.000274072	0.425099	5.16956e-07	rs4974724	4_3975583_G_C	0.991646	22844
137	4	3976067	T	A	0.0013963	0.000274489	0.419891	3.66857e-07	rs4974765	4_3976067_A_T	0.985988	22642
138	4	3976371	C	T	0.00137	0.000273238	0.424386	5.37231e-07	rs13146024	4_3976371_T_C	0.99417	22960
139	4	3976404	A	G	0.00136857	0.000272481	0.425473	5.13478e-07	rs6817808	4_3976404_G_A	0.995851	23031
140	4	3976573	G	GA	0.00138597	0.000273248	0.424296	3.96276e-07	rs769037275	4_3976573_GA_G	0.994386	22979
141	4	3976764	G	C	0.00143466	0.000271886	0.475191	1.32722e-07	rs56002230	4_3976764_C_G	0.988078	22840
142	4	3976815	G	A	0.00145652	0.000272234	0.475615	8.86773e-08	rs6840061	4_3976815_A_G	0.986493	22787
143	4	3976869	A	G	0.00142402	0.000271852	0.475165	1.63567e-07	rs6823454	4_3976869_G_A	0.988248	22857
144	4	3978126	A	G	0.00132802	0.000272063	0.425588	1.06094e-06	rs11735309	4_3978126_G_A	0.99495	23154
145	4	3978745	A	G	0.00136487	0.000272325	0.426292	5.42847e-07	rs35062216	4_3978745_G_A	0.993933	23105
146	4	3979038	T	C	0.00134355	0.000272654	0.427182	8.37943e-07	rs4246695	4_3979038_C_T	0.99228	23029
147	4	3979145	C	G	0.00135761	0.000273556	0.421755	6.9976e-07	rs4246696	4_3979145_G_C	0.988844	22941
148	4	3980138	A	C	0.00134871	0.000271606	0.425292	6.89391e-07	rs4974767	4_3980138_C_A	1	23220
149	4	3980697	A	G	0.00133401	0.000272326	0.422896	9.71877e-07	rs4974768	4_3980697_G_A	0.995042	23112
150	4	3980912	G	A	0.00136107	0.000272209	0.426446	5.77223e-07	rs4413356	4_3980912_A_G	0.995113	23116
151	4	3981024	A	G	0.00135234	0.000271713	0.425783	6.50114e-07	rs4561874	4_3981024_G_A	0.998819	23208
152	4	3981151	A	G	0.00134941	0.00027187	0.426099	6.97442e-07	rs9993004	4_3981151_G_A	0.996327	23180
153	4	3981453	T	C	0.00135248	0.000272266	0.426357	6.83089e-07	rs4974769	4_3981453_C_T	0.994598	23109
154	4	3984175	T	C	0.00134852	0.000271821	0.42571	7.0598e-07	rs4416427	4_3984175_C_T	0.996442	23196
155	4	3984808	C	T	0.00134745	0.00027175	0.425718	7.15689e-07	rs4974728	4_3984808_T_C	0.996402	23200
156	4	3984991	T	C	0.00135437	0.000271773	0.425738	6.29119e-07	rs4974779	4_3984991_C_T	0.996231	23197
157	4	3985714	G	T	0.00136073	0.000271957	0.425287	5.67163e-07	rs4974782	4_3985714_T_G	0.995048	23177
158	4	3986352	C	G	0.00129434	0.000273648	0.422373	2.25895e-06	rs4586873	4_3986352_G_C	0.988853	22964
159	4	3988619	G	C	0.0012868	0.000273976	0.421132	2.65842e-06	rs4974731	4_3988619_C_G	0.987374	22907
160	4	3989505	T	C	0.00126868	0.000274358	0.420587	3.78181e-06	rs13115638	4_3989505_C_T	0.986276	22843
161	4	3989777	T	C	0.00129656	0.000274831	0.422008	2.40004e-06	rs34718506	4_3989777_C_T	0.984753	22708
162	4	3990871	G	C	0.00131547	0.000275199	0.420457	1.76331e-06	rs6851581	4_3990871_C_G	0.984279	22648
163	4	3990879	T	C	0.00132447	0.000275202	0.420262	1.4986e-06	rs6823115	4_3990879_C_T	0.984213	22643
164	4	3991045	T	G	0.00128451	0.000275154	0.42094	3.05398e-06	rs6823338	4_3991045_G_T	0.983933	22638
165	5	72600156	A	G	0.00390851	0.00080033	0.0313728	1.04849e-06	rs73106070	5_72600156_G_A	1	23220
166	5	72600624	A	G	0.00418667	0.000832367	0.0280426	4.94558e-07	rs79800856	5_72600624_G_A	1	23220
167	5	86141773	T	A	-0.00179806	0.000381018	0.147559	2.38273e-06	rs115048037	5_86141773_A_T	0.995905	23133
168	6	85070336	G	A	-0.00250698	0.00054081	0.069834	3.57905e-06	rs201213082	6_85070336_A_G	0.936062	22424
169	6	85086517	C	A	-0.00262252	0.000538038	0.0709945	1.09986e-06	rs118134300	6_85086517_A_C	0.939373	22453

## Sheet: FC_Ventral.Attention
	CHR	BP	effect_allele	other_allele	beta	se	Freq1	p	SNP	variant_id	info	Effective_N
1	12	57659706	C	A	0.00026857	5.56028e-05	0.246378	1.37296e-06	rs11172140	12_57659706_A_C	0.996132	23145
2	12	57665220	TAC	T	0.000266665	5.61731e-05	0.253243	2.07536e-06	rs34695167	12_57665220_T_TAC	0.967614	22192
3	12	57676178	G	A	0.000271192	5.54821e-05	0.246958	1.02585e-06	rs7302906	12_57676178_A_G	0.998525	23199
4	12	57679030	T	C	0.000271723	5.54705e-05	0.246787	9.72172e-07	rs12227309	12_57679030_C_T	0.999203	23213
5	12	57680101	A	T	0.000269549	5.5542e-05	0.246162	1.2236e-06	rs11172142	12_57680101_T_A	0.998081	23180
6	12	57680532	G	A	0.000271955	5.54718e-05	0.246964	9.52259e-07	rs7963352	12_57680532_A_G	0.998827	23201
7	12	57694732	A	T	0.000272142	5.54687e-05	0.246957	9.34727e-07	rs10876971	12_57694732_T_A	0.99903	23204
8	12	57705631	G	A	0.000271523	5.54623e-05	0.246788	9.8647e-07	rs11172155	12_57705631_A_G	1	23220
9	12	57707358	T	A	0.000262353	5.56006e-05	0.246758	2.38955e-06	rs28473132	12_57707358_A_T	0.99419	23074
10	12	57707911	T	C	0.000271145	5.54641e-05	0.246789	1.02202e-06	rs7133572	12_57707911_C_T	0.999773	23218
11	12	57723474	T	C	0.000269861	5.57664e-05	0.246483	1.31259e-06	rs11614077	12_57723474_C_T	0.993368	23022
12	12	57725629	A	G	0.00027133	5.55795e-05	0.245643	1.05799e-06	rs36050407	12_57725629_G_A	0.99965	23213
13	12	57727301	T	C	0.00027133	5.55795e-05	0.245629	1.05799e-06	rs10876973	12_57727301_C_T	0.999703	23213
14	12	57732925	T	C	0.000271967	5.55853e-05	0.245611	1.00079e-06	rs10876974	12_57732925_C_T	0.999188	23206
15	12	57734892	A	C	0.000273636	5.55885e-05	0.245593	8.60239e-07	rs11830804	12_57734892_C_A	0.998983	23202
16	12	57744864	A	G	0.000275451	5.59568e-05	0.243481	8.60078e-07	rs6581138	12_57744864_G_A	0.996169	23118
17	12	57753811	T	C	0.000270667	5.65186e-05	0.245797	1.687e-06	rs527850252	12_57753811_C_T	0.975024	22453
18	12	57754701	A	G	0.000273478	5.5586e-05	0.245556	8.71801e-07	rs73115907	12_57754701_G_A	0.998936	23202
19	12	57767214	A	G	0.000271222	5.57432e-05	0.245403	1.14888e-06	rs12820078	12_57767214_G_A	0.996595	23117
20	12	57771686	T	C	0.000271009	5.57436e-05	0.245399	1.17144e-06	rs505479	12_57771686_C_T	0.996511	23118
21	12	57778136	CA	C	0.000269632	5.82681e-05	0.227574	3.72298e-06	rs555614444	12_57778136_C_CA	0.973887	22253
22	12	57791986	T	C	0.00026822	5.57838e-05	0.244907	1.53244e-06	rs572198	12_57791986_C_T	0.996483	23105
23	12	57794724	A	G	0.000268909	5.57614e-05	0.245219	1.42682e-06	rs501055	12_57794724_G_A	0.997055	23115
24	12	57806855	A	G	0.000264652	5.59487e-05	0.243603	2.25553e-06	rs519452	12_57806855_G_A	0.99526	23041
25	12	57808191	C	T	0.000270926	5.57801e-05	0.245238	1.19939e-06	rs7303542	12_57808191_T_C	0.996385	23099
26	12	57810104	C	T	0.000271098	5.57785e-05	0.245252	1.17995e-06	rs538548	12_57810104_T_C	0.996325	23100
27	12	57823192	T	C	0.000263648	5.53668e-05	0.250532	1.92995e-06	rs567895	12_57823192_C_T	0.996712	23112
28	12	57824165	T	G	0.00028019	5.89215e-05	0.210648	1.99339e-06	rs487722	12_57824165_G_T	0.994932	23077
29	12	57829917	T	C	0.0002635	5.57312e-05	0.246088	2.28021e-06	rs2943691	12_57829917_C_T	0.996067	23083
30	12	57834911	G	T	0.000261881	5.57481e-05	0.246182	2.64777e-06	rs9738646	12_57834911_T_G	0.99552	23068
31	12	57835185	A	G	0.000263847	5.57259e-05	0.246079	2.20652e-06	rs7297282	12_57835185_G_A	0.996038	23087
32	12	57835965	T	C	0.000263422	5.57143e-05	0.246087	2.27991e-06	rs2943693	12_57835965_C_T	0.996034	23089
33	12	57836098	G	A	0.000263422	5.57143e-05	0.246087	2.27991e-06	rs2943692	12_57836098_A_G	0.996032	23089
34	19	57702077	T	C	0.000372349	8.1048e-05	0.0940823	4.36756e-06	rs78511592	19_57702077_C_T	1	23220
35	19	57709172	T	C	0.00037224	8.14242e-05	0.0935986	4.86488e-06	rs77124048	19_57709172_C_T	0.996353	23171
36	19	57759443	A	G	0.00073864	0.000158832	0.022343	3.33069e-06	rs142597795	19_57759443_G_A	0.940517	22957
37	20	61999130	T	TCTGGG	0.000413599	9.00477e-05	0.0778189	4.39032e-06	20:61999130_TCTGGG_T	20_61999130_TCTGGG_T	0.961629	22698
38	3	41346409	C	T	-0.000244116	5.12505e-05	0.330636	1.91721e-06	rs56257760	3_41346409_T_C	0.994772	23032
39	3	41349386	A	G	-0.000234512	5.10516e-05	0.332821	4.37903e-06	rs10212258	3_41349386_G_A	0.996028	23093
40	3	41351944	A	G	-0.000235941	5.0909e-05	0.334768	3.59664e-06	rs9845681	3_41351944_G_A	0.996353	23142
41	3	41352011	G	A	-0.000235905	5.09157e-05	0.334862	3.61936e-06	rs9883031	3_41352011_A_G	0.996371	23142
42	3	41355448	A	G	-0.000237751	5.11961e-05	0.331015	3.43731e-06	rs62257646	3_41355448_G_A	0.994796	23086
43	3	41364124	T	C	-0.00023764	5.09179e-05	0.334093	3.07155e-06	rs11720797	3_41364124_C_T	0.99796	23181
44	7	32109335	C	A	0.00128529	0.000274193	0.00741398	2.78105e-06	rs150509789	7_32109335_A_C	0.94552	23151
45	7	42356542	C	T	0.00105531	0.000220982	0.0119798	1.80326e-06	rs117696613	7_42356542_T_C	0.925858	22984
46	7	154089982	A	G	-0.000707406	0.000149491	0.025742	2.23539e-06	rs56051598	7_154089982_G_A	0.968059	23103
47	7	154092576	G	A	-0.000705644	0.000149223	0.0258347	2.2719e-06	rs79023060	7_154092576_A_G	0.966417	23100
48	7	154098329	T	C	-0.000705556	0.000149089	0.0258995	2.23149e-06	rs73495282	7_154098329_C_T	0.967857	23106
49	7	154098704	T	C	-0.000703488	0.000149031	0.0258979	2.36759e-06	rs143150836	7_154098704_C_T	0.968945	23108
50	7	154102061	G	A	-0.000707204	0.000149144	0.025843	2.13129e-06	rs993340	7_154102061_A_G	0.967706	23108
51	7	154108877	A	G	-0.000714392	0.00014931	0.025863	1.72365e-06	rs56019591	7_154108877_G_A	0.96693	23104
52	7	154110230	A	C	-0.000714672	0.000149307	0.025848	1.70702e-06	rs7808360	7_154110230_C_A	0.966667	23104
53	7	154114465	A	G	-0.000712518	0.000149247	0.0258358	1.81618e-06	rs17174407	7_154114465_G_A	0.965404	23104
54	7	154122702	G	T	-0.000727752	0.000149628	0.0256696	1.15962e-06	rs75973973	7_154122702_T_G	0.907999	22795
55	8	11783615	G	A	-0.000226051	4.93235e-05	0.398986	4.60764e-06	rs144723051	8_11783615_A_G	0.98555	22522
56	8	11783618	C	T	-0.00022813	4.93669e-05	0.398502	3.83814e-06	rs111740748	8_11783618_T_C	0.985216	22502
57	8	68032862	G	A	-0.0011408	0.000241176	0.00998474	2.25666e-06	rs118051517	8_68032862_A_G	0.924009	23042
58	9	138508571	T	G	0.0014485	0.00030913	0.00610295	2.80547e-06	rs146754422	9_138508571_G_T	0.902931	23136
59	9	138572719	T	C	0.00103238	0.00021928	0.0119178	2.51533e-06	rs75298817	9_138572719_C_T	0.983603	23186
60	X	13870652	C	T	-0.000725924	0.000139722	0.980075	2.05916e-07	rs140018541	X_13870652_T_C	1	23220

## Sheet: FC_Visual
	CHR	BP	effect_allele	other_allele	beta	se	Freq1	p	SNP	variant_id	info	Effective_N
1	1	236611130	C	CT	-0.00581138	0.00125177	0.033125	3.46023e-06	1:236611130_CT_C	1_236611130_CT_C	0.991997	23205
2	1	236611144	CT	C	-0.00581138	0.00125177	0.0331249	3.46023e-06	rs112637810	1_236611144_C_CT	0.992011	23205
3	1	236611744	C	T	-0.00590805	0.00125269	0.0331566	2.41562e-06	rs16833691	1_236611744_T_C	0.994183	23208
4	1	236611863	G	A	-0.00590805	0.00125269	0.033166	2.41562e-06	rs55783714	1_236611863_A_G	0.994101	23208
5	1	236611959	G	T	-0.00585312	0.00125132	0.0332463	2.91943e-06	rs650429	1_236611959_T_G	0.991602	23204
6	1	236613596	AAAT	A	-0.00601405	0.00124136	0.0333044	1.2761e-06	rs144742728	1_236613596_A_AAAT	0.993156	23212
7	1	236613724	T	C	-0.00585723	0.00124198	0.0333738	2.41875e-06	rs10925130	1_236613724_C_T	0.996611	23212
8	1	236614138	C	T	-0.00582551	0.00123851	0.033538	2.57035e-06	rs73125210	1_236614138_T_C	0.995856	23216
9	1	236614176	C	T	-0.00583757	0.00123841	0.0336488	2.4458e-06	rs10925131	1_236614176_T_C	1	23220
10	1	236614589	C	T	-0.00586591	0.00124088	0.033429	2.28948e-06	rs607688	1_236614589_T_C	0.990454	23194
11	12	118078862	T	C	-0.00310978	0.000652027	0.141906	1.85902e-06	rs10850873	12_118078862_C_T	0.994933	23112
12	12	118078939	A	G	-0.00309221	0.000652138	0.141836	2.13248e-06	rs12320019	12_118078939_G_A	0.995115	23112
13	12	118079113	A	G	-0.00314639	0.000651397	0.142061	1.37261e-06	rs12320140	12_118079113_G_A	0.995267	23113
14	12	118081817	C	T	-0.00311969	0.00066065	0.137514	2.34737e-06	rs10850877	12_118081817_T_C	0.995033	23133
15	13	79105751	G	A	0.00490394	0.00104994	0.0460636	3.01882e-06	rs116846356	13_79105751_A_G	0.989483	23157
16	13	101805082	C	T	0.00589989	0.00127551	0.0316173	3.75699e-06	rs17485151	13_101805082_T_C	0.965515	23038
17	15	91948837	CTTT	C	0.00350392	0.000766491	0.096535	4.87083e-06	15:91948837_CTTT_C	15_91948837_C_CTTT	0.970679	22758
18	19	45390333	G	A	-0.00263905	0.000558191	0.213951	2.28244e-06	rs283815	19_45390333_A_G	0.994152	23074
19	19	45394969	G	T	-0.00271164	0.00055576	0.214805	1.07245e-06	rs184017	19_45394969_T_G	0.998021	23201
20	19	45395714	C	T	-0.00263105	0.000554615	0.215713	2.10877e-06	rs157581	19_45395714_T_C	1	23220
21	19	45396219	T	C	-0.00259854	0.000555898	0.214502	2.96355e-06	rs157582	19_45396219_C_T	0.99852	23211
22	19	45396665	T	G	-0.0027979	0.000566638	0.205001	7.95985e-07	rs59007384	19_45396665_G_T	0.992556	23071
23	19	45411941	C	T	-0.00339286	0.00063557	0.154189	9.47117e-08	rs429358	19_45411941_T_C	1	23220
24	19	45415713	A	G	-0.00344097	0.000691399	0.125627	6.51015e-07	rs10414043	19_45415713_G_A	0.99157	23087
25	19	45415935	T	G	-0.00341937	0.000691276	0.125768	7.61092e-07	rs7256200	19_45415935_G_T	0.991249	23080
26	19	45416178	T	G	-0.00279951	0.000540629	0.234276	2.2587e-07	rs483082	19_45416178_G_T	0.993498	23074
27	19	45416741	T	C	-0.00286291	0.000540939	0.234276	1.21776e-07	rs438811	19_45416741_C_T	0.993213	23056
28	19	45417638	CTTCG	C	-0.00272104	0.000542959	0.233892	5.44114e-07	rs34954997	19_45417638_C_CTTCG	0.987709	22896
29	19	45418790	C	T	-0.00275977	0.000541681	0.233241	3.51825e-07	rs5117	19_45418790_T_C	0.991319	23031
30	19	45422160	G	C	-0.00272746	0.000586645	0.188167	3.34991e-06	rs12721051	19_45422160_C_G	0.996947	23181
31	19	45422846	A	G	-0.00272148	0.00058557	0.188616	3.37719e-06	rs56131196	19_45422846_G_A	0.999105	23209
32	19	45422946	G	A	-0.00269989	0.000585251	0.188936	3.98602e-06	rs4420638	19_45422946_A_G	1	23220
33	2	230575319	A	G	-0.00247861	0.000537826	0.238435	4.07647e-06	rs4331494	2_230575319_G_A	0.9782	22575
34	20	44795044	A	G	0.00501279	0.00105048	0.0510971	1.83605e-06	rs112493624	20_44795044_G_A	1	23220
35	21	17104632	A	G	-0.00313246	0.000672081	0.129355	3.1667e-06	rs7279157	21_17104632_G_A	0.997751	23182
36	21	17104661	A	G	-0.00313246	0.000672081	0.129355	3.1667e-06	rs7279170	21_17104661_G_A	0.997751	23182
37	21	17107288	A	G	-0.00316681	0.000671752	0.129511	2.43999e-06	rs8127158	21_17107288_G_A	0.998084	23183
38	21	17108301	G	A	-0.00331058	0.000672264	0.137295	8.51714e-07	rs11910497	21_17108301_A_G	0.961753	22272
39	21	17110164	T	C	-0.003179	0.000671531	0.129592	2.21494e-06	rs7283061	21_17110164_C_T	0.998498	23194
40	21	17110755	A	G	-0.00309714	0.000669625	0.130072	3.76299e-06	rs722887	21_17110755_G_A	1	23220
41	21	17111101	G	A	-0.0031615	0.000671389	0.129669	2.50503e-06	rs1989381	21_17111101_A_G	0.99862	23192
42	21	17111502	A	AT	-0.00316823	0.000672087	0.129472	2.44299e-06	21:17111502_AT_A	21_17111502_AT_A	0.997983	23182
43	21	17111717	T	G	-0.00314467	0.000671598	0.129644	2.85179e-06	rs9941829	21_17111717_G_T	0.998389	23190
44	21	17112873	G	A	-0.00345815	0.000715722	0.115547	1.36262e-06	rs9982083	21_17112873_A_G	0.979601	22727
45	21	17113451	A	AT	-0.00333591	0.00068038	0.127837	9.50299e-07	21:17113451_AT_A	21_17113451_AT_A	0.978011	22846
46	21	17114496	A	C	-0.00311425	0.000676181	0.128227	4.13374e-06	rs6517609	21_17114496_C_A	0.995359	23115
47	21	17114821	C	CTGAA	-0.00312013	0.000673961	0.129089	3.6849e-06	21:17114821_CTGAA_C	21_17114821_CTGAA_C	0.995026	23108
48	21	17115525	T	C	-0.00321428	0.000672975	0.12918	1.7971e-06	rs2823469	21_17115525_C_T	0.997315	23164
49	21	17117316	A	G	-0.00319228	0.000672861	0.129258	2.10448e-06	rs2823470	21_17117316_G_A	0.997076	23163
50	21	17117449	A	G	-0.00319882	0.000672845	0.12926	2.00462e-06	rs6517611	21_17117449_G_A	0.997014	23161
51	21	17118388	A	G	-0.00322315	0.000672878	0.12937	1.6773e-06	rs6517613	21_17118388_G_A	0.996284	23149
52	21	17121199	G	A	-0.00321099	0.000672778	0.12939	1.82857e-06	rs2823472	21_17121199_A_G	0.99686	23158
53	21	17125255	C	G	-0.00323098	0.000672921	0.12929	1.58532e-06	rs9982479	21_17125255_G_C	0.997017	23162
54	21	17126994	A	G	-0.0032237	0.000672844	0.129303	1.66856e-06	rs7283707	21_17126994_G_A	0.99696	23164
55	21	17129839	A	G	-0.00321466	0.00067508	0.12804	1.92941e-06	rs28725201	21_17129839_G_A	0.99596	23163
56	21	17131142	T	TA	-0.00316422	0.000673784	0.128801	2.6658e-06	21:17131142_TA_T	21_17131142_TA_T	0.996942	23161
57	21	17135372	T	G	-0.00321296	0.000673383	0.129125	1.84094e-06	rs2297247	21_17135372_G_T	0.996766	23160
58	21	17140169	A	G	-0.00320277	0.000672986	0.129179	1.95691e-06	rs2823476	21_17140169_G_A	0.998661	23182
59	21	17148269	T	C	-0.00320318	0.000672924	0.129294	1.9467e-06	rs6517648	21_17148269_C_T	0.999257	23209
60	21	17150645	A	G	-0.00322345	0.000674177	0.128881	1.7523e-06	rs2823489	21_17150645_G_A	0.997883	23189
61	21	17154602	C	T	-0.00319321	0.000674221	0.129188	2.19107e-06	rs6517652	21_17154602_T_C	0.997647	23165
62	21	17158876	G	A	-0.00325445	0.000673914	0.129314	1.37972e-06	rs9983458	21_17158876_A_G	0.997344	23165
63	21	17195341	A	G	-0.00355523	0.000761062	0.0961593	3.00834e-06	rs2823500	21_17195341_G_A	0.994147	23119
64	21	17207179	G	A	-0.00348598	0.000740175	0.101194	2.49551e-06	rs78113969	21_17207179_A_G	0.998303	23195
65	21	38100733	G	C	-0.00619851	0.00134454	0.0283136	4.04544e-06	rs118018960	21_38100733_C_G	1	23220
66	5	126097526	G	A	-0.00214458	0.000466304	0.382959	4.26616e-06	rs11745988	5_126097526_A_G	0.989868	22788
67	5	126099477	A	G	-0.00211122	0.000462348	0.403408	4.99013e-06	rs7704384	5_126099477_G_A	0.990249	22798
68	7	127200808	A	C	0.00726751	0.00155547	0.0200475	2.99624e-06	rs4731369	7_127200808_C_A	0.968967	23122

## Sheet: SC_Dorsal.Attention
	CHR	BP	effect_allele	other_allele	beta	se	Freq1	p	SNP	variant_id	info	Effective_N
1	11	61895084	TA	T	0.0013639	0.000296981	0.0153681	4.40245e-06	rs556388778	11_61895084_T_TA	0.989412	22847
2	13	31502058	A	G	0.00246334	0.00047578	0.00642948	2.26833e-07	rs141724393	13_31502058_G_A	0.915779	22778
3	14	75100926	C	T	0.00106511	0.000233013	0.0265043	4.87873e-06	rs79108140	14_75100926_T_C	0.910307	22378
4	15	91671352	A	C	0.00167537	0.000351843	0.0115416	1.9314e-06	rs146774908	15_91671352_C_A	0.951954	22784
5	15	98633358	C	T	-0.000371577	7.61637e-05	0.385381	1.07546e-06	rs4966026	15_98633358_T_C	0.987608	22346
6	15	98634213	C	CAG	-0.000365257	7.7001e-05	0.386587	2.11348e-06	rs10660160	15_98634213_CAG_C	0.977235	21854
7	15	98634919	T	C	-0.000379482	7.63221e-05	0.378021	6.67186e-07	rs7163125	15_98634919_C_T	0.987693	22354
8	15	98635858	A	G	-0.000368836	7.69096e-05	0.37673	1.63155e-06	rs6598551	15_98635858_G_A	0.982482	22115
9	15	98636405	T	C	-0.0003561	7.72607e-05	0.367654	4.06737e-06	rs7174886	15_98636405_C_T	0.983148	22141
10	15	98636442	A	C	-0.000370241	7.68888e-05	0.376681	1.47973e-06	rs7163138	15_98636442_C_A	0.982706	22127
11	15	98640488	C	T	-0.000365059	7.65957e-05	0.379987	1.89067e-06	rs59673774	15_98640488_T_C	0.986048	22218
12	15	98647382	T	C	-0.000348915	7.60524e-05	0.370239	4.50282e-06	rs4340314	15_98647382_C_T	0.997334	22821
13	15	98649075	A	G	-0.000364434	7.64239e-05	0.371781	1.8668e-06	rs12439514	15_98649075_G_A	0.993571	22564
14	15	98649281	T	C	-0.000366306	7.66396e-05	0.371991	1.76764e-06	rs9744177	15_98649281_C_T	0.989009	22419
15	15	98649579	T	C	-0.000371556	7.66899e-05	0.372354	1.27513e-06	rs9744201	15_98649579_C_T	0.988179	22415
16	15	98650798	A	G	-0.000346511	7.47076e-05	0.43722	3.53376e-06	rs7178632	15_98650798_G_A	0.989517	22500
17	15	98655739	C	G	-0.000359736	7.79562e-05	0.336353	3.9603e-06	rs12439362	15_98655739_G_C	0.994377	22710
18	15	98655981	A	G	-0.000367504	7.79127e-05	0.336548	2.4092e-06	rs11247384	15_98655981_G_A	0.99515	22737
19	15	98661409	C	G	-0.000355707	7.77496e-05	0.340183	4.78666e-06	rs12438268	15_98661409_G_C	0.995286	22726
20	15	98661552	T	A	-0.00035135	7.66178e-05	0.366843	4.54792e-06	rs12441935	15_98661552_A_T	0.996506	22743
21	15	98661587	G	A	-0.000351695	7.66225e-05	0.366854	4.45683e-06	rs12441957	15_98661587_A_G	0.996486	22744
22	15	98661994	A	G	-0.000351926	7.66357e-05	0.366841	4.40968e-06	rs984998	15_98661994_G_A	0.997063	22754
23	15	98662309	C	A	-0.000356721	7.67239e-05	0.359429	3.34757e-06	rs984999	15_98662309_A_C	1	22873
24	16	76603765	C	T	-0.00113513	0.000245341	0.0227284	3.73491e-06	rs12596551	16_76603765_T_C	0.972984	22800
25	2	47056283	A	G	0.0014633	0.000306173	0.0155191	1.77002e-06	rs7578878	2_47056283_G_A	0.916975	22603
26	2	47059614	T	A	0.00138445	0.000288889	0.0173609	1.65919e-06	rs7563634	2_47059614_A_T	0.945101	22673
27	2	223459409	G	A	0.00152987	0.000310861	0.0136899	8.65199e-07	rs72966145	2_223459409_A_G	0.9678	22801
28	22	26578083	C	T	-0.00181419	0.000385956	0.00952936	2.61034e-06	rs139989611	22_26578083_T_C	0.955397	22802
29	5	108717328	G	A	0.00143129	0.000307867	0.0154896	3.35308e-06	rs10052801	5_108717328_A_G	0.979373	22823
30	5	108907323	G	A	0.00144914	0.000312527	0.014826	3.55729e-06	rs10071523	5_108907323_A_G	0.98199	22841
31	6	125690300	A	G	-0.000552451	0.000118465	0.108191	3.12754e-06	rs6931700	6_125690300_G_A	1	22873
32	6	142957817	C	T	0.000512311	0.00011213	0.125154	4.92951e-06	rs72982430	6_142957817_T_C	0.972268	22343
33	6	156168695	AG	A	0.00217536	0.00045245	0.00667264	1.53457e-06	rs200444957	6_156168695_A_AG	0.969018	22841
34	7	117496319	T	C	0.000404243	7.93711e-05	0.316823	3.55177e-07	rs7776980	7_117496319_C_T	0.983549	22299
35	7	117496890	G	T	0.000411924	7.93456e-05	0.317291	2.10418e-07	rs10252771	7_117496890_T_G	0.983696	22311
36	7	117503982	G	T	0.000396877	7.91334e-05	0.317349	5.33564e-07	rs10259910	7_117503982_T_G	0.986633	22407
37	7	117506351	G	T	0.000400693	7.9062e-05	0.317518	4.05032e-07	rs34564710	7_117506351_T_G	0.987012	22423
38	7	117506810	A	T	0.000398492	7.90976e-05	0.317708	4.74145e-07	rs34298216	7_117506810_T_A	0.98646	22415
39	7	117509850	G	GA	0.000379021	7.9361e-05	0.317877	1.80035e-06	rs375654132	7_117509850_GA_G	0.983081	22241
40	7	117513837	A	C	0.000382629	7.89774e-05	0.318839	1.2759e-06	rs10263711	7_117513837_C_A	0.988266	22459
41	7	117517775	C	T	0.000382624	7.88821e-05	0.319331	1.23924e-06	rs34031516	7_117517775_T_C	0.98875	22478
42	7	117522058	T	A	0.000376928	7.89454e-05	0.318718	1.81256e-06	rs10267771	7_117522058_A_T	0.988893	22470
43	7	117524211	TA	T	0.000383086	7.92524e-05	0.318455	1.34878e-06	rs146498712	7_117524211_T_TA	0.984925	22288
44	7	117529641	C	T	0.000381279	7.89222e-05	0.31913	1.36693e-06	rs10244364	7_117529641_T_C	0.988895	22477
45	7	117532152	A	G	0.000373895	7.898e-05	0.318631	2.21424e-06	rs727164	7_117532152_G_A	0.988457	22461
46	7	117535278	C	T	0.00038182	7.84068e-05	0.320303	1.12501e-06	rs6952555	7_117535278_T_C	0.9959	22743
47	7	117550950	C	A	0.000368565	7.8805e-05	0.311828	2.92887e-06	rs6466629	7_117550950_A_C	0.996275	22741
48	7	117575721	G	A	0.000372883	7.87994e-05	0.31208	2.23595e-06	rs6961907	7_117575721_A_G	0.996518	22749
49	7	117581953	A	G	0.000374846	7.87874e-05	0.312107	1.97025e-06	rs10276758	7_117581953_G_A	0.996742	22753
50	7	117585779	G	A	0.000375817	7.87932e-05	0.312283	1.85687e-06	rs7782815	7_117585779_A_G	0.996534	22751
51	7	117586291	G	A	0.000374415	7.88079e-05	0.312099	2.0367e-06	rs10487380	7_117586291_A_G	0.996448	22744
52	7	117587887	A	G	0.000375685	7.87898e-05	0.312259	1.87034e-06	rs34729439	7_117587887_G_A	0.99657	22752
53	7	117590626	C	G	0.000391244	7.91006e-05	0.310277	7.62389e-07	rs35582707	7_117590626_G_C	0.991406	22630
54	7	117594838	A	G	0.000387915	7.89612e-05	0.321877	9.04557e-07	rs1156954	7_117594838_G_A	0.987372	22354
55	8	4170051	C	A	0.00250908	0.000549404	0.00542599	4.97533e-06	rs78016498	8_4170051_A_C	0.902818	22794
56	9	97028129	C	G	0.000371606	7.41925e-05	0.441609	5.52179e-07	rs10993124	9_97028129_G_C	0.997808	22802
57	9	97031457	C	G	0.000372108	7.41715e-05	0.441589	5.29188e-07	rs62578820	9_97031457_G_C	0.998069	22812
58	9	97043329	A	T	0.000372818	7.41274e-05	0.441914	4.95675e-07	rs6479533	9_97043329_T_A	0.998695	22853
59	9	97043527	T	C	0.000372818	7.41274e-05	0.441913	4.95675e-07	rs6479534	9_97043527_C_T	0.998717	22853
60	9	97050005	G	A	0.000378137	7.4068e-05	0.451668	3.32992e-07	rs16912862	9_97050005_A_G	0.997276	22793
61	9	97052569	G	A	0.000381728	7.41479e-05	0.451487	2.65192e-07	rs7857240	9_97052569_A_G	0.996903	22761
62	9	97061577	G	A	0.000353609	7.40711e-05	0.500342	1.81812e-06	rs9409511	9_97061577_A_G	0.99709	22762

## Sheet: SC_Frontoparietal
	CHR	BP	effect_allele	other_allele	beta	se	Freq1	p	SNP	variant_id	info	Effective_N
1	1	27261149	G	A	-0.000273453	5.88653e-05	0.18483	3.41326e-06	rs12727590	1_27261149_A_G	0.995344	22775
2	1	199370012	A	G	-0.000274419	5.99365e-05	0.182277	4.70801e-06	rs12566124	1_199370012_G_A	0.997624	22842
3	1	199372012	T	TTAATTC	-0.000278037	6.00471e-05	0.18185	3.67131e-06	rs759788652	1_199372012_TTAATTC_T	0.996195	22818
4	1	199395520	C	T	-0.00027443	5.9968e-05	0.182304	4.75827e-06	rs35759324	1_199395520_T_C	0.998143	22826
5	1	199397250	G	A	-0.000274269	5.99709e-05	0.182294	4.82475e-06	rs10919674	1_199397250_A_G	0.99804	22823
6	1	199408992	C	T	-0.000299879	6.43448e-05	0.153725	3.17241e-06	rs71633860	1_199408992_T_C	0.987101	22644
7	1	199422000	T	C	-0.000288523	6.09718e-05	0.174833	2.23575e-06	rs16844838	1_199422000_C_T	0.997583	22810
8	1	199426360	T	C	-0.000284303	6.08307e-05	0.175459	2.97553e-06	rs1415664	1_199426360_C_T	0.998946	22863
9	1	199428631	C	G	-0.000279646	6.08246e-05	0.175487	4.29717e-06	rs7514528	1_199428631_G_C	0.999553	22868
10	1	199434555	A	G	-0.000280001	6.09119e-05	0.175309	4.31284e-06	rs1575981	1_199434555_G_A	0.995455	22792
11	11	49623034	G	A	0.000233187	5.08054e-05	0.295018	4.46041e-06	rs12365889	11_49623034_A_G	0.996909	22790
12	11	49626390	G	A	0.000233187	5.08054e-05	0.295016	4.46041e-06	rs2866542	11_49626390_A_G	0.997031	22790
13	11	49645681	C	G	0.000234452	5.07979e-05	0.295208	3.94499e-06	rs7478914	11_49645681_G_C	0.996319	22796
14	11	49665644	T	C	0.000239004	5.07307e-05	0.295526	2.47674e-06	rs7128827	11_49665644_C_T	0.999087	22856
15	11	49672943	G	A	0.000238569	5.07308e-05	0.295542	2.58313e-06	rs10769599	11_49672943_A_G	0.99898	22856
16	11	49677109	G	A	0.000245471	5.11688e-05	0.298701	1.61873e-06	rs11040458	11_49677109_A_G	0.988485	22348
17	11	49684495	A	C	0.000238918	5.07408e-05	0.295475	2.50907e-06	rs10839325	11_49684495_C_A	0.998682	22856
18	12	124372481	T	C	-0.00021619	4.69268e-05	0.47576	4.10857e-06	rs4390427	12_124372481_C_T	0.986218	22388
19	12	124373678	C	T	-0.000215292	4.68677e-05	0.47755	4.38002e-06	rs1317386	12_124373678_T_C	0.987921	22417
20	12	124375210	G	A	-0.000226704	4.68004e-05	0.471831	1.2806e-06	rs10773046	12_124375210_A_G	0.989635	22456
21	12	124378866	C	T	-0.000226951	4.67786e-05	0.472651	1.23296e-06	rs10773047	12_124378866_T_C	0.99066	22494
22	12	124380014	T	C	-0.000229215	4.90044e-05	0.345205	2.92163e-06	rs7314278	12_124380014_C_T	0.990277	22531
23	12	124380614	C	T	-0.000226685	4.6761e-05	0.474605	1.25711e-06	rs7303634	12_124380614_T_C	0.99103	22523
24	12	124381293	G	A	-0.000261167	5.48863e-05	0.228975	1.96407e-06	rs11057388	12_124381293_A_G	0.993643	22726
25	12	124381588	A	G	-0.000264683	5.49427e-05	0.227861	1.46347e-06	rs12307524	12_124381588_G_A	0.993092	22733
26	12	124382600	C	G	-0.000264995	5.49047e-05	0.228737	1.39887e-06	rs10846572	12_124382600_G_C	0.994087	22741
27	12	124382688	A	G	-0.000265185	5.49639e-05	0.227524	1.41112e-06	rs10846573	12_124382688_G_A	0.994058	22739
28	12	124383044	C	T	-0.000256027	5.48642e-05	0.229344	3.0804e-06	rs12306328	12_124383044_T_C	0.994177	22740
29	12	124383501	C	T	-0.000252753	5.47924e-05	0.230012	3.99219e-06	rs74815407	12_124383501_T_C	0.99434	22757
30	12	124383564	C	T	-0.000255773	5.47911e-05	0.230193	3.05659e-06	rs75454973	12_124383564_T_C	0.994442	22757
31	12	124386231	G	A	-0.000251598	5.43611e-05	0.233817	3.70752e-06	rs10846575	12_124386231_A_G	0.998406	22842
32	12	124387166	G	A	-0.000251693	5.44944e-05	0.232454	3.88278e-06	rs28528904	12_124387166_A_G	0.997144	22812
33	12	124390681	G	A	-0.000236364	4.86086e-05	0.343939	1.16641e-06	rs2341569	12_124390681_A_G	0.993102	22635
34	14	104614163	A	G	-0.000296488	6.30394e-05	0.160042	2.57604e-06	rs61997636	14_104614163_G_A	0.991459	22740
35	17	38604146	T	C	0.000246697	5.18058e-05	0.273004	1.92899e-06	rs535058	17_38604146_C_T	1	22873
36	17	43883103	A	G	0.000359829	7.84478e-05	0.100721	4.52479e-06	rs2664008	17_43883103_G_A	0.932637	21834
37	17	44086267	G	A	0.000296874	6.06371e-05	0.173692	9.85223e-07	rs4792897	17_44086267_A_G	1	22873
38	17	44090393	C	T	0.000297761	6.06651e-05	0.173557	9.25159e-07	rs12150530	17_44090393_T_C	0.99919	22867
39	17	44095724	TA	T	0.000295091	6.10764e-05	0.172413	1.36392e-06	rs35032782	17_44095724_T_TA	0.993704	22666
40	17	44104612	TG	T	0.000299227	5.93895e-05	0.18544	4.7311e-07	rs35853889	17_44104612_T_TG	0.992025	22704
41	17	44113969	T	C	0.000279092	6.00706e-05	0.178932	3.40222e-06	rs7214674	17_44113969_C_T	0.999007	22837
42	17	44118269	G	A	0.000279971	6.00683e-05	0.178938	3.16655e-06	rs6503454	17_44118269_A_G	0.999045	22839
43	17	44120287	AT	A	0.000285123	5.93538e-05	0.184891	1.56689e-06	rs59042994	17_44120287_A_AT	0.995529	22785
44	17	44124640	A	G	0.000281853	6.00961e-05	0.178895	2.74739e-06	rs8074761	17_44124640_G_A	0.998989	22834
45	17	44132301	A	C	0.000293137	5.92017e-05	0.18513	7.41678e-07	rs7212857	17_44132301_C_A	0.99787	22857
46	17	44132659	A	G	0.000294004	5.92079e-05	0.185127	6.89753e-07	rs11652003	17_44132659_G_A	0.997893	22857
47	17	44136030	T	C	0.000281478	5.99958e-05	0.179227	2.72607e-06	rs933317	17_44136030_C_T	0.999672	22865
48	17	44136576	T	A	0.000281478	5.99958e-05	0.179227	2.72607e-06	rs9303524	17_44136576_A_T	0.999671	22865
49	17	44141279	A	T	0.000256693	5.4481e-05	0.245545	2.47274e-06	rs11870844	17_44141279_T_A	0.973456	22120
50	17	44143470	T	C	0.000282394	6.00127e-05	0.179217	2.54651e-06	rs11079731	17_44143470_C_T	0.999771	22865
51	17	44147404	A	C	0.000281104	5.9996e-05	0.179524	2.81052e-06	rs9898030	17_44147404_C_A	1	22873
52	17	44148705	C	A	0.000282391	6.0011e-05	0.17922	2.54545e-06	rs6503456	17_44148705_A_C	0.999815	22867
53	17	44155890	TA	T	0.000289577	5.93944e-05	0.184862	1.09269e-06	rs11326553	17_44155890_T_TA	0.993203	22741
54	17	44161441	T	C	0.000293052	5.91946e-05	0.185131	7.44897e-07	rs8079695	17_44161441_C_T	0.99806	22861
55	17	44167366	C	A	0.000288653	5.93113e-05	0.18469	1.14208e-06	rs10775404	17_44167366_A_C	0.993583	22833
56	17	44172679	A	G	0.000290391	5.92434e-05	0.185157	9.56774e-07	rs7211983	17_44172679_G_A	0.997341	22848
57	17	44186267	A	G	0.000284557	6.00677e-05	0.179119	2.17918e-06	rs4997213	17_44186267_G_A	0.998872	22846
58	17	44191722	C	CAAACAA	0.000292728	5.99416e-05	0.181715	1.04897e-06	rs143212253	17_44191722_CAAACAA_C	0.990422	22642
59	17	44199290	C	T	0.000285687	6.00619e-05	0.179152	1.98136e-06	rs4792830	17_44199290_T_C	0.998264	22833
60	17	44200023	A	G	0.000295326	5.93379e-05	0.18491	6.50406e-07	rs9910683	17_44200023_G_A	0.99643	22801
61	17	44202370	AAAGGG	A	0.000258641	4.85093e-05	0.368888	9.81911e-08	17:44202370_AAAGGG_A	17_44202370_A_AAAGGG	0.988891	22419
62	17	44204373	C	T	0.000296114	5.92616e-05	0.184957	5.87426e-07	rs2016730	17_44204373_T_C	0.99725	22847
63	17	44206665	A	G	0.000294783	5.92727e-05	0.184925	6.62882e-07	rs4792831	17_44206665_G_A	0.997097	22842
64	17	44212030	C	A	0.000286523	6.00517e-05	0.179076	1.84202e-06	rs12941738	17_44212030_A_C	0.999042	22851
65	17	44212362	T	C	0.000286523	6.00517e-05	0.179066	1.84202e-06	rs117913167	17_44212362_C_T	0.99907	22851
66	17	44219457	C	T	0.000285319	6.00654e-05	0.179017	2.04519e-06	17:44219457_T_C	17_44219457_T_C	0.999038	22844
67	17	44219555	G	A	0.00029648	5.92789e-05	0.184916	5.73257e-07	17:44219555_A_G	17_44219555_A_G	0.99724	22839
68	17	44225231	A	G	0.000285983	6.00512e-05	0.179026	1.92566e-06	17:44225231_G_A	17_44225231_G_A	0.999324	22853
69	17	44230598	A	G	0.000288514	6.01232e-05	0.17869	1.60694e-06	17:44230598_G_A	17_44230598_G_A	0.997432	22833
70	17	44241726	G	A	0.000292895	5.92639e-05	0.18495	7.77887e-07	17:44241726_A_G	17_44241726_A_G	0.997281	22854
71	17	44243312	G	C	0.000292971	5.92693e-05	0.184903	7.74565e-07	17:44243312_C_G	17_44243312_C_G	0.99727	22853
72	17	44248499	C	G	0.000291082	5.92686e-05	0.184922	9.1134e-07	17:44248499_G_C	17_44248499_G_C	0.997292	22854
73	17	44248848	A	G	0.00028718	6.004e-05	0.17895	1.73651e-06	17:44248848_G_A	17_44248848_G_A	1	22873
74	17	44259690	G	T	0.000293652	5.93634e-05	0.185459	7.60276e-07	17:44259690_T_G	17_44259690_T_G	0.990873	22691
75	17	44263782	GGTTA	G	0.000292254	5.93944e-05	0.184856	8.68969e-07	rs138317828	17_44263782_G_GGTTA	0.993318	22768
76	17	44264420	C	G	0.000288421	6.01926e-05	0.179476	1.66483e-06	17:44264420_G_C	17_44264420_G_C	0.991989	22689
77	17	44268905	G	A	0.000285742	6.01488e-05	0.179602	2.04068e-06	17:44268905_A_G	17_44268905_A_G	0.991784	22701
78	17	44275786	AT	A	0.000293232	5.93957e-05	0.184837	7.99303e-07	rs199805444	17_44275786_A_AT	0.990666	22758
79	17	44304405	C	G	0.00028598	6.15251e-05	0.173395	3.36786e-06	rs369196829	17_44304405_G_C	0.977857	22337
80	17	44305371	A	C	0.000286438	6.1527e-05	0.173402	3.25071e-06	17:44305371_C_A	17_44305371_C_A	0.977673	22334
81	17	44310965	A	T	0.000297123	6.03022e-05	0.181716	8.39983e-07	rs12452789	17_44310965_T_A	0.980082	22388
82	17	44326895	C	T	0.000283954	6.06309e-05	0.181447	2.83944e-06	rs79475968	17_44326895_T_C	0.975808	22168
83	17	44330295	AC	A	0.000290825	5.96767e-05	0.187518	1.1048e-06	rs538486513	17_44330295_A_AC	0.975707	22254
84	17	44331785	T	C	0.000282923	6.02678e-05	0.182589	2.68949e-06	rs12953227	17_44331785_C_T	0.981885	22323
85	17	44332959	T	C	0.000309441	6.22751e-05	0.17011	6.78281e-07	rs12953096	17_44332959_C_T	0.972519	22026
86	17	44337122	T	C	0.000280129	6.0426e-05	0.18214	3.57397e-06	rs369533348	17_44337122_C_T	0.98037	22259
87	17	44363616	T	A	0.0003008	6.11708e-05	0.17989	8.83465e-07	rs12939328	17_44363616_A_T	0.958654	21936
88	17	44794558	G	C	0.000298557	6.28483e-05	0.162848	2.04233e-06	rs12951057	17_44794558_C_G	0.977026	22338
89	17	44833217	A	C	0.000296434	6.23964e-05	0.160743	2.03817e-06	rs35732828	17_44833217_C_A	1	22873
90	17	77984172	A	G	-0.000889117	0.000187324	0.0150935	2.083e-06	rs143618029	17_77984172_G_A	1	22873
91	18	75786216	A	G	0.000870231	0.000189771	0.0142976	4.54906e-06	rs116850973	18_75786216_G_A	0.995968	22868
92	18	75788891	A	C	0.000875001	0.000189892	0.014269	4.08991e-06	rs112708808	18_75788891_C_A	0.994599	22865
93	18	75789866	T	C	0.000875054	0.000189889	0.0142673	4.08274e-06	rs138856226	18_75789866_C_T	0.99604	22867
94	18	75791210	C	G	0.000871686	0.000190016	0.0142749	4.51092e-06	rs78833829	18_75791210_G_C	0.99565	22866
95	2	206354845	T	A	0.000216195	4.72559e-05	0.389395	4.78767e-06	rs6746025	2_206354845_A_T	0.993996	22757
96	2	206364487	T	C	0.000214244	4.66733e-05	0.411633	4.44977e-06	rs11687914	2_206364487_C_T	0.997557	22822
97	2	206366067	T	C	0.00021618	4.6686e-05	0.411089	3.66779e-06	rs2110948	2_206366067_C_T	0.996778	22814
98	2	206366371	A	T	0.000219911	4.67128e-05	0.410576	2.51979e-06	rs2160382	2_206366371_T_A	0.996829	22810
99	2	206367103	A	G	0.000221903	4.72652e-05	0.387016	2.68363e-06	rs10192060	2_206367103_G_A	0.996969	22811
100	2	206367999	T	C	0.000214513	4.6716e-05	0.411285	4.41683e-06	rs1005215	2_206367999_C_T	0.996617	22779
101	2	206371240	T	C	0.000213686	4.66356e-05	0.41581	4.62946e-06	rs4346365	2_206371240_C_T	0.9963	22778
102	2	206373240	C	G	0.000216422	4.72904e-05	0.390874	4.75462e-06	rs7596844	2_206373240_G_C	0.995228	22677
103	22	24830595	T	C	-0.000221416	4.83068e-05	0.355693	4.59671e-06	rs2267076	22_24830595_C_T	0.990886	22465
104	3	7245287	C	A	0.000228419	4.98017e-05	0.317802	4.5301e-06	rs1553681	3_7245287_A_C	0.995213	22782
105	3	126247615	C	A	-0.00119302	0.00024864	0.00879481	1.61138e-06	rs73194065	3_126247615_A_C	0.926841	22724
106	6	29117852	A	G	0.000265169	5.7409e-05	0.221541	3.87802e-06	rs3129122	6_29117852_G_A	0.99997	22870
107	6	29118530	A	C	0.000268268	5.7381e-05	0.221612	2.95352e-06	rs3130724	6_29118530_C_A	1	22873
108	6	29124189	A	G	0.000265401	5.74166e-05	0.22154	3.81445e-06	rs3129129	6_29124189_G_A	0.999922	22868
109	6	29135795	T	TTTAAA	0.0002784	5.8078e-05	0.21861	1.64893e-06	6:29135795_TTTAAA_T	6_29135795_TTTAAA_T	0.99403	22669
110	6	29138315	T	C	0.000268567	5.73954e-05	0.221619	2.89588e-06	rs3129151	6_29138315_C_T	1	22873
111	6	29140207	A	G	0.000266403	5.74089e-05	0.221568	3.49581e-06	rs3130742	6_29140207_G_A	0.999808	22871
112	6	29145646	G	T	0.000266468	5.74148e-05	0.221452	3.48487e-06	rs3129162	6_29145646_T_G	0.999898	22870
113	6	29170261	T	C	0.000264468	5.74319e-05	0.221286	4.14899e-06	rs3129093	6_29170261_C_T	1	22873
114	6	29171039	T	C	0.000264777	5.74535e-05	0.221192	4.07676e-06	rs760804	6_29171039_C_T	1	22873
115	6	29173038	T	C	0.00026397	5.74198e-05	0.22129	4.30505e-06	rs6912280	6_29173038_C_T	0.999952	22872
116	6	29175526	A	G	0.00026397	5.74198e-05	0.22127	4.30505e-06	rs9257612	6_29175526_G_A	0.999953	22872
117	6	29179237	G	T	0.00026397	5.74198e-05	0.221287	4.30505e-06	rs3130817	6_29179237_T_G	0.999959	22872
118	6	29179557	G	C	0.00026397	5.74198e-05	0.221286	4.30505e-06	rs3116834	6_29179557_C_G	0.999958	22872
119	6	29185844	A	G	0.000263359	5.74262e-05	0.221275	4.54119e-06	rs3130836	6_29185844_G_A	0.999946	22873
120	6	29189917	C	T	0.000264486	5.74338e-05	0.221249	4.14555e-06	rs3129101	6_29189917_T_C	0.999933	22873
121	6	29356331	G	A	0.000351834	7.54266e-05	0.123471	3.10981e-06	rs9257809	6_29356331_A_G	1	22873
122	6	29356687	T	G	0.000355975	7.6235e-05	0.121166	3.03735e-06	rs442694	6_29356687_G_T	1	22873
123	6	29375802	C	T	0.000344943	7.51363e-05	0.125819	4.43701e-06	rs437955	6_29375802_T_C	0.999286	22848
124	6	29376385	G	C	0.000344943	7.51363e-05	0.125818	4.43701e-06	rs406511	6_29376385_C_G	0.999328	22848
125	6	29411432	C	T	0.000359369	7.59964e-05	0.121728	2.2724e-06	rs1535039	6_29411432_T_C	1	22873
126	6	29413003	T	C	0.000379282	7.55539e-05	0.123483	5.20554e-07	rs2023463	6_29413003_C_T	0.999843	22873
127	6	29415464	A	C	0.000365122	7.55819e-05	0.122024	1.36863e-06	rs2523443	6_29415464_C_A	1	22873
128	6	29432173	T	A	0.000361138	7.62069e-05	0.121177	2.16156e-06	rs2143668	6_29432173_A_T	0.999643	22865
129	6	29435355	C	T	0.000375668	7.55465e-05	0.123451	6.65169e-07	rs2746149	6_29435355_T_C	1	22873
130	6	29437033	T	C	0.00037647	7.56594e-05	0.123231	6.54361e-07	rs2206853	6_29437033_C_T	0.999966	22872
131	6	29442701	T	C	0.000364334	7.61784e-05	0.121286	1.74089e-06	rs2746150	6_29442701_C_T	1	22873
132	6	29452136	G	T	0.000361921	7.61859e-05	0.121282	2.04153e-06	rs1234844	6_29452136_T_G	0.999885	22871
133	6	29453219	C	T	0.000376259	7.56794e-05	0.123179	6.68332e-07	rs1233494	6_29453219_T_C	0.999879	22871
134	6	29458241	G	A	0.000379446	7.55796e-05	0.123405	5.19294e-07	rs1233493	6_29458241_A_G	1	22873
135	6	29461730	C	G	0.000360552	7.61656e-05	0.121359	2.21685e-06	rs1233491	6_29461730_G_C	1	22873
136	6	29463043	A	T	0.000366854	7.61433e-05	0.121466	1.45972e-06	rs1233489	6_29463043_T_A	1	22873
137	6	29467719	A	G	0.000361257	7.61692e-05	0.12133	2.12038e-06	rs1233488	6_29467719_G_A	0.99996	22872
138	6	29484215	T	G	0.000363399	7.61431e-05	0.121451	1.83006e-06	rs2523431	6_29484215_G_T	0.999639	22867
139	6	29519554	T	G	0.000348454	7.58227e-05	0.122087	4.33733e-06	rs408623	6_29519554_G_T	0.998185	22853
140	6	29521445	T	C	0.000346996	7.5815e-05	0.122522	4.74441e-06	rs389419	6_29521445_C_T	0.999737	22871
141	6	29523957	G	A	0.000348112	7.57671e-05	0.122958	4.36102e-06	rs404240	6_29523957_A_G	1	22873
142	6	29526562	A	G	0.00034842	7.58233e-05	0.122447	4.34737e-06	rs413670	6_29526562_G_A	0.999734	22870
143	6	31264582	C	T	0.000241507	5.23019e-05	0.303574	3.90457e-06	rs2524137	6_31264582_T_C	0.985293	22102
144	6	31276447	G	C	0.000243361	5.2861e-05	0.287136	4.17149e-06	rs1005599	6_31276447_C_G	0.978579	22320
145	6	31311376	A	G	0.000264357	5.15086e-05	0.318539	2.88669e-07	rs9265830	6_31311376_G_A	0.96834	22025
146	6	31313733	T	C	0.000221305	4.82369e-05	0.385901	4.50159e-06	rs9265912	6_31313733_C_T	0.999244	22837
147	6	31315033	G	A	0.000243011	5.10589e-05	0.325344	1.95356e-06	rs9265940	6_31315033_A_G	0.968769	22311
148	6	31315501	A	G	0.000257173	5.02764e-05	0.327422	3.15967e-07	rs9265961	6_31315501_G_A	0.999232	22859
149	6	31323776	T	TC	0.000224156	4.89843e-05	0.352878	4.76275e-06	rs11423052	6_31323776_TC_T	0.988431	22639
150	6	31325692	G	A	0.000252966	5.21204e-05	0.290969	1.22108e-06	rs9266244	6_31325692_A_G	0.995988	22751
151	6	31325702	A	G	0.000252966	5.21204e-05	0.290969	1.22108e-06	rs9266245	6_31325702_G_A	0.995993	22751
152	6	31325822	G	A	0.00025378	5.20967e-05	0.293393	1.11597e-06	rs9266252	6_31325822_A_G	0.994253	22701
153	6	31327895	G	A	0.000253041	5.20271e-05	0.290255	1.16016e-06	rs2523583	6_31327895_A_G	0.998513	22855
154	6	31328092	A	G	0.000252606	5.20176e-05	0.290262	1.20466e-06	rs2523582	6_31328092_G_A	0.999406	22861
155	6	31328517	T	C	0.000234367	4.9071e-05	0.356056	1.7986e-06	rs2523579	6_31328517_C_T	0.99908	22861
156	6	31328542	G	A	0.000252927	5.20049e-05	0.290361	1.16085e-06	rs2523578	6_31328542_A_G	0.999242	22864
157	6	78813571	G	GAA	0.00035929	7.85033e-05	0.0936087	4.74752e-06	6:78813571_GAA_G	6_78813571_GAA_G	0.994725	22795
158	6	162669605	T	C	0.00133288	0.000289381	0.00699988	4.12744e-06	rs191931677	6_162669605_C_T	0.972416	22845
159	7	110427475	A	G	0.000459687	9.95068e-05	0.0575934	3.86484e-06	rs57322693	7_110427475_G_A	0.993525	22841
160	7	110427622	T	C	0.000458185	9.94847e-05	0.0576014	4.13532e-06	rs73716415	7_110427622_C_T	0.994193	22845
161	7	110427913	CAAA	C	0.000462234	9.95433e-05	0.0575102	3.44382e-06	rs541642060	7_110427913_C_CAAA	0.991959	22822
162	8	19092135	A	ATAT	-0.000559511	0.000118982	0.0412004	2.58574e-06	rs201747573	8_19092135_ATAT_A	0.903348	22086
163	9	112607241	G	A	-0.000538091	0.000104681	0.0542582	2.7656e-07	rs72753044	9_112607241_A_G	0.976008	22689
164	9	112608456	C	CG	-0.000497733	0.000104618	0.0542559	1.9711e-06	9:112608456_CG_C	9_112608456_CG_C	0.985558	22768
165	9	112614541	T	C	-0.000496983	0.000106797	0.0519357	3.28116e-06	rs72753051	9_112614541_C_T	0.997119	22864
166	9	112615507	C	T	-0.000495573	0.000106451	0.0522736	3.25165e-06	rs72753053	9_112615507_T_C	0.9977	22866
167	9	112615986	G	A	-0.000488454	0.00010548	0.0532944	3.66308e-06	rs72753054	9_112615986_A_G	1	22873
168	9	112616919	C	G	-0.000494197	0.000106805	0.0520577	3.72844e-06	rs1927317	9_112616919_G_C	0.994842	22842
169	9	112616934	T	C	-0.00049159	0.000107105	0.0517051	4.46047e-06	rs7871968	9_112616934_C_T	0.994731	22844
170	9	130827345	G	A	-0.000271663	5.8812e-05	0.186699	3.87376e-06	rs10760528	9_130827345_A_G	0.998595	22862
171	9	130827968	A	G	-0.000272583	5.88359e-05	0.186282	3.62499e-06	rs4836605	9_130827968_G_A	1	22873
172	9	130829564	C	T	-0.000272367	5.88706e-05	0.186433	3.73892e-06	rs7852659	9_130829564_T_C	0.997884	22835
173	9	130829687	G	C	-0.00027254	5.92864e-05	0.183187	4.30888e-06	rs10819343	9_130829687_C_G	0.998563	22847
174	9	130831329	G	A	-0.000270297	5.88337e-05	0.186718	4.36612e-06	rs10739706	9_130831329_A_G	0.99791	22836
175	9	130832997	A	C	-0.00028112	5.87549e-05	0.187184	1.72377e-06	rs61572685	9_130832997_C_A	0.998286	22848
176	9	130838717	T	A	-0.000272951	5.8828e-05	0.18676	3.50658e-06	rs10760530	9_130838717_A_T	0.997873	22824
177	9	130840282	G	T	-0.000278269	5.92425e-05	0.183542	2.65395e-06	rs4276778	9_130840282_T_G	0.998393	22834
178	9	130840678	GGGA	G	-0.000273725	5.95095e-05	0.182405	4.25416e-06	rs761666997	9_130840678_G_GGGA	0.99561	22754

[truncated: 6 more sheets: SC_Default, SC_global, SC_Limbic, SC_Somatomotor, SC_Ventral.Attention, SC_Visual]
