# Supplementary material for: Brain Connectivity Yields Insights into the Pathogenesis of Epilepsy and Subtypes: Evidence from Mendelian Randomization Analysis
Source: Health Data Sci. 2025 Aug 5;5:0283. doi: 10.34133/hds.0283 (PMC12324163; doi:10.34133/hds.0283)
Supplement: Supplementary 1 — Tables S1 to S11 Figs. S1 to S12 [file hds.0283.f1.zip › Supplementary table 10.xlsx]

## Sheet: Sheet1
exposure	outcome	b	se	pval
epilepsy_GGE	FC_Somatomotor	0.00203034137121272	0.00079970738182288	0.0111215792764025
self reported educational attainment	FC_Somatomotor	0.00151295214840657	0.00197050720964169	0.442607005748474
exposure	outcome	b	se	pval
epilepsy_GGE	FC_Dorsal.Attention	0.000354983736083291	0.000141433524797038	0.0120766002780453
self reported educational attainment	FC_Dorsal.Attention	8.08273060071293e-05	0.000348479879965505	0.816582648732992
exposure	outcome	b	se	pval
epilepsy_GGE	FC_Limbic	0.000472072888985269	0.000245014853139094	0.0540156174176544
self reported educational attainment	FC_Limbic	0.000484404263888967	0.000603567013779814	0.422223806615873
exposure	outcome	b	se	pval
focal_epilepsy	SC_global	0.00242163519228287	0.00125326954792582	0.053328153674175
self reported educational attainment	SC_global	0.00157131695281123	0.0012674845545284	0.215081604035505
exposure	outcome	b	se	pval
epilepsy_CAE	SC_Ventral.Attention	0.000203677261037778	0.000179186273874582	0.255672532956668
epilepsy_GGE	SC_Ventral.Attention	-7.50894e-05	0.000248468175801425	0.762492376061772
exposure	outcome	b	se	pval
focal_epilepsy	FC_Dorsal.Attention	-0.000610387	0.00034219683535473	0.0744672842727658
self reported educational attainment	FC_Dorsal.Attention	-9.84538e-06	0.000345873332584364	0.977291058398124
