# Supplementary material for: Brain Connectivity Yields Insights into the Pathogenesis of Epilepsy and Subtypes: Evidence from Mendelian Randomization Analysis
Source: Health Data Sci. 2025 Aug 5;5:0283. doi: 10.34133/hds.0283 (PMC12324163; doi:10.34133/hds.0283)
Supplement: Supplementary 1 — Tables S1 to S11 Figs. S1 to S12 [file hds.0283.f1.zip › Supplementary table 2.xlsx]

## Sheet: all_epilepsy
	CHR	BP	SNP	effect_allele	other_allele	Freq1	FreqSE	Effective_N	Z-score	p	beta	se
1	1	23809597	rs61778890	a	g	0.1337	0.0048	64733.9	-4.731	2.229e-06	-0.0386275	0.00816477
2	9	86574568	rs2780103	t	c	0.2611	0.0039	64854.9	-5.257	1.462e-07	-0.0332248	0.00632011
3	2	58137755	rs2678904	t	g	0.5944	0.003	65057.4	-6.551	5.716e-11	-0.0369754	0.00564423
4	2	58154249	rs2717014	t	c	0.405	0.0038	64986.2	6.692	2.194e-11	0.0378003	0.00564857
5	22	35024108	rs5999480	a	g	0.2301	0.0172	64866.1	4.601	4.205e-06	0.0303446	0.00659523
6	2	58076229	rs2683622	t	c	0.3012	0.0049	64918.7	5.612	1.995e-08	0.0339397	0.00604771
7	14	86073892	rs2753616	a	g	0.5793	0.0045	64808	-4.701	2.584e-06	-0.0264453	0.00562547
8	9	76341654	rs987818	a	g	0.8433	0.0073	65035.9	-4.873	1.101e-06	-0.0371621	0.00762612
9	2	57973452	rs717817	t	c	0.625	0.0043	64959	-6.262	3.793e-10	-0.035875	0.005729
10	9	86522480	rs10868068	t	c	0.2625	0.0033	64958	-4.783	1.725e-06	-0.0301541	0.00630444
11	2	166904346	rs1461193	a	g	0.6849	0.0127	65034.9	5.529	3.23e-08	0.0329928	0.00596722
12	2	58152075	rs2717011	t	c	0.4048	0.0036	64970.2	6.709	1.961e-11	0.0379039	0.00564971
13	2	57992112	rs13032423	a	g	0.542	0.0114	64875.5	-6.684	2.318e-11	-0.0372305	0.0055701
14	2	166896287	rs6432859	t	g	0.3153	0.0128	65064	-5.502	3.749e-08	-0.0328188	0.00596488
15	9	86639109	rs10868082	t	g	0.2625	0.0065	64688	-5.448	5.089e-08	-0.0344164	0.00631725
16	9	86565305	rs28521174	c	g	0.2211	0.0038	64425.5	-4.74	2.139e-06	-0.0318144	0.0067119
17	2	58078939	rs68119977	t	g	0.6416	0.0026	64793	-6.235	4.523e-10	-0.0361086	0.00579128
18	2	167003704	rs6717330	a	c	0.3719	0.0047	64675.8	-5.334	9.609e-08	-0.0306792	0.00575163
19	21	25810006	rs7279333	c	g	0.9317	0.0061	64546.4	5.053	4.357e-07	0.0557396	0.011031
20	3	36290458	rs17243029	a	g	0.5069	0.0142	64583	4.955	7.24e-07	0.0275714	0.00556435
21	18	59274578	rs75280876	a	t	0.9295	0.0051	64526.7	-5.151	2.59e-07	-0.0560013	0.0108719
22	9	86552205	rs7853377	a	g	0.7789	0.0039	64423.6	4.688	2.761e-06	0.0314659	0.00671202
23	3	36331054	rs10865874	t	c	0.2718	0.0272	63100.5	-4.86	1.173e-06	-0.0307449	0.00632612
24	2	58393911	rs848287	t	c	0.3357	0.0033	64941.2	5.315	1.069e-07	0.0312231	0.00587452
25	2	57975524	rs11679364	t	g	0.3741	0.0043	64947.7	6.263	3.784e-10	0.0359011	0.00573226
26	2	58087739	rs2683626	t	c	0.3017	0.0047	64941.2	5.6	2.138e-08	0.0338454	0.00604382
27	18	59292504	rs77888116	t	c	0.9303	0.0052	64457.3	-4.785	1.709e-06	-0.052327	0.0109356
28	2	166902103	rs992894	a	t	0.3159	0.0127	65016.2	-5.505	3.697e-08	-0.0328319	0.00596401
29	2	167006330	rs16851669	a	g	0.375	0.0042	64936.5	-5.265	1.399e-07	-0.0301711	0.0057305
30	9	86595498	rs296888	a	g	0.2649	0.0042	64940.2	-5.43	5.647e-08	-0.0341362	0.00628659
31	3	36251807	rs4678856	a	g	0.5114	0.0139	64450.8	5.097	3.452e-07	0.0283949	0.00557091
32	2	58166769	rs2717033	t	c	0.4004	0.0032	64885.8	6.369	1.898e-10	0.0360718	0.00566365
33	2	58035491	rs2717018	t	c	0.6225	0.0039	65034.9	-6.358	2.05e-10	-0.0363554	0.00571806
34	2	152374800	rs16830136	a	g	0.6194	0.0039	64872.7	-4.689	2.742e-06	-0.0268065	0.0057169
35	18	59261822	rs60693457	a	g	0.09	0.0031	64911.2	4.572	4.838e-06	0.0443322	0.00969646
36	2	57995586	rs7561842	t	c	0.6236	0.0039	64896.2	-6.152	7.637e-10	-0.0352361	0.00572758
37	2	58075743	rs2716999	t	c	0.3009	0.0051	64783.6	5.688	1.289e-08	0.0344447	0.00605569
38	3	36326195	rs9824317	a	g	0.6125	0.0182	64806.1	4.905	9.362e-07	0.0279606	0.00570043
39	2	166845119	rs13006006	a	g	0.7007	0.0101	64823	5.496	3.884e-08	0.0333232	0.00606317
40	7	135397905	rs7804549	a	c	0.5644	0.0066	64718.9	4.764	1.901e-06	0.026701	0.00560475
41	2	166941733	rs11903891	t	g	0.2404	0.0075	64829.6	-6.679	2.407e-11	-0.0433911	0.00649665
42	17	8185902	rs4791663	t	c	0.524	0.0107	64334.5	-5.149	2.614e-07	-0.0287361	0.0055809
43	9	76471602	rs72614639	t	c	0.8547	0.002	64875.5	-4.956	7.197e-07	-0.039035	0.00787631
44	2	58023134	rs6545664	t	c	0.621	0.0037	64941.2	-6.26	3.849e-10	-0.0357934	0.00571779
45	2	58076951	rs2953437	t	c	0.301	0.005	64890.5	5.579	2.419e-08	0.033754	0.00605018
46	2	58350571	rs2043890	a	g	0.6625	0.0027	64583	-5.521	3.364e-08	-0.0324797	0.00588293
47	2	58391570	rs848289	a	t	0.6635	0.0032	64912.1	-5.316	1.059e-07	-0.0312176	0.00587239
48	2	58048221	rs1915459	t	c	0.2995	0.0049	64921.5	5.37	7.893e-08	0.0325287	0.00605748
49	3	36325255	rs4678857	t	c	0.3758	0.0197	64908.3	-4.781	1.748e-06	-0.0273928	0.00572952
50	2	166901064	rs1549588	a	g	0.685	0.0128	65058.4	5.476	4.349e-08	0.0326735	0.00596668
51	14	80351562	rs113264846	a	g	0.8978	0.0061	65030.2	-4.598	4.261e-06	-0.0420834	0.00915254
52	2	80800793	rs1560862	a	g	0.3359	0.007	64911.2	4.688	2.755e-06	0.0275434	0.0058753
53	2	58041482	rs2953441	t	c	0.6227	0.0039	65098.7	-6.273	3.538e-10	-0.0358559	0.0057159
54	2	58058069	rs2683630	c	g	0.3768	0.0035	64956.2	6.353	2.11e-10	0.0363621	0.00572362
55	2	57917222	rs9789400	t	c	0.3717	0.0188	63815	-5.083	3.717e-07	-0.0294358	0.00579103
56	1	23820042	rs61778895	a	g	0.1329	0.0055	64373.9	-4.725	2.299e-06	-0.0387846	0.00820838
57	2	166853054	rs552878	t	c	0.7008	0.0102	64862.4	5.524	3.311e-08	0.0334859	0.0060619
58	2	58169494	rs2717040	t	c	0.403	0.0034	65025.5	6.205	5.464e-10	0.0350685	0.00565165
59	1	207899332	rs7518047	t	c	0.5658	0.0078	64922.4	-4.605	4.119e-06	-0.0257792	0.0055981
60	1	207910330	rs2796256	a	t	0.4329	0.0075	64595.2	4.583	4.58e-06	0.02573	0.00561424
61	20	58092596	rs6100474	t	c	0.3425	0.0127	64189.2	-4.61	4.022e-06	-0.0271085	0.00588036
62	2	58023218	rs6545665	a	g	0.6217	0.0038	64942.1	-6.324	2.549e-10	-0.0361719	0.00571978
63	2	166892788	rs2298771	t	c	0.6847	0.0128	65061.2	5.441	5.299e-08	0.0324558	0.00596504
64	2	58460029	rs3771224	t	c	0.3353	0.0029	64706.7	5.383	7.31e-08	0.031689	0.00588686
65	9	76451478	rs1902980	t	c	0.8199	0.003	64938.3	-5.217	1.818e-07	-0.0376641	0.00721949
66	2	166968219	rs10930205	t	c	0.2697	0.0038	64837.1	6.158	7.374e-10	0.0385208	0.0062554
67	2	58063748	rs1520965	a	c	0.6985	0.0047	64981.5	-5.693	1.248e-08	-0.034403	0.00604303
68	2	166896143	rs2126152	t	g	0.3153	0.0128	65064	-5.502	3.749e-08	-0.0328188	0.00596488
69	2	166887283	rs2114760	a	c	0.6846	0.0129	65053.7	5.435	5.468e-08	0.0324191	0.00596487
70	3	36329017	rs7622956	a	g	0.376	0.0199	63419.3	-5.163	2.428e-07	-0.0299226	0.00579558
71	21	25872095	rs8133186	c	g	0.9342	0.0051	65000.2	4.729	2.253e-06	0.0528919	0.0111846
72	2	58044220	rs2717055	a	g	0.6216	0.0036	64933.7	-6.232	4.597e-10	-0.0356465	0.00571991
73	2	166969795	rs10185842	t	g	0.7281	0.0038	64989	-6.106	1.019e-09	-0.0380537	0.00623219
74	17	8214427	rs9908765	a	g	0.4909	0.0056	63849.7	4.644	3.413e-06	0.0259912	0.00559673
75	2	166764598	rs11897687	t	c	0.5169	0.0093	65012.4	4.634	3.588e-06	0.0257128	0.00554873
76	2	58119574	rs2678915	t	c	0.5966	0.0035	64807.1	-6.566	5.176e-11	-0.0371638	0.00566004
77	15	89700675	rs4327024	t	c	0.5262	0.0096	64511.7	-5.006	5.548e-07	-0.0279061	0.00557453
78	2	57934055	rs13026414	t	c	0.3955	0.0186	64530.5	-5.865	4.49e-09	-0.0333798	0.00569135
79	2	58169418	rs2678897	a	g	0.6019	0.0039	64640.2	-6.126	8.988e-10	-0.0347958	0.00568001
80	2	166895226	rs6719462	t	c	0.3153	0.0128	65056.5	-5.46	4.76e-08	-0.0325702	0.00596524
81	7	22758562	rs7805828	a	g	0.4097	0.0184	65099.6	5.308	1.107e-07	0.0299064	0.0056342
82	13	53168868	rs1811894	a	c	0.5396	0.0044	64589.5	4.728	2.269e-06	0.0263878	0.00558117
83	2	58296890	rs968653	a	g	0.352	0.0028	64726.4	5.802	6.548e-09	0.0337559	0.00581798
84	2	166826599	rs1821181	c	g	0.3002	0.0102	64611.1	-5.599	2.154e-08	-0.0339738	0.00606784
85	2	58142647	rs2717002	t	g	0.4049	0.0036	64992.7	6.837	8.098e-12	0.0386183	0.00564843
86	2	58179019	rs2717043	t	c	0.6176	0.003	64684.2	-6.042	1.519e-09	-0.0345566	0.0057194
87	2	166745214	rs1529648	t	c	0.6771	0.0086	64848.3	5.236	1.64e-07	0.0310873	0.00593722
88	9	86522550	rs13296528	t	c	0.2623	0.0034	64947.7	-4.807	1.534e-06	-0.0303152	0.00630648
89	10	103560321	rs2305192	t	c	0.6531	0.008	64731.1	-5.74	9.447e-09	-0.0335072	0.00583749
90	9	86572575	rs2576362	t	g	0.2621	0.0041	64905.5	-5.187	2.142e-07	-0.0327294	0.00630989
91	13	53199837	rs2575960	t	c	0.5346	0.0042	65064.9	4.695	2.666e-06	0.0260883	0.00555662
92	2	166822087	rs1985145	a	g	0.1997	0.0053	63879.7	-5.122	3.019e-07	-0.0358376	0.00699679
93	5	6087464	rs307176	t	c	0.4014	0.0052	65043.4	-4.643	3.43e-06	-0.0262575	0.00565528
94	2	58452792	rs12477242	c	g	0.6642	0.003	64693.6	-5.414	6.166e-08	-0.0318628	0.00588527
95	2	58139865	rs1040224	c	g	0.5951	0.0036	64995.5	-6.838	8.053e-12	-0.0386231	0.00564831
96	13	53153027	rs4885117	t	c	0.5875	0.0053	64866.1	5.004	5.623e-07	0.0282159	0.00563867
97	2	58128804	rs2717056	t	c	0.5948	0.003	64961.8	-6.51	7.535e-11	-0.0367769	0.00564929
98	21	25862092	rs145974877	a	g	0.0654	0.0052	64979.6	-4.87	1.114e-06	-0.0546317	0.011218
99	2	166914233	rs1841550	t	c	0.5432	0.0051	65086.5	4.569	4.893e-06	0.0254184	0.00556323
100	2	58089599	rs66985942	t	c	0.717	0.0039	64921.5	-5.385	7.255e-08	-0.0331686	0.00615944
101	2	58033361	rs2683618	a	g	0.457	0.0105	64852.1	6.573	4.93e-11	0.0366255	0.00557212
102	2	58032029	rs1474215	c	g	0.3772	0.0039	65006.8	6.179	6.454e-10	0.0353457	0.00572029
103	22	35024099	rs5999479	a	t	0.2298	0.0172	64892.4	4.575	4.758e-06	0.0301809	0.00659692
104	10	103802408	rs11191193	a	g	0.6615	0.0172	64890.5	-5.951	2.658e-09	-0.0348997	0.00586451
105	7	22806683	rs10270313	a	c	0.304	0.0092	64397.3	5.139	2.762e-07	0.0311243	0.00605649
106	2	58177082	rs2717042	a	c	0.6198	0.0029	64841.8	-6.099	1.067e-09	-0.0348787	0.00571875
107	2	58032553	rs2683620	a	t	0.3781	0.0038	64947.7	6.187	6.145e-10	0.0353909	0.0057202
108	9	76343914	rs1394869	t	g	0.1559	0.0074	64974.9	4.851	1.229e-06	0.037089	0.00764563
109	2	166998144	rs12613975	a	c	0.6315	0.0073	64452.6	-4.98	6.372e-07	-0.0287478	0.00577266
110	2	58167258	rs2717034	t	g	0.4055	0.0029	64273.6	6.073	1.252e-09	0.0344886	0.00567901
111	2	57931347	rs35577149	t	c	0.6029	0.0188	64401.1	5.758	8.505e-09	0.0327813	0.00569317
112	2	58027493	rs2683615	a	c	0.6222	0.0039	64968.4	-6.277	3.455e-10	-0.0359053	0.00572014
113	1	23819611	rs6669033	t	c	0.8669	0.0055	64356.1	4.729	2.258e-06	0.0387981	0.00820429
114	9	76285615	rs2451027	t	c	0.1568	0.0076	64831.5	4.694	2.684e-06	0.0358445	0.00763624
115	2	166829083	rs67356803	t	g	0.3123	0.011	64693.6	-5.671	1.421e-08	-0.0340111	0.00599737
116	2	58030962	rs2717071	a	g	0.6226	0.0038	65013.4	-6.184	6.232e-10	-0.0353688	0.0057194
117	8	89397557	rs78107263	a	g	0.1091	0.0023	64989.9	4.578	4.696e-06	0.0407231	0.00889539
118	9	16369067	rs10123982	t	c	0.7348	0.0035	64624.2	-4.611	4.005e-06	-0.0290496	0.00630006
119	17	8036073	rs9893434	a	g	0.4025	0.0078	63884.4	-4.696	2.658e-06	-0.0267848	0.00570375
120	2	58123798	rs1356545	t	c	0.4036	0.0034	64893.3	6.554	5.59e-11	0.0370684	0.00565584
121	1	207900695	rs2796234	a	t	0.434	0.0077	64889.6	4.623	3.782e-06	0.0258879	0.0055998
122	2	152378954	rs6730454	t	c	0.6193	0.0039	64884	-4.672	2.984e-06	-0.0267057	0.00571612
123	2	58110969	rs2717063	a	c	0.5835	0.0032	64033.5	-6.083	1.177e-09	-0.0344704	0.00566667
124	2	166909104	rs1841546	t	c	0.5425	0.0046	65078.1	4.567	4.956e-06	0.0254058	0.00556292
125	2	166895725	rs1019724	t	c	0.3153	0.0128	65052.7	-5.453	4.947e-08	-0.0325294	0.00596542
126	7	22748491	rs62449490	t	g	0.5539	0.0203	64027	-5.031	4.872e-07	-0.0282774	0.00562064
127	17	8173767	rs1132554	t	c	0.523	0.0107	64241.7	-5.192	2.079e-07	-0.0289941	0.00558439
128	2	58016879	rs12991325	t	c	0.6212	0.0038	65049.9	-6.252	4.061e-10	-0.0357215	0.00571361
129	2	57971343	rs2125925	a	g	0.3738	0.0043	64970.2	6.376	1.82e-10	0.036548	0.00573213
130	10	103807295	rs11191196	a	g	0.2816	0.0155	64975.9	5.135	2.828e-07	0.0316637	0.00616625
131	3	36324521	rs12715291	a	g	0.5883	0.0193	64877.4	4.653	3.277e-06	0.0262427	0.00563996
132	13	53239260	rs7328729	t	c	0.527	0.0081	64975.9	4.604	4.137e-06	0.0255763	0.00555523
133	2	166885888	rs1834839	a	g	0.3154	0.0129	65057.4	-5.426	5.775e-08	-0.0323645	0.00596471
134	2	57987593	rs11682175	t	c	0.5325	0.0136	64839.9	5.938	2.883e-09	0.0330396	0.0055641
135	2	58074053	rs2204019	a	g	0.6966	0.0047	64984.3	-5.491	4.001e-08	-0.0331232	0.00603227
136	16	50058418	rs113472685	t	g	0.0617	0.0059	64107.2	-4.728	2.271e-06	-0.0548681	0.0116049
137	7	92991949	rs6960173	c	g	0.4301	0.0132	64000.7	4.589	4.446e-06	0.0259033	0.00564465
138	17	8088612	rs8070063	t	g	0.5413	0.0135	64426.4	-4.669	3.026e-06	-0.0260988	0.0055898
139	21	25866150	rs76856624	t	c	0.0654	0.0051	64964.6	-5.021	5.133e-07	-0.0563314	0.0112192
140	21	25808751	rs76464759	t	g	0.9318	0.0062	64520.2	5.11	3.222e-07	0.0564179	0.0110407
141	9	86583076	rs696825	t	c	0.264	0.0089	64822.1	-5.175	2.285e-07	-0.0325989	0.00629931
142	5	6097033	rs307181	t	c	0.519	0.0051	64461.1	-4.728	2.266e-06	-0.0263501	0.0055732
143	13	53240183	rs9526968	t	c	0.5856	0.0077	64936.5	4.603	4.17e-06	0.0259239	0.00563196
144	2	57925805	rs35172567	a	t	0.6265	0.0175	64192	5.236	1.643e-07	0.0302027	0.00576828
145	2	818951	rs74596218	a	g	0.0291	0.003	62719.8	4.772	1.823e-06	0.0801439	0.0167946
146	10	103519784	rs749694	a	g	0.4745	0.0101	64631.7	-4.702	2.57e-06	-0.0261858	0.00556908
147	16	50140445	rs75605575	t	g	0.0601	0.0056	63990	-4.639	3.506e-06	-0.0545509	0.0117592
148	2	58272502	rs961522	t	c	0.392	0.0028	64256.7	5.865	4.493e-09	0.0335029	0.00571235
149	2	58299326	rs10188070	a	g	0.3522	0.0027	64872.7	5.537	3.08e-08	0.0321744	0.0058108
150	15	89691742	rs8043368	a	g	0.5373	0.0069	64019.4	-4.79	1.664e-06	-0.0268429	0.00560394
151	2	152366084	rs6433469	a	g	0.6197	0.0039	64906.5	-4.588	4.465e-06	-0.0262265	0.00571632
152	12	120590445	rs7953741	a	g	0.8523	0.0028	64912.1	4.736	2.179e-06	0.0370401	0.00782097
153	2	814643	rs111907427	a	t	0.0286	0.003	62634.4	4.878	1.07e-06	0.0826715	0.0169478
154	13	53053768	rs4884522	a	c	0.412	0.0051	64981.5	-4.961	7.02e-07	-0.0279537	0.0056347
155	9	86595801	rs796003	t	g	0.2652	0.0039	64888.7	-5.071	3.953e-07	-0.0318814	0.00628699
156	10	103501765	rs7077446	t	g	0.473	0.0098	64460.1	-4.671	2.998e-06	-0.0260519	0.00557738
157	2	80801346	rs2228460	t	c	0.6639	0.007	64910.2	-4.668	3.048e-06	-0.0274221	0.00587449
158	3	115148392	rs9817162	t	c	0.5848	0.0146	64523.9	-4.672	2.984e-06	-0.0263889	0.00564831
159	2	166899102	rs10167228	a	t	0.6848	0.0128	65058.4	5.5	3.788e-08	0.032811	0.00596564
160	2	166973265	rs62177960	a	g	0.728	0.0037	64937.4	-5.987	2.137e-09	-0.037323	0.00623401
161	13	53271749	rs7324427	c	g	0.5256	0.0073	64919.6	4.775	1.797e-06	0.0265335	0.00555675
162	2	58007475	rs12713358	a	t	0.3776	0.0041	64952.4	6.279	3.418e-10	0.0359249	0.00572143
163	2	58044533	rs59098844	c	g	0.3571	0.0024	64945.8	5.919	3.239e-09	0.0342668	0.0057893
164	9	86559213	rs4147132	t	c	0.7388	0.0038	64991.8	5.475	4.381e-08	0.0345613	0.00631256
165	2	166992802	rs55668382	t	c	0.3357	0.0056	64133.8	-5.3	1.157e-07	-0.0313303	0.00591138
166	2	58170161	rs1568254	a	c	0.5976	0.0034	64973	-6.289	3.203e-10	-0.0355659	0.00565525
167	2	58008872	rs4296411	a	c	0.3773	0.004	64957.1	6.283	3.313e-10	0.0359521	0.00572212
168	10	103714782	rs12359517	t	c	0.2858	0.0099	65087.4	5.254	1.492e-07	0.032225	0.00613343
169	21	25853312	rs7279137	a	g	0.9323	0.0056	64924.3	4.938	7.885e-07	0.0545354	0.011044
170	9	86578925	rs296883	a	t	0.7359	0.0089	64789.3	5.143	2.707e-07	0.0324017	0.00630015
171	2	166991199	rs10197983	a	g	0.6543	0.0043	64026	5.175	2.273e-07	0.030401	0.00587459
172	13	53135211	rs9536138	t	g	0.4644	0.0043	64801.4	-4.795	1.626e-06	-0.0267016	0.00556864
173	2	166837838	rs12993279	a	g	0.6889	0.011	64806.1	5.6	2.14e-08	0.0335917	0.00599852
174	2	58138651	rs2678901	a	g	0.4048	0.0036	65020.9	6.849	7.412e-12	0.0386792	0.00564742
175	2	166839748	rs13033729	t	c	0.6891	0.0109	64884	5.586	2.326e-08	0.0334936	0.00599598
176	2	815921	rs13400977	a	c	0.971	0.0032	62667.2	-4.683	2.824e-06	-0.0788142	0.0168299
177	2	58399905	rs1100190	c	g	0.3374	0.0033	64797.7	5.399	6.717e-08	0.0317119	0.00587367
178	2	58053121	rs2947348	a	g	0.699	0.0042	64994.6	-5.153	2.561e-07	-0.0311527	0.00604555
179	2	58161397	rs2717024	c	g	0.4017	0.0032	65030.2	6.316	2.691e-10	0.035713	0.00565437
180	9	86465395	rs9410887	t	c	0.7423	0.0042	64382.3	5.067	4.037e-07	0.0322789	0.00637042
181	3	36309896	rs285331	a	g	0.3313	0.0206	64891.5	-5.299	1.162e-07	-0.0312439	0.00589618
182	10	103798260	rs11191189	a	g	0.7184	0.0156	65023.7	-5.263	1.421e-07	-0.0324407	0.00616392
183	2	166938753	rs12998106	t	c	0.2406	0.0074	64879.3	-6.838	8.025e-12	-0.0443937	0.00649221
184	9	86528858	rs10125715	a	t	0.7315	0.0041	64567	4.775	1.798e-06	0.0299776	0.00627803
185	2	57930015	rs10193760	t	c	0.5588	0.0045	64222	-4.692	2.709e-06	-0.0263621	0.00561853
186	17	65833224	rs1976054	t	g	0.7946	0.0068	64996.5	-4.686	2.79e-06	-0.0321658	0.00686424
187	2	166888236	rs4667861	t	c	0.6848	0.0129	65046.2	5.459	4.789e-08	0.0325696	0.00596622
188	10	103677961	rs11191149	a	c	0.2871	0.0087	64989	5.164	2.417e-07	0.0316542	0.00612978
189	17	8178328	rs2313286	c	g	0.4759	0.0107	64227.6	5.29	1.224e-07	0.0295475	0.00558553
190	17	8073097	rs12944041	a	g	0.5404	0.0121	64069.1	-4.608	4.068e-06	-0.0258258	0.00560455
191	9	86639999	rs7039458	a	g	0.7378	0.0067	64654.2	5.386	7.202e-08	0.0340463	0.00632126
192	15	89714241	rs7166998	c	g	0.5265	0.0097	64410.5	-5.18	2.221e-07	-0.0288993	0.00557901
193	9	76434615	rs10121362	a	g	0.1802	0.0029	64929	5.347	8.925e-08	0.0385966	0.00721836
194	10	103702763	rs11191156	a	g	0.6561	0.0115	65107.1	-5.831	5.511e-09	-0.0340094	0.00583252
195	2	58166181	rs970941	a	g	0.5982	0.0033	65018	-6.214	5.155e-10	-0.0351384	0.00565472
196	2	166939277	rs17744701	a	g	0.2406	0.0074	64888.7	-6.843	7.762e-12	-0.0444229	0.00649173
197	2	58087409	rs2717074	c	g	0.6986	0.0047	64960.8	-5.673	1.403e-08	-0.0342909	0.00604458
198	2	57967563	rs6709720	a	g	0.3739	0.0046	64775.2	6.328	2.48e-10	0.0363256	0.00574046
199	21	30589840	rs13051579	t	c	0.4339	0.0063	63847.9	-4.576	4.744e-06	-0.0258336	0.00564546
200	9	86634309	rs11140324	t	c	0.2172	0.0074	64404.8	-5.074	3.897e-07	-0.0342795	0.00675591
201	21	25863279	rs59694994	a	g	0.0654	0.0052	64981.5	-4.863	1.153e-06	-0.0545524	0.0112178
202	13	53197696	rs616970	t	c	0.4658	0.0042	65022.7	-4.66	3.166e-06	-0.0259009	0.00555813
203	2	166915335	rs10930201	a	c	0.6842	0.0127	65092.1	5.373	7.757e-08	0.032029	0.00596111
204	3	115155224	rs1392259	a	g	0.5838	0.015	64744.3	-4.586	4.515e-06	-0.0258502	0.00563677
205	2	58151817	rs2717010	a	g	0.4045	0.0036	64981.5	6.793	1.1e-11	0.0383793	0.00564984
206	17	8199481	rs7222451	a	g	0.4534	0.0065	63510.3	5.304	1.135e-07	0.0298879	0.00563496
207	2	57973344	rs3886275	a	c	0.375	0.0042	64965.5	6.255	3.976e-10	0.0358331	0.00572872
208	13	53057213	rs61959716	a	g	0.5878	0.0052	64899.9	4.936	7.985e-07	0.0278284	0.00563784
209	2	166782396	rs7609164	a	g	0.4831	0.0094	64988	-4.609	4.047e-06	-0.0255789	0.00554978
210	9	86658762	rs55714514	t	c	0.2017	0.0063	64628	-4.697	2.642e-06	-0.0325526	0.0069305
211	2	58162191	rs2678888	a	g	0.4017	0.0032	65032.1	6.366	1.944e-10	0.035995	0.00565426
212	2	58052499	rs2683625	a	g	0.6999	0.0046	64889.6	-5.315	1.067e-07	-0.0321851	0.00605553
213	9	86462359	rs3119921	a	g	0.2625	0.0032	64876.5	-4.932	8.157e-07	-0.0311127	0.00630833
214	2	58161221	rs2678886	a	g	0.4018	0.0032	65003	6.384	1.729e-10	0.0361033	0.00565528
215	2	57987201	rs12997222	c	g	0.3767	0.0042	64857.7	6.263	3.779e-10	0.0358764	0.00572831
216	13	44442033	rs618179	a	g	0.0295	0.0064	61036.2	-4.682	2.838e-06	-0.0791837	0.0169124
217	2	58049605	rs2717050	t	c	0.7003	0.0048	64914	-5.34	9.31e-08	-0.0323427	0.00605669
218	2	58169388	rs2678896	a	g	0.403	0.0034	64988	6.274	3.526e-10	0.0354684	0.00565324
219	2	58014723	rs13026612	t	c	0.6225	0.0041	64984.3	-6.429	1.285e-10	-0.0367754	0.00572024
220	21	25818254	rs7280172	t	c	0.928	0.0036	64726.4	4.876	1.08e-06	0.0524189	0.0107504
221	9	86658665	rs55692426	t	c	0.2014	0.0064	64669.2	-4.67	3.011e-06	-0.0323732	0.00693216
222	2	166896178	rs490317	t	c	0.2773	0.0131	64938.3	-5.5	3.801e-08	-0.0340833	0.00619697
223	3	36275557	rs1165959	t	c	0.6497	0.0185	64873.6	5.135	2.826e-07	0.0298763	0.00581817
224	10	103495250	rs4408248	a	g	0.4754	0.0096	64430.1	-4.589	4.447e-06	-0.0255943	0.00557732
225	2	58168098	rs2717036	t	c	0.4018	0.0032	65014.3	6.177	6.544e-10	0.0349303	0.0056549
226	2	58166760	rs2717032	t	c	0.4009	0.0033	64887.7	6.256	3.955e-10	0.0354244	0.00566246
227	2	58156539	rs2139053	t	c	0.383	0.003	64939.3	6.637	3.201e-11	0.0378716	0.00570613
228	2	166981266	rs61390066	a	g	0.733	0.0036	64710.5	-5.851	4.876e-09	-0.0367541	0.00628167
229	2	58451233	rs3771221	a	t	0.336	0.0029	64695.5	5.207	1.918e-07	0.0306401	0.00588442
230	2	58211509	rs6545677	a	g	0.3846	0.0032	64934.6	6.299	2.991e-10	0.0359172	0.00570205
231	9	86598190	rs296893	t	c	0.2651	0.004	64981.5	-5.464	4.667e-08	-0.0343307	0.00628306
232	9	76333322	rs1938288	a	c	0.1565	0.0073	65008.7	4.853	1.215e-06	0.0370366	0.00763169
233	2	166906782	rs4667865	t	c	0.6839	0.0126	65024.6	5.445	5.194e-08	0.0324666	0.00596264
234	2	58094873	rs2717068	a	c	0.3927	0.0036	64673.9	6.389	1.665e-10	0.0363651	0.00569182
235	2	58075701	rs11684106	a	c	0.7182	0.0035	64886.8	-5.581	2.397e-08	-0.0344288	0.00616892
236	2	166909559	rs3812719	a	c	0.684	0.0127	65094	5.407	6.42e-08	0.0322257	0.00595999
237	16	50145180	rs112518225	a	t	0.0612	0.0057	63981.5	-4.899	9.611e-07	-0.0571244	0.0116604
238	2	166897226	rs1531379	a	g	0.3153	0.0128	65064	-5.502	3.749e-08	-0.0328188	0.00596488
239	13	53162643	rs11148260	a	c	0.5362	0.0043	64849.3	4.909	9.161e-07	0.0273285	0.00556702
240	9	76297313	rs2502794	a	g	0.1576	0.0079	64765.8	4.83	1.369e-06	0.0368251	0.00762424
241	13	53249414	rs7999849	a	g	0.5833	0.0074	64916.8	4.618	3.877e-06	0.0259915	0.0056283
242	9	76435220	rs4744696	a	g	0.8198	0.0029	64916.8	-5.377	7.562e-08	-0.0388167	0.00721902
243	2	58053706	rs2953443	t	c	0.699	0.0043	64981.5	-5.158	2.49e-07	-0.0311861	0.00604616
244	2	166876829	rs495681	t	c	0.2988	0.0103	64867.1	-5.399	6.684e-08	-0.0327399	0.00606407
245	2	58208074	rs1518395	a	g	0.3959	0.0036	64868	6.513	7.342e-11	0.0369625	0.00567519
246	2	58200748	rs12713370	a	g	0.3967	0.0034	64854	6.563	5.266e-11	0.0372372	0.00567381
247	2	166905375	rs1542484	a	g	0.4558	0.0037	65034	-4.624	3.759e-06	-0.0257392	0.00556643
248	13	53171317	rs4885325	t	c	0.4111	0.0054	65100.6	-4.596	4.303e-06	-0.0258826	0.00563154
249	2	58379496	rs10172212	a	c	0.3392	0.0037	64859.6	5.468	4.546e-08	0.03206	0.0058632
250	2	80800807	rs1560863	a	t	0.6636	0.0071	64910.2	-4.66	3.168e-06	-0.0273691	0.0058732
251	2	167120956	rs4426541	a	g	0.2298	0.0054	64872.7	4.569	4.904e-06	0.0301459	0.00659793
252	9	21405363	rs10757219	a	g	0.7365	0.0045	64861.5	-4.72	2.355e-06	-0.0297428	0.00630145
253	2	166964801	rs6731168	a	t	0.7281	0.0039	65024.6	-6.157	7.432e-10	-0.0383609	0.00623045
254	7	66513939	rs11773131	a	t	0.244	0.0066	63997.5	4.604	4.14e-06	0.0299579	0.00650692
255	2	58051437	rs2717047	a	t	0.6993	0.0042	64682.4	-5.452	4.986e-08	-0.0330483	0.00606169
256	9	86655687	rs4877817	a	g	0.1982	0.0078	64671.1	-4.576	4.739e-06	-0.0319125	0.00697388
257	2	58384827	rs17614198	a	g	0.9338	0.0042	64443.3	4.946	7.588e-07	0.0554003	0.011201
258	2	166834238	rs7571778	a	g	0.7	0.0101	64581.1	5.591	2.263e-08	0.0339396	0.0060704
259	2	166939918	rs17744737	t	c	0.2406	0.0074	64877.4	-6.874	6.26e-12	-0.0446279	0.00649228
260	21	25823657	rs116816962	t	c	0.9282	0.0035	64761.1	4.702	2.574e-06	0.0506003	0.0107614
261	2	58143854	rs2717004	a	c	0.5947	0.0036	64928	-6.728	1.724e-11	-0.038016	0.00565042
262	2	152382454	rs6721666	c	g	0.3799	0.004	64959	4.59	4.437e-06	0.0262326	0.00571517
263	2	58011697	rs1568450	a	g	0.3769	0.0041	64963.7	6.303	2.913e-10	0.0360722	0.00572302
264	1	23822178	rs2742963	t	g	0.1588	0.0085	64012.9	-4.773	1.818e-06	-0.0364914	0.00764538
265	13	53152135	rs4307828	a	g	0.5878	0.0053	64872.7	4.935	7.996e-07	0.0278286	0.00563902
266	9	86559104	rs4147133	t	c	0.2617	0.0036	65008.7	-5.563	2.656e-08	-0.0350903	0.0063078
267	3	36264360	rs285308	t	c	0.3461	0.019	64995.5	-4.87	1.116e-06	-0.0283881	0.00582918
268	13	53234758	rs7336771	a	g	0.5249	0.0078	65013.4	4.633	3.609e-06	0.0257243	0.0055524
269	2	166897217	rs1531380	t	c	0.3155	0.0127	65049.9	-5.509	3.599e-08	-0.0328584	0.0059645
270	1	207900368	rs2796232	a	t	0.4318	0.0076	64623.3	4.629	3.68e-06	0.0259904	0.0056147
271	2	58394543	rs848286	t	c	0.6328	0.0027	64882.1	-5.424	5.836e-08	-0.0312291	0.00575757
272	2	166910712	rs7589765	t	c	0.3191	0.012	64147	-5.501	3.786e-08	-0.0329406	0.0059881
273	2	58092395	rs2717070	t	c	0.3016	0.0047	64989	5.628	1.82e-08	0.0340052	0.00604215
274	2	58465027	rs72618696	t	c	0.6635	0.0028	64653.3	-5.46	4.771e-08	-0.0321269	0.00588405
275	10	103674102	rs11191148	a	g	0.2828	0.0086	64778.9	5.471	4.482e-08	0.0337423	0.00616748
276	2	166886515	rs2390321	t	c	0.6846	0.0129	65053.7	5.435	5.468e-08	0.0324191	0.00596487
277	2	58150768	rs2678909	t	c	0.383	0.003	64926.2	6.607	3.922e-11	0.0377043	0.00570673
278	8	10981008	rs117205155	a	c	0.0094	0.0015	59946.6	5.211	1.881e-07	0.155924	0.029922
279	9	86521428	rs11140289	c	g	0.2625	0.0033	64962.7	-4.778	1.774e-06	-0.0301215	0.00630421
280	2	58158283	rs2678880	t	c	0.5942	0.0032	65041.5	-6.656	2.814e-11	-0.0375693	0.00564442
281	2	58164435	rs2678890	t	c	0.5984	0.0032	65013.4	-6.247	4.176e-10	-0.0353291	0.00565536
282	2	58032759	rs2683619	t	c	0.6224	0.0038	65009.6	-6.245	4.235e-10	-0.0357148	0.00571894
283	21	25847558	rs79440378	t	c	0.9318	0.0054	64973	5.092	3.544e-07	0.0560231	0.0110022
284	9	16375403	rs9298759	a	g	0.2843	0.004	64132.9	4.842	1.283e-06	0.0299665	0.00618887
285	2	58014831	rs13026830	t	c	0.6227	0.0041	64975.9	-6.449	1.129e-10	-0.036896	0.0057212
286	10	103754150	rs5003331	a	g	0.2839	0.0124	65100.6	5.37	7.884e-08	0.032999	0.00614507
287	21	25834177	rs74312343	a	g	0.0722	0.0031	64809.9	-4.656	3.218e-06	-0.0499584	0.0107299
288	3	36286389	rs814010	t	g	0.3474	0.0188	65048.1	-5.096	3.476e-07	-0.0296669	0.0058216
289	2	167078020	rs7582397	a	c	0.7664	0.0076	64768.6	-4.738	2.155e-06	-0.031107	0.00656543
290	2	166733738	rs749773	t	c	0.6846	0.0082	64776.1	4.724	2.309e-06	0.0282399	0.00597797
291	2	166993034	rs11896706	t	c	0.7397	0.0039	64384.2	-5.934	2.965e-09	-0.0376755	0.00634909
292	2	166857460	rs523119	c	g	0.6896	0.011	64944.9	5.597	2.176e-08	0.0335586	0.00599582
293	2	58046995	rs2683621	a	g	0.3781	0.0037	64959.9	6.217	5.057e-10	0.0355591	0.00571965
294	13	53193784	rs9536200	t	c	0.5361	0.0042	64997.4	4.603	4.17e-06	0.025596	0.00556072
295	5	73126169	rs7717674	a	g	0.3104	0.0025	64889.6	-4.704	2.547e-06	-0.0282183	0.00599879
296	16	50045839	rs4638568	a	g	0.0625	0.006	64125	-5.023	5.08e-07	-0.0579327	0.0115335
297	9	86459970	rs419250	a	g	0.7375	0.0032	64872.7	4.967	6.802e-07	0.0313343	0.0063085
298	2	58167260	rs2678894	c	g	0.5944	0.0029	64258.5	-6.029	1.648e-09	-0.0342416	0.00567948
299	9	76320547	rs9314814	a	g	0.1566	0.0071	64946.8	4.754	1.999e-06	0.0362892	0.0076334
300	2	58073603	rs1607889	a	c	0.3018	0.0046	65008.7	5.423	5.855e-08	0.032756	0.0060402
301	2	57975170	rs11125729	t	c	0.3745	0.0043	64949.6	6.237	4.447e-10	0.035744	0.00573096
302	1	23740708	rs72661446	a	c	0.1306	0.0053	63823.5	-4.933	8.093e-07	-0.0409677	0.00830483
303	1	23744691	rs55972836	t	c	0.1308	0.0052	64102.9	-4.753	2e-06	-0.0393617	0.00828144
304	2	58395281	rs848285	t	g	0.6624	0.0032	64959.9	-5.423	5.872e-08	-0.0318084	0.00586547
305	2	58083420	rs2953442	t	c	0.6964	0.0049	64902.7	-5.658	1.53e-08	-0.0341452	0.00603485
306	9	86532613	rs10868071	a	t	0.7377	0.0035	64971.2	4.871	1.113e-06	0.0307132	0.00630531
307	13	44423082	rs6561147	t	c	0.9704	0.0061	61001.5	4.647	3.364e-06	0.0784855	0.0168895
308	9	16375274	rs9298758	t	c	0.7155	0.004	64092.6	-4.754	1.992e-06	-0.0294251	0.00618954
309	3	11919651	rs2470565	t	c	0.192	0.0064	64225.7	4.684	2.814e-06	0.0331755	0.00708272
310	13	53167513	rs4301905	t	c	0.4103	0.0052	64991.8	-5.206	1.926e-07	-0.0293497	0.00563766
311	2	58139593	rs1040225	a	g	0.4048	0.0036	65017.1	6.845	7.666e-12	0.0386577	0.00564759
312	3	36218075	rs6550406	a	t	0.7103	0.0158	63538.4	4.698	2.624e-06	0.0290475	0.00618296
313	2	58023009	rs6545663	a	t	0.3782	0.004	65011.5	6.264	3.755e-10	0.0358117	0.00571706
314	2	58138581	rs2678902	a	g	0.3855	0.0033	65038.7	-4.638	3.521e-06	-0.0264171	0.00569579
315	2	167004523	rs16851664	a	g	0.6249	0.0044	64727.4	5.481	4.233e-08	0.0314573	0.00573933
316	2	166749203	rs2043231	t	c	0.6771	0.0085	64871.8	5.243	1.578e-07	0.0311232	0.00593615
317	2	58135872	rs2678905	a	g	0.4051	0.0035	65023.7	6.663	2.691e-11	0.0376242	0.00564674
318	17	8161149	rs4791641	t	c	0.5007	0.0163	64518.3	-5.148	2.636e-07	-0.0286565	0.00556653
319	3	36310331	rs7641061	a	g	0.3717	0.0203	64838	-4.677	2.913e-06	-0.026871	0.00574536
320	2	58021528	rs2090793	a	g	0.6217	0.0041	64991.8	-6.302	2.937e-10	-0.0360324	0.00571761
321	17	8043753	rs2585408	t	c	0.4134	0.0073	65025.5	-4.632	3.625e-06	-0.0260786	0.00563009
322	2	166941827	rs17801482	a	g	0.7597	0.0076	64785.5	6.612	3.802e-11	0.0429768	0.00649982
323	2	57993568	rs12990792	a	g	0.6254	0.0042	64905.5	-6.281	3.359e-10	-0.0360063	0.00573257
324	2	166861478	rs567652	a	g	0.3098	0.0109	65000.2	-5.464	4.656e-08	-0.032765	0.00599653
325	2	166978750	rs7587026	a	c	0.2747	0.0041	65087.4	5.808	6.31e-09	0.0360547	0.00620777
326	21	25838013	rs2408963	t	c	0.0752	0.0066	65039.6	-4.649	3.332e-06	-0.0488709	0.0105121
327	2	58042241	rs1402398	a	g	0.6205	0.0032	65088.4	-6.274	3.521e-10	-0.0358236	0.00570986
328	5	114121194	rs289032	a	g	0.383	0.0119	64962.7	4.748	2.053e-06	0.0270923	0.00570605
329	5	114121436	rs289033	a	g	0.3822	0.012	64957.1	4.74	2.139e-06	0.0270586	0.00570857
330	2	166893081	rs7601520	a	g	0.6847	0.0128	65061.2	5.441	5.299e-08	0.0324558	0.00596504
331	2	166909832	rs2859817	a	g	0.316	0.0127	65094	-5.407	6.42e-08	-0.0322257	0.00595999
332	2	167084615	rs13406236	t	c	0.7664	0.0075	64733	-4.721	2.348e-06	-0.031004	0.00656724
333	2	166906308	rs13403426	a	g	0.4572	0.0048	65022.7	-4.57	4.879e-06	-0.0254347	0.00556557
334	1	23818338	rs61778894	t	g	0.1333	0.0055	64417	-4.724	2.316e-06	-0.0387142	0.00819521
335	13	53168860	rs1811895	c	g	0.4596	0.0045	64527.7	-4.725	2.304e-06	-0.0263871	0.00558456
336	2	166903660	rs13383628	t	c	0.457	0.0049	64996.5	-4.579	4.68e-06	-0.0254907	0.00556688
337	2	166867933	rs545238	a	c	0.6874	0.011	64950.5	5.306	1.118e-07	0.0317517	0.00598412
338	2	80792792	rs12714010	a	g	0.3679	0.0121	64990.9	4.587	4.498e-06	0.0263791	0.00575083
339	2	166888439	rs4667862	a	g	0.3153	0.0128	65066.8	-5.429	5.674e-08	-0.0323828	0.00596478
340	1	23773817	rs61778860	t	c	0.8662	0.0046	64831.5	4.743	2.104e-06	0.0386841	0.00815604
341	2	166940574	rs60933734	a	g	0.2405	0.0074	64864.3	-6.864	6.675e-12	-0.0445739	0.00649386
342	10	103586356	rs10883689	a	g	0.2898	0.0074	64955.2	5.097	3.456e-07	0.0311649	0.00611437
343	2	166893634	rs10185007	a	g	0.6846	0.0128	65058.4	5.452	4.983e-08	0.0325193	0.00596465
344	2	166899878	rs7574618	a	g	0.6848	0.0128	65058.4	5.5	3.788e-08	0.032811	0.00596564
345	2	166861725	rs504059	a	c	0.2993	0.0102	64911.2	-5.53	3.208e-08	-0.0335065	0.00605904
346	13	53208882	rs342768	t	c	0.4647	0.0042	64994.6	-4.702	2.572e-06	-0.0261439	0.00556016
347	1	207903688	rs2796251	c	g	0.5659	0.0078	64841.8	-4.575	4.771e-06	-0.0256279	0.00560174
348	2	166881890	rs536744	a	c	0.3104	0.0108	65034.9	-5.387	7.173e-08	-0.0322777	0.00599177
349	2	166990047	rs1960242	t	g	0.2765	0.0046	64470.5	5.861	4.612e-09	0.0364833	0.00622475
350	10	103697054	rs11191154	t	c	0.2859	0.0096	65031.2	5.25	1.522e-07	0.032211	0.00613544
351	2	57947440	rs13402331	t	c	0.3777	0.005	64651.4	6.336	2.351e-10	0.0363331	0.0057344
352	2	58161355	rs2717023	t	c	0.5982	0.0032	65023.7	-6.34	2.294e-10	-0.0358489	0.0056544
353	3	36332719	rs6550416	a	c	0.6072	0.022	64301.7	4.593	4.36e-06	0.0262209	0.00570888
354	2	58008155	rs6756221	t	c	0.3753	0.0042	64869.9	6.24	4.366e-10	0.0357678	0.00573202
355	2	58172107	rs2717041	t	c	0.5889	0.0027	64744.3	-6.188	6.082e-10	-0.0349391	0.00564627
356	17	65833546	rs7208909	t	c	0.7944	0.0068	64944.9	-4.693	2.693e-06	-0.032215	0.00686448
357	2	57951208	rs10196378	t	g	0.373	0.005	64754.6	6.089	1.133e-09	0.0349771	0.0057443
358	9	86617265	rs1982151	a	g	0.2702	0.0064	65063.1	-4.802	1.57e-06	-0.0299722	0.0062416
359	2	166941420	rs34268282	a	g	0.7599	0.0076	64805.2	6.62	3.602e-11	0.0430345	0.00650068
360	15	89702298	rs4932477	t	c	0.5264	0.0094	64393.6	-5.338	9.395e-08	-0.029784	0.00557961
361	2	166812238	rs6761230	a	g	0.3103	0.0111	64700.2	-5.041	4.642e-07	-0.030286	0.00600794
362	2	166895502	rs6761757	t	c	0.6847	0.0128	65052.7	5.453	4.95e-08	0.0325294	0.00596542
363	2	166950510	rs580041	t	c	0.2727	0.0042	65100.6	6.016	1.788e-09	0.0374266	0.00622118
364	2	58168856	rs1401100	t	g	0.5963	0.0034	65007.7	-6.126	9.029e-10	-0.0346172	0.00565087
365	2	58017224	rs11676055	t	c	0.6221	0.004	65001.2	-6.362	1.99e-10	-0.0363801	0.00571835
366	22	35028991	rs1119655	c	g	0.2287	0.0172	64949.6	4.6	4.218e-06	0.0303836	0.00660513
367	13	53167307	rs4335671	t	g	0.4106	0.0053	64893.3	-4.987	6.142e-07	-0.0281337	0.00564141
368	13	53158873	rs9536160	a	g	0.5988	0.0041	64861.5	4.596	4.314e-06	0.0260303	0.00566369
369	9	86646572	rs10868083	t	g	0.7978	0.0068	64677.7	4.678	2.904e-06	0.0323785	0.00692144
370	2	166886675	rs2390322	t	c	0.6846	0.0129	65053.7	5.435	5.468e-08	0.0324191	0.00596487
371	2	58047101	rs2717053	c	g	0.6219	0.0037	64973	-6.186	6.173e-10	-0.0353783	0.00571909
372	2	57993643	rs10496078	a	g	0.627	0.0044	64763	-6.146	7.925e-10	-0.035302	0.0057439
373	10	103749743	rs11191170	a	g	0.7158	0.0126	65119.3	-5.252	1.504e-07	-0.0322593	0.00614229
374	2	166885720	rs1834840	a	g	0.6845	0.0129	65062.1	5.437	5.422e-08	0.0324261	0.00596398
375	3	36299291	rs772624	t	g	0.3447	0.0191	64954.3	-5.397	6.794e-08	-0.0314989	0.00583637
376	2	166730160	rs6756388	a	c	0.3142	0.008	64758.3	-4.733	2.212e-06	-0.0283268	0.00598495
377	2	57925889	rs11125727	t	g	0.4058	0.0166	63864.7	-4.736	2.177e-06	-0.0269816	0.00569713
378	2	166991436	rs16851603	t	c	0.2613	0.004	64361.7	6.069	1.284e-09	0.0384911	0.00634225
379	1	23774016	rs61778877	t	c	0.1338	0.0046	64823	-4.73	2.244e-06	-0.0385806	0.00815658
380	3	30368470	rs13098268	a	g	0.0408	0.0009	63006.7	-4.77	1.846e-06	-0.0679121	0.0142373
381	9	86537665	rs1889113	a	t	0.7375	0.0036	64977.7	4.879	1.066e-06	0.0307545	0.00630344
382	10	103605714	rs1044258	t	c	0.6532	0.0098	64978.7	-5.882	4.045e-09	-0.0342725	0.00582668
383	2	166913962	rs545331	a	g	0.2769	0.013	65043.4	-5.399	6.704e-08	-0.0334456	0.00619477
384	2	166873299	rs565348	a	c	0.6877	0.0109	65051.8	5.284	1.267e-07	0.0316038	0.00598104
385	9	86525580	rs7033292	a	g	0.2624	0.0033	64992.7	-4.779	1.76e-06	-0.0301246	0.00630353
386	18	59281153	rs78575870	t	c	0.0704	0.0052	64509.8	5.078	3.82e-07	0.0552515	0.0108806
387	9	76440742	rs11143704	t	c	0.18	0.003	64929	5.266	1.398e-07	0.0380286	0.00722154
388	2	58166643	rs2678891	t	g	0.4018	0.0033	65004	6.228	4.724e-10	0.0352213	0.00565532
389	10	103603162	rs12413444	t	g	0.2885	0.0073	64950.5	5.254	1.487e-07	0.0321685	0.00612267
390	17	8194318	rs72835272	a	g	0.502	0.0104	63380	-5.367	8.02e-08	-0.0301422	0.00561621
391	21	25823984	rs76903869	t	c	0.0718	0.0035	64753.6	-4.703	2.562e-06	-0.050614	0.0107621
392	9	86446938	rs295289	a	t	0.2631	0.0033	64683.3	-5.148	2.638e-07	-0.0324993	0.00631299
393	2	166871905	rs577306	a	c	0.3132	0.0114	65067.7	-5.244	1.568e-07	-0.0313363	0.00597564
394	2	166937368	rs13406905	a	c	0.7142	0.0056	64739.6	-5.111	3.201e-07	-0.0314324	0.00614995
395	2	166782231	rs7608793	t	c	0.3231	0.0085	64808	-5.332	9.697e-08	-0.0316617	0.00593806
396	13	53286126	rs2147676	a	g	0.5267	0.007	64841.8	5.077	3.832e-07	0.0282311	0.00556059
397	16	50049375	rs111803698	t	g	0.114	0.0037	64708.6	-4.593	4.371e-06	-0.0401662	0.00874508
398	2	166940829	rs10497280	a	g	0.76	0.0073	64870.8	6.829	8.579e-12	0.0443761	0.00649818
399	2	58383820	rs7596038	t	c	0.428	0.007	64812.7	4.887	1.022e-06	0.0274282	0.00561248
400	2	58061127	rs2717076	t	c	0.622	0.0037	64899	-6.565	5.197e-11	-0.0375678	0.00572243
401	2	167074594	rs7568090	a	c	0.7661	0.0075	64818.3	-4.927	8.36e-07	-0.0323206	0.0065599
402	2	166939158	rs12999293	a	g	0.2405	0.0074	64868	-6.867	6.552e-12	-0.0445921	0.00649367
403	2	58116640	rs2683632	t	c	0.6133	0.0034	64758.3	4.597	4.292e-06	0.0262251	0.00570483
404	5	73110392	rs4522975	t	c	0.6559	0.0047	64558.6	4.607	4.086e-06	0.0269832	0.005857
405	2	166903228	rs6432861	t	c	0.543	0.0049	64996.5	4.579	4.68e-06	0.0254907	0.00556688
406	2	166889542	rs13398343	a	g	0.6585	0.0067	64960.8	-4.922	8.573e-07	-0.0287903	0.00584932
407	9	76328251	rs1605104	a	g	0.842	0.0072	64954.3	-4.756	1.974e-06	-0.0361712	0.00760538
408	2	58036044	rs2683628	a	g	0.3769	0.0041	65004	6.322	2.585e-10	0.0361696	0.00572123
409	13	53152942	rs9536147	t	c	0.5987	0.0042	64855.8	4.598	4.27e-06	0.0260417	0.0056637
410	5	73112386	rs6887038	a	g	0.4322	0.0043	64677.7	4.581	4.624e-06	0.0257074	0.00561174
411	2	58160639	rs2717022	c	g	0.5982	0.0032	65005.9	-6.374	1.842e-10	-0.036046	0.00565516
412	2	58117095	rs2678913	t	c	0.6123	0.0035	64754.6	4.632	3.616e-06	0.0264129	0.00570227
413	2	167124221	rs4443014	a	t	0.2351	0.0079	64478.9	4.662	3.135e-06	0.0306088	0.0065656
414	2	167008773	rs6432879	t	c	0.2596	0.0069	64385.1	5.499	3.826e-08	0.0349453	0.00635484
415	3	36278545	rs1165962	a	g	0.6281	0.0202	65030.2	4.827	1.385e-06	0.0276885	0.00573617
416	16	77334604	rs61580908	t	c	0.8808	0.0106	64487.3	4.68	2.866e-06	0.0402108	0.00859206
417	2	166896680	rs1962842	a	g	0.6847	0.0128	65064	5.502	3.749e-08	0.0328188	0.00596488
418	2	166823335	rs10930192	a	g	0.3063	0.0104	64081.3	-5.274	1.333e-07	-0.0319526	0.00605851
419	9	76307636	rs6560351	a	c	0.1572	0.0078	64852.1	4.788	1.686e-06	0.0365184	0.00762707
420	2	166940799	rs60055328	t	c	0.7601	0.0073	64828.6	6.931	4.187e-12	0.0450595	0.00650115
421	2	58068741	rs1106090	a	g	0.6145	0.012	65036.8	-5.87	4.359e-09	-0.0334315	0.00569531
422	10	103703929	rs11191157	a	g	0.2861	0.0095	65094.9	5.284	1.264e-07	0.0323969	0.00613113
423	2	166930572	rs570504	t	c	0.7229	0.0131	64848.3	5.817	5.975e-09	0.0360798	0.00620248
424	2	166752432	rs13022554	a	g	0.6771	0.0085	64907.4	5.245	1.561e-07	0.0311265	0.00593452
425	2	167003074	rs7564814	a	c	0.3363	0.0053	64397.3	-5.124	2.987e-07	-0.030215	0.00589676
426	2	58073897	rs2176931	a	g	0.7175	0.0034	64981.5	-5.435	5.491e-08	-0.0334789	0.00615987
427	2	57973818	rs7557715	t	c	0.6436	0.0046	64913	-5.912	3.386e-09	-0.0342499	0.00579329
428	2	167077137	rs56170951	t	g	0.3629	0.0055	63413.7	-4.835	1.333e-06	-0.0282301	0.0058387
429	2	58159670	rs2678883	a	g	0.4016	0.0032	65016.2	6.394	1.621e-10	0.0361591	0.00565516
430	2	166951160	rs498918	a	g	0.3115	0.004	64937.4	5.387	7.172e-08	0.0322706	0.00599045
431	1	23786637	rs55796501	t	c	0.8652	0.0044	64942.1	4.655	3.245e-06	0.0378152	0.00812356
432	2	166920909	rs557222	a	g	0.6465	0.0076	64952.4	-5.353	8.668e-08	-0.0310606	0.00580247
433	20	33848456	rs11907928	t	g	0.8314	0.0056	64219.2	5.068	4.028e-07	0.0377632	0.0074513
434	2	58130327	rs2678908	t	c	0.5948	0.003	64976.8	-6.562	5.326e-11	-0.0370662	0.00564861
435	2	58005792	rs6730037	a	g	0.6223	0.0041	64962.7	-6.227	4.768e-10	-0.0356229	0.00572071
436	11	125348331	rs9704355	c	g	0.8137	0.0071	65016.2	-4.622	3.803e-06	-0.032915	0.00712138
437	2	57934120	rs2871780	t	c	0.5698	0.0178	64486.4	5.127	2.942e-07	0.028829	0.00562297
438	9	86465402	rs9410888	a	g	0.2578	0.0042	64390.8	-5.073	3.908e-07	-0.0323109	0.00636919
439	2	166831555	rs11520481	a	g	0.3123	0.011	64687.1	-5.65	1.601e-08	-0.0338869	0.00599768
440	2	58123724	rs1356544	t	c	0.4039	0.0034	64883	6.571	4.999e-11	0.0371629	0.0056556
441	2	166888768	rs5006656	t	c	0.6844	0.0129	65070.6	5.418	6.012e-08	0.032308	0.00596309
442	2	58025937	rs2717048	t	c	0.6218	0.0039	65054.6	-6.307	2.842e-10	-0.0360454	0.00571514
443	2	58392789	rs848288	t	c	0.6636	0.0031	64981.5	-5.284	1.261e-07	-0.0310155	0.0058697
444	2	58322226	rs2118899	a	c	0.334	0.0031	64764.9	5.474	4.394e-08	0.032241	0.00588985
445	10	103741725	rs34642364	a	g	0.2854	0.0109	65074.3	5.304	1.134e-07	0.0325485	0.0061366
446	2	166917694	rs1461201	a	g	0.543	0.0049	64941.2	4.651	3.308e-06	0.0259025	0.00556922
447	2	166910705	rs7602046	a	g	0.3194	0.0121	64228.5	-5.521	3.362e-08	-0.0330311	0.0059828
448	2	58231314	rs1518399	t	c	0.5959	0.0026	64839.9	-6.054	1.412e-09	-0.0342494	0.00565731
449	2	58381785	rs848294	t	c	0.6632	0.0035	64787.4	-5.592	2.246e-08	-0.032862	0.00587661
450	2	167007853	rs2212658	a	g	0.372	0.0045	64775.2	-5.232	1.679e-07	-0.0300681	0.00574695
451	2	166994904	rs4667875	a	g	0.6233	0.008	64181.7	-4.869	1.12e-06	-0.0280409	0.00575908
452	2	166903756	rs13421166	a	c	0.6849	0.0127	65037.7	5.54	3.018e-08	0.0330576	0.00596708
453	2	57972834	rs13002041	a	c	0.6246	0.0042	64979.6	-6.25	4.106e-10	-0.035793	0.00572688
454	9	86461095	rs418816	c	g	0.2625	0.0032	64869	-4.941	7.767e-07	-0.0311712	0.00630869
455	2	58382490	rs848293	a	g	0.4295	0.0071	65019	4.864	1.153e-06	0.0272439	0.00560114
456	2	166940767	rs59237858	t	c	0.2401	0.0074	64826.8	-6.905	5.024e-12	-0.0448784	0.00649941
457	2	58137618	rs2717001	t	c	0.5943	0.0033	65054.6	-6.622	3.537e-11	-0.0373752	0.00564409
458	10	103555611	rs11191116	t	c	0.3472	0.008	64812.7	5.852	4.853e-09	0.0341322	0.00583257
459	21	25878791	rs116295109	t	g	0.0656	0.0051	64933.7	-4.791	1.659e-06	-0.0536885	0.0112061
460	2	58137930	rs2678903	a	g	0.4053	0.0035	65066.8	6.662	2.693e-11	0.0376032	0.00564443
461	2	166761893	rs13405162	t	g	0.5167	0.0094	65007.7	4.573	4.803e-06	0.025375	0.00554888
462	2	57943567	rs2125924	t	c	0.4596	0.0114	64586.7	6.623	3.521e-11	0.0369635	0.00558108
463	2	58167440	rs2717035	t	c	0.5971	0.0034	64974	-6.144	8.059e-10	-0.0347391	0.00565414
464	2	58164454	rs2717027	a	g	0.6197	0.0029	64963.7	-6.165	7.049e-10	-0.035221	0.00571306
465	2	58087596	rs2717073	a	g	0.3007	0.0047	64950.5	5.698	1.215e-08	0.0344675	0.00604904
466	9	76436193	rs17059463	t	c	0.8199	0.003	64930.8	-5.308	1.107e-07	-0.038323	0.00721985
467	2	58150941	rs2459982	a	c	0.4048	0.0036	64984.3	6.723	1.784e-11	0.0379788	0.00564908
468	2	821386	rs61329189	t	g	0.9705	0.0029	62741.3	-4.627	3.704e-06	-0.0771836	0.0166811
469	13	53193214	rs7399901	c	g	0.4655	0.0042	65004	-4.573	4.804e-06	-0.0254222	0.00555919
470	2	58210239	rs6732310	t	c	0.3963	0.0036	64942.1	6.395	1.607e-10	0.0362663	0.00567104
471	2	816024	rs80167948	a	g	0.971	0.0031	62669.1	-4.745	2.09e-06	-0.0798561	0.0168295
472	21	25853500	rs7280655	t	c	0.9344	0.0053	64965.5	4.925	8.421e-07	0.055176	0.0112033
473	9	86509330	rs1831757	t	c	0.738	0.0034	64967.4	4.648	3.345e-06	0.0293192	0.00630792
474	2	166915897	rs10188577	t	c	0.6571	0.0068	65063.1	-5.01	5.432e-07	-0.0292531	0.00583895
475	2	58139906	rs2678895	a	t	0.6159	0.0032	64965.5	4.579	4.679e-06	0.0261136	0.00570291
476	2	166965458	rs6731869	a	g	0.7282	0.0039	65003	-6.18	6.393e-10	-0.0385149	0.00623219
477	2	166907344	rs1427652	a	g	0.3161	0.0126	65024.6	-5.445	5.194e-08	-0.0324666	0.00596264
478	21	25844163	rs9305221	a	t	0.9275	0.003	65084.6	4.605	4.123e-06	0.0492129	0.0106868
479	2	167009314	rs72877461	a	t	0.3352	0.0052	64434.8	-5.012	5.385e-07	-0.0295702	0.00589987
480	2	58275666	rs986512	a	g	0.648	0.002	64637.4	-5.859	4.651e-09	-0.0341108	0.00582196
481	7	78138925	rs4730347	a	g	0.4696	0.0043	64663.6	4.625	3.747e-06	0.0257649	0.0055708
482	9	86595070	rs296887	t	c	0.2654	0.0039	64933.7	-5.031	4.867e-07	-0.0316114	0.00628332
483	9	76269857	rs2490206	c	g	0.1547	0.0029	64176	4.677	2.909e-06	0.0360945	0.00771745
484	2	58007905	rs112345168	a	t	0.3541	0.0029	64791.1	5.911	3.409e-09	0.0343262	0.00580717
485	2	166938488	rs1381106	t	c	0.7593	0.0075	64879.3	6.832	8.357e-12	0.0443485	0.00649129
486	2	166917408	rs4667503	a	t	0.3159	0.0126	65057.4	-5.367	7.994e-08	-0.0319991	0.00596219
487	9	86626769	rs10868080	a	t	0.7314	0.0069	64899.9	5.168	2.363e-07	0.0323568	0.00626099
488	9	86552049	rs7853254	t	c	0.2667	0.0085	64925.2	-5.58	2.407e-08	-0.0350071	0.00627367
489	2	57978858	rs1460255	t	c	0.3563	0.0044	64999.3	5.805	6.427e-09	0.0336102	0.00578987
490	2	58006624	rs11898858	a	g	0.6222	0.0042	64965.5	-6.222	4.909e-10	-0.0355917	0.00572029
491	2	166904025	rs11690959	a	g	0.543	0.0049	65008.7	4.608	4.072e-06	0.0256497	0.00556635
492	15	91723744	rs143770404	a	g	0.2295	0.0126	63421.2	-4.69	2.73e-06	-0.0313103	0.00667598
493	2	166893532	rs4667863	t	g	0.3154	0.0128	65058.4	-5.452	4.983e-08	-0.0325193	0.00596465
494	2	166728577	rs12992163	t	c	0.7783	0.0037	64089.8	5.038	4.704e-07	0.0338693	0.00672277
495	9	86553589	rs3180887	a	g	0.2518	0.0038	64664.6	-5.53	3.206e-08	-0.0354191	0.0064049
496	2	58159473	rs2717019	t	g	0.4016	0.0032	65009.6	6.439	1.206e-10	0.0364153	0.00565542
497	2	166994996	rs4667876	a	g	0.5522	0.0064	63676.3	5.568	2.582e-08	0.0313689	0.00563378
498	2	166916043	rs4667867	a	g	0.316	0.0126	65114.6	-5.345	9.062e-08	-0.0318513	0.00595908
499	9	86652199	rs10746728	a	g	0.1982	0.0078	64672.1	-4.568	4.916e-06	-0.0318565	0.00697383
500	2	58159362	rs2678882	a	t	0.5977	0.0033	65006.8	-6.303	2.915e-10	-0.0356372	0.00565401
501	1	23810389	rs61778891	a	g	0.1364	0.0055	64460.1	-4.705	2.541e-06	-0.0381734	0.00811337
502	9	21405421	rs10811534	a	g	0.7367	0.0044	64828.6	-4.671	2.999e-06	-0.0294488	0.0063046
503	2	166818404	rs6743366	a	t	0.3003	0.0101	64604.5	-5.591	2.256e-08	-0.0339238	0.00606757
504	2	166898017	rs10198801	t	g	0.3415	0.0067	64990.9	4.858	1.184e-06	0.0284095	0.00584799
505	2	58311684	rs12620940	t	c	0.335	0.0029	64862.4	5.137	2.79e-07	0.0302118	0.00588121
506	17	65832576	rs12452511	a	g	0.7955	0.0069	64814.6	-4.628	3.692e-06	-0.0318642	0.0068851
507	2	166792303	rs13018773	a	t	0.5168	0.0094	65003	4.582	4.614e-06	0.025426	0.00554911
508	2	166913774	rs7423423	a	g	0.684	0.0126	65036.8	5.43	5.648e-08	0.0323769	0.0059626
509	2	166968661	rs13388135	a	g	0.2719	0.0038	65004	6.134	8.555e-10	0.0382237	0.00623145
510	2	57942325	rs7606466	c	g	0.4423	0.0127	64046.6	6.135	8.493e-10	0.0345037	0.00562407
511	13	44423425	rs9533655	t	c	0.0296	0.0061	60989.4	-4.659	3.172e-06	-0.0786959	0.0168912
512	15	89690683	rs28437408	t	c	0.5368	0.0072	63911.6	-4.616	3.913e-06	-0.025888	0.00560831
513	2	166937095	rs569745	t	c	0.7115	0.0136	64628	6.056	1.399e-09	0.0371687	0.00613749
514	2	166812878	rs11884616	t	c	0.3105	0.0111	64705.8	-5.014	5.321e-07	-0.0301173	0.00600663
515	2	166794411	rs10199236	t	c	0.5166	0.0094	65013.4	4.59	4.438e-06	0.025468	0.00554859
516	10	103597354	rs11191127	t	c	0.2885	0.0073	64940.2	5.236	1.643e-07	0.0320609	0.00612317
517	2	166893678	rs10197430	t	g	0.6583	0.0067	64972.1	-4.965	6.884e-07	-0.0290351	0.00584796
518	17	8129160	rs8078338	a	g	0.5004	0.0167	64420.8	4.997	5.816e-07	0.0278373	0.0055708
519	3	36315957	rs2197964	t	c	0.4115	0.0194	64931.8	-4.567	4.947e-06	-0.0257489	0.00563804
520	17	8203842	rs4331391	a	t	0.5464	0.0066	63550.6	-5.231	1.683e-07	-0.0294662	0.005633
521	2	58002818	rs10865304	t	g	0.6228	0.0042	64938.3	-6.343	2.249e-10	-0.0363023	0.00572321
522	2	166754152	rs12692787	t	c	0.4829	0.0094	64976.8	-4.565	4.994e-06	-0.0253373	0.00555035
523	2	166804627	rs2288701	t	c	0.4777	0.0069	64856.8	-4.701	2.586e-06	-0.0261268	0.00555771
524	14	86055554	rs1950182	c	g	0.471	0.0047	63631.3	4.718	2.378e-06	0.0264907	0.00561481
525	2	58112266	rs2678910	a	t	0.3815	0.0029	64822.1	6.455	1.079e-10	0.0368946	0.00571567
526	2	58076796	rs2947351	t	g	0.6981	0.0049	64883	-5.539	3.039e-08	-0.0334856	0.00604542
527	13	53249322	rs9563114	t	c	0.5254	0.0077	64955.2	4.625	3.749e-06	0.0256927	0.00555517
528	3	36330963	rs11129703	t	c	0.72	0.026	62994.6	5.226	1.735e-07	0.0327841	0.00627327
529	9	86661654	rs10780645	t	c	0.7984	0.0063	64645.8	4.709	2.492e-06	0.0326372	0.00693082
530	2	58155253	rs2717015	t	c	0.4046	0.0037	64998.4	6.758	1.399e-11	0.0381753	0.0056489
531	17	8038634	rs9912892	a	g	0.5966	0.008	64540.8	4.637	3.535e-06	0.0263041	0.00567265
532	2	167123587	rs4331518	t	c	0.7639	0.0078	64558.6	-4.65	3.316e-06	-0.0304665	0.00655193
533	10	103765790	rs7350429	a	g	0.7164	0.0133	65073.4	-5.347	8.963e-08	-0.0328751	0.00614833
534	2	58045395	rs1402399	t	c	0.3772	0.0038	65076.2	6.138	8.372e-10	0.0350926	0.00571726
535	2	58046683	rs2717054	a	g	0.6218	0.0037	64981.5	-6.135	8.5e-10	-0.0350827	0.00571845
536	9	86497334	rs13290882	a	g	0.263	0.0034	65071.5	-4.714	2.435e-06	-0.0296752	0.00629512
537	10	103613232	rs11191130	c	g	0.7115	0.0073	64915.8	-5.223	1.765e-07	-0.0319873	0.00612432
538	10	103560333	rs2305191	t	c	0.4053	0.0079	64709.6	5.341	9.232e-08	0.0302336	0.00566067
539	3	36299023	rs1479139	t	c	0.5317	0.0131	64725.5	5.071	3.963e-07	0.0282396	0.00556885
540	10	103690999	rs10883695	a	g	0.2868	0.0097	65015.2	5.254	1.49e-07	0.0322092	0.00613042
541	10	103590594	rs3781299	a	c	0.2896	0.0072	64872.7	5.139	2.759e-07	0.031448	0.00611949
542	2	58222928	rs2312147	t	c	0.3861	0.0033	65039.6	6.137	8.407e-10	0.0349404	0.0056934
543	2	166909751	rs2195144	t	c	0.3153	0.0127	65091.2	-5.443	5.228e-08	-0.0324602	0.00596366
544	2	58297664	rs10205421	a	g	0.6473	0.0028	64697.4	-5.662	1.494e-08	-0.0329343	0.00581672
545	2	58171287	rs1518394	a	g	0.3994	0.0041	64892.4	6.287	3.235e-10	0.0356207	0.00566577
546	2	166945843	rs1037890	a	t	0.3156	0.0033	64486.4	5.613	1.992e-08	0.0336214	0.00598992
547	2	166805267	rs35049552	t	g	0.4775	0.0069	64837.1	-4.696	2.656e-06	-0.0261034	0.00555865
548	10	103747138	rs10883701	a	g	0.2853	0.0122	65090.2	5.145	2.673e-07	0.0315727	0.00613658
549	2	58039357	rs2953439	t	c	0.3768	0.0041	65025.5	6.296	3.056e-10	0.0360169	0.0057206
550	2	166898344	rs10198937	t	c	0.3417	0.0066	65032.1	5.018	5.232e-07	0.0293314	0.00584524
551	9	86643088	rs10046912	t	c	0.2021	0.0069	64640.2	-4.701	2.587e-06	-0.0325531	0.00692472
552	2	166876837	rs507193	a	t	0.6906	0.0109	64965.5	5.323	1.019e-07	0.0319398	0.00600033
553	18	59319557	rs78525522	t	c	0.9299	0.0053	64152.6	-4.735	2.19e-06	-0.051766	0.0109326
554	2	58069464	rs1106302	a	t	0.3026	0.0049	65020.9	5.749	8.986e-09	0.0346949	0.00603494
555	10	103715522	rs10883699	a	t	0.2857	0.0098	65076.2	5.253	1.5e-07	0.0322251	0.0061346
556	2	58051769	rs12185644	a	c	0.6988	0.0042	64856.8	-5.286	1.249e-07	-0.0319843	0.00605076
557	15	89702649	rs2015581	t	c	0.472	0.0095	64446.1	5.121	3.047e-07	0.028567	0.00557841
558	2	57923033	rs11894283	c	g	0.3755	0.0176	64246.4	-5.09	3.589e-07	-0.029317	0.00575973
559	2	120588106	rs147531606	a	g	0.0381	0.0033	60909.7	4.767	1.871e-06	0.071331	0.0149635
560	2	166942140	rs11904006	t	c	0.2233	0.0098	64703.9	-6.117	9.545e-10	-0.0408189	0.00667303
561	2	58445910	rs72618694	t	c	0.6641	0.0028	64721.8	-5.29	1.226e-07	-0.0311243	0.00588361
562	1	23804655	rs61778888	t	c	0.1339	0.0048	64765.8	-4.704	2.551e-06	-0.0383735	0.00815762
563	2	166886112	rs7595154	t	g	0.6848	0.0129	65049	5.448	5.093e-08	0.0325033	0.0059661
564	10	103585122	rs11191123	t	g	0.2884	0.0069	64868	5.226	1.73e-07	0.0320208	0.00612721
565	10	103498216	rs5028519	a	g	0.6213	0.0095	63497.2	4.594	4.355e-06	0.0265722	0.00578412
566	2	57948635	rs13418015	a	g	0.3776	0.005	64684.2	6.338	2.334e-10	0.0363373	0.00573324
567	2	58462616	rs72618695	c	g	0.6647	0.0028	64708.6	-5.421	5.943e-08	-0.0319121	0.00588675
568	3	36288652	rs772619	t	c	0.6523	0.0188	65018	5.096	3.478e-07	0.0296678	0.00582178
569	15	89699648	rs8037850	a	c	0.4561	0.008	63906.9	4.595	4.322e-06	0.0258009	0.005615
570	2	58071224	rs2947350	t	c	0.6969	0.0048	64974.9	-5.77	7.919e-09	-0.0348176	0.00603424
571	21	25870491	rs185557263	t	c	0.9342	0.005	65013.4	4.828	1.382e-06	0.0539933	0.0111834
572	2	166994563	rs2212659	a	g	0.377	0.0079	64128.2	4.784	1.717e-06	0.0275587	0.00576061
573	9	86472376	rs167180	t	g	0.7382	0.0035	64872.7	5.026	4.999e-07	0.0317337	0.0063139
574	10	103565960	rs3740422	c	g	0.3455	0.0088	64812.7	6.013	1.819e-09	0.0351112	0.00583922
575	2	167009476	rs72877463	c	g	0.6287	0.0046	64762.1	5.193	2.065e-07	0.0298585	0.00574976
576	2	166991799	rs3919196	t	c	0.2597	0.004	64347.6	5.888	3.907e-09	0.0374222	0.00635568
577	21	25833465	rs75932309	t	c	0.069	0.0057	64686.1	-4.99	6.051e-07	-0.0547264	0.0109672
578	2	166940857	rs17801404	t	c	0.7597	0.0073	64877.4	6.815	9.407e-12	0.044264	0.00649509
579	2	166785028	rs35476054	t	c	0.2175	0.0034	63531.9	-5.21	1.89e-07	-0.0354211	0.00679868
580	9	76280525	rs2490203	t	c	0.1576	0.0076	64822.1	4.732	2.22e-06	0.0360625	0.00762099
581	2	166943242	rs80304563	a	g	0.1536	0.0053	64358.9	-5.773	7.777e-09	-0.0446156	0.00772832
582	2	166811765	rs6731900	a	g	0.6892	0.011	64713.3	5.035	4.766e-07	0.0302336	0.00600468
583	2	57995852	rs7588492	a	g	0.3737	0.0042	64849.3	6.155	7.498e-10	0.0353168	0.0057379
584	2	166909069	rs28663047	t	c	0.6583	0.0066	65021.8	-5.004	5.611e-07	-0.0292519	0.00584571
585	2	166894230	rs2020318	t	c	0.3153	0.0128	65056.5	-5.46	4.761e-08	-0.0325702	0.00596524
586	10	103732143	rs11191162	a	g	0.2849	0.0109	65094.9	5.213	1.853e-07	0.0320021	0.00613891
587	13	53182314	rs6561671	a	g	0.4652	0.0046	65064	-4.604	4.15e-06	-0.0255837	0.00555685
588	2	58377023	rs12713373	a	t	0.4336	0.0061	64712.4	5.056	4.292e-07	0.0283535	0.00560789
589	2	166895037	rs11685081	a	g	0.3417	0.0067	64968.4	4.971	6.658e-07	0.029071	0.00584813
590	7	135398094	rs4236657	a	g	0.3861	0.0052	65071.5	-4.567	4.957e-06	-0.0259987	0.00569274
591	9	86595571	rs296889	a	g	0.2654	0.0039	64914	-4.98	6.344e-07	-0.0312958	0.0062843
592	2	58143438	rs2717003	a	g	0.4046	0.0035	64944.9	6.779	1.209e-11	0.0383096	0.00565121
593	13	53055644	rs9526929	t	c	0.5358	0.0043	64830.5	4.831	1.36e-06	0.0268968	0.00556754
594	9	76474009	rs9886818	t	g	0.1448	0.0022	64950.5	4.951	7.384e-07	0.0390289	0.00788304
595	2	58134048	rs2678906	a	t	0.5946	0.0035	65010.5	-6.605	3.975e-11	-0.0372963	0.00564668
596	10	103719913	rs11191160	t	c	0.2855	0.0103	65093.1	5.236	1.643e-07	0.0321234	0.0061351
597	2	58156772	rs2176546	c	g	0.6109	0.0055	63797.2	-6.655	2.831e-11	-0.0382002	0.00574008
598	2	58171220	rs1518393	a	c	0.3887	0.0057	63523.4	6.314	2.721e-10	0.0363289	0.0057537
599	14	83710088	rs10873348	t	g	0.7199	0.0026	64951.5	4.66	3.165e-06	0.028788	0.00617768
600	2	166900606	rs6753355	a	c	0.3152	0.0127	65057.4	-5.485	4.126e-08	-0.0327219	0.0059657
601	3	36278366	rs1165961	a	g	0.6281	0.0202	64972.1	4.798	1.605e-06	0.0275345	0.00573875
602	9	76444334	rs12156550	t	g	0.1801	0.003	64911.2	5.294	1.195e-07	0.0382277	0.00722095
603	2	166955590	rs573627	a	t	0.2717	0.0039	65039.6	5.967	2.416e-09	0.037182	0.00623128
604	2	58026312	rs2683614	a	g	0.6221	0.004	65028.4	-6.373	1.857e-10	-0.0364354	0.00571715
605	2	166926021	rs568141	a	g	0.7224	0.0131	64948.7	5.712	1.117e-08	0.0353818	0.0061943
606	2	58158152	rs2678879	a	g	0.4018	0.0031	64995.5	6.444	1.165e-10	0.0364445	0.00565557
607	2	58377014	rs12713372	t	c	0.4336	0.006	64709.6	5.052	4.376e-07	0.0283317	0.00560801
608	2	166916819	rs1461202	a	g	0.3162	0.0126	65048.1	-5.29	1.226e-07	-0.0315344	0.00596113
609	2	166913678	rs10192608	a	g	0.4571	0.0049	65032.1	-4.61	4.027e-06	-0.0256558	0.00556525
610	7	22758035	rs62449494	a	g	0.5905	0.0184	64850.2	-5.305	1.127e-07	-0.0299491	0.00564545
611	2	58021882	rs4672223	a	c	0.6221	0.0039	65005.9	-6.276	3.472e-10	-0.0358874	0.00571819
612	2	166993898	rs10196629	t	c	0.6651	0.0055	64118.8	5.254	1.49e-07	0.0310805	0.00591559
613	2	58027337	rs954593	t	c	0.6217	0.0036	64903.7	-6.216	5.09e-10	-0.0355651	0.00572153
614	9	76448339	rs4745262	a	g	0.1801	0.0031	64991.8	5.304	1.131e-07	0.0382761	0.00721646
615	10	103743133	rs35205878	a	g	0.2854	0.0109	65065.9	5.315	1.066e-07	0.0326181	0.00613699
616	2	166831428	rs12995677	a	g	0.3003	0.0101	64609.2	-5.573	2.501e-08	-0.0338134	0.00606736
617	9	76435530	rs1160197	a	t	0.8198	0.003	64925.2	-5.286	1.253e-07	-0.0381576	0.00721861
618	9	86568874	rs7045126	a	g	0.7386	0.0037	64985.2	5.481	4.233e-08	0.0345923	0.00631132
619	2	58380167	rs35844949	a	g	0.5667	0.0061	64809.9	-4.821	1.43e-06	-0.027018	0.00560422
620	12	120667194	rs2238155	a	c	0.8475	0.0031	64732.1	4.582	4.595e-06	0.0354165	0.00772947
621	2	58050936	rs1949613	t	g	0.7002	0.0045	64833.3	-5.388	7.135e-08	-0.0326505	0.00605985
622	9	86570075	rs6559752	t	c	0.267	0.0085	64943	-5.614	1.98e-08	-0.0352029	0.00627055
623	2	58484172	rs11690710	a	g	0.6552	0.0026	64579.2	-5.43	5.627e-08	-0.0317811	0.00585287
624	21	25819689	rs59756271	t	g	0.9279	0.0036	64758.3	4.853	1.217e-06	0.0521255	0.0107409
625	2	166960662	rs567096	a	g	0.7263	0.0041	64904.6	-5.875	4.225e-09	-0.0365632	0.00622352
626	2	166911942	rs922227	a	g	0.6839	0.0126	65018	5.401	6.626e-08	0.032206	0.00596296
627	2	58164223	rs2678889	a	g	0.4017	0.0033	65027.4	6.248	4.146e-10	0.0353295	0.00565452
628	14	80351333	rs72683335	t	g	0.1022	0.0061	65030.2	4.598	4.261e-06	0.0420834	0.00915254
629	9	76477372	rs4548249	a	c	0.855	0.0021	64902.7	-4.928	8.312e-07	-0.0388397	0.00788144
630	2	166791999	rs12476570	a	c	0.5168	0.0094	65006.8	4.567	4.941e-06	0.0253421	0.00554896
631	2	58161752	rs2678887	a	c	0.5983	0.0032	65026.5	-6.358	2.047e-10	-0.0359513	0.0056545
632	2	58085243	rs4672225	t	c	0.2828	0.0038	65011.5	5.393	6.913e-08	0.0332019	0.00615649
633	2	166897248	rs1531378	a	g	0.3153	0.0128	65064	-5.502	3.749e-08	-0.0328188	0.00596488
634	2	166943277	rs11890028	t	g	0.72	0.0085	64814.6	6.685	2.308e-11	0.0413385	0.00618377
635	1	23816652	rs56102770	t	c	0.8673	0.0054	64453.6	4.658	3.192e-06	0.0382356	0.00820858
636	2	58049901	rs2717049	t	c	0.2996	0.0048	64925.2	5.367	8.016e-08	0.0325065	0.00605673
637	2	57997136	rs10496079	c	g	0.6237	0.004	64869	-6.256	3.944e-10	-0.0358408	0.00572902
638	2	58093903	rs10445894	a	t	0.3011	0.0049	64858.6	5.737	9.637e-09	0.0347147	0.00605101
639	7	135397336	rs4732135	a	g	0.4294	0.0071	64565.2	-4.773	1.811e-06	-0.026829	0.00562098
640	2	166886819	rs1841547	t	c	0.6846	0.0129	65053.7	5.435	5.468e-08	0.0324191	0.00596487
641	2	58148180	rs2465804	a	g	0.5952	0.0035	64947.7	-6.725	1.752e-11	-0.0380008	0.00565067
642	2	57988194	rs11688767	a	t	0.5159	0.0078	64865.2	6.582	4.629e-11	0.0365546	0.00555372
643	2	166889237	rs7606573	a	g	0.6845	0.0129	65072.4	5.416	6.102e-08	0.0322984	0.00596352
644	2	58166468	rs2717031	t	c	0.4018	0.0033	65028.4	6.245	4.249e-10	0.0353108	0.00565425
645	20	33859675	rs11696548	t	c	0.1598	0.0056	64184.5	-4.615	3.922e-06	-0.0351471	0.00761585
646	2	166998767	rs6432877	c	g	0.7436	0.0063	64315.7	-5.949	2.705e-09	-0.0379771	0.00638379
647	2	166890611	rs13418651	a	g	0.3154	0.0127	65073.4	-5.399	6.692e-08	-0.0321996	0.00596399
648	2	167000843	rs2212656	a	c	0.2563	0.0067	64297	5.981	2.211e-09	0.0381917	0.00638551
649	21	25824946	rs79348121	a	g	0.928	0.0035	64771.4	4.874	1.095e-06	0.0523792	0.0107467
650	2	166751780	rs34797455	a	c	0.3228	0.0085	64864.3	-5.255	1.484e-07	-0.0311987	0.00593696
651	2	58170004	rs1568253	t	c	0.4012	0.0033	65013.4	6.274	3.523e-10	0.0354875	0.00565628
652	2	166905480	rs994399	a	g	0.6841	0.0127	65009.6	5.489	4.045e-08	0.0327382	0.00596432
653	2	57957572	rs10186791	a	g	0.6215	0.0048	64787.4	-6.311	2.773e-10	-0.0361369	0.00572602
654	22	35033839	rs5994984	a	g	0.2279	0.0166	65050.9	4.582	4.612e-06	0.0302785	0.00660814
655	9	86494706	rs10123966	t	c	0.7373	0.0033	64938.3	4.999	5.752e-07	0.0315124	0.00630375
656	21	25869365	rs76597420	a	g	0.9341	0.0051	64979.6	4.896	9.785e-07	0.0547291	0.0111783
657	2	152381895	rs2288196	a	g	0.62	0.004	64915.8	-4.694	2.685e-06	-0.0268344	0.00571674
658	21	25810279	rs9636748	t	g	0.0712	0.0041	64592.4	-4.67	3.011e-06	-0.0505169	0.0108173
659	21	25851272	rs60758735	a	g	0.0676	0.0057	64890.5	-4.899	9.648e-07	-0.0541561	0.0110545
660	2	58113995	rs2683634	t	c	0.4041	0.0035	64904.6	6.653	2.869e-11	0.0376171	0.00565416
661	15	89704657	rs11073844	t	g	0.5255	0.009	63746.6	-4.832	1.352e-06	-0.0270956	0.00560754
662	2	58391857	rs74561078	a	t	0.9344	0.0042	64449.8	4.569	4.9e-06	0.0513933	0.0112483
663	15	89713883	rs11073845	t	c	0.4725	0.0095	64366.4	5.232	1.679e-07	0.0292024	0.0055815
664	2	166938268	rs11884723	t	c	0.2407	0.0076	64876.5	-6.821	9.019e-12	-0.0442781	0.00649144
665	2	167000966	rs2155875	t	c	0.6618	0.0051	64304.5	5.057	4.268e-07	0.0298003	0.00589288
666	2	58478157	rs11686281	a	g	0.3336	0.0027	64593.3	5.593	2.233e-08	0.0329952	0.00589937
667	2	58007759	rs6737913	a	g	0.6227	0.0042	64951.5	-6.339	2.312e-10	-0.0362739	0.00572233
668	2	152356361	rs9287979	a	g	0.3803	0.0041	64854.9	4.672	2.976e-06	0.0267171	0.00571856
669	9	86550647	rs7020300	a	g	0.7388	0.0038	64989	5.338	9.38e-08	0.0336976	0.00631277
670	15	89692877	rs7166276	c	g	0.4606	0.0069	64102	4.647	3.36e-06	0.0260334	0.0056022
671	2	58019903	rs1589407	t	c	0.3773	0.004	65004.9	6.273	3.539e-10	0.0358817	0.00572002
672	2	166889996	rs62179375	t	c	0.3417	0.0067	64947.7	4.939	7.847e-07	0.0288886	0.00584907
673	2	191569708	rs16832848	a	g	0.6604	0.0071	64713.3	-4.644	3.424e-06	-0.0272534	0.00586852
674	21	25830803	rs4321442	a	t	0.0722	0.0033	64798.6	-4.854	1.208e-06	-0.0520867	0.0107307
675	21	25819215	rs76120290	a	c	0.0688	0.0059	64660.8	-5.066	4.069e-07	-0.0556452	0.0109841
676	9	86562689	rs13295313	t	c	0.221	0.0038	64473.3	-4.821	1.429e-06	-0.0323511	0.00671045
677	3	36326023	rs9861238	a	g	0.388	0.0181	64832.4	-4.919	8.696e-07	-0.0280281	0.00569792
678	2	57932820	rs6740359	a	g	0.3954	0.0186	64429.2	-5.795	6.813e-09	-0.0330089	0.00569611
679	2	58040174	rs66490669	t	c	0.6431	0.0023	64972.1	-5.9	3.627e-09	-0.0341542	0.00578886
680	2	166901050	rs62179377	a	t	0.3416	0.0066	65019.9	4.984	6.236e-07	0.0291376	0.00584622
681	10	103635878	rs12257791	t	c	0.2891	0.0074	64916.8	5.099	3.41e-07	0.0312087	0.00612056
682	2	57950346	rs4671319	a	g	0.5404	0.0115	64691.7	-6.676	2.452e-11	-0.0372289	0.00557652
683	2	166794920	rs12989784	t	g	0.323	0.0085	64813.6	-5.3	1.155e-07	-0.031473	0.0059383
684	2	166926428	rs11692675	t	c	0.6605	0.0069	65108.1	-5.488	4.073e-08	-0.0321089	0.00585074
685	9	86595731	rs296890	a	c	0.2653	0.0039	64914	-4.982	6.292e-07	-0.0313121	0.00628506
686	9	86551269	rs6559751	a	g	0.7388	0.0038	64981.5	5.386	7.211e-08	0.0340024	0.00631311
687	2	58040729	rs7598169	t	c	0.6225	0.0038	64928	-6.329	2.46e-10	-0.0362195	0.00572278
688	2	166948105	rs506158	t	c	0.3428	0.0041	65013.4	-5.492	3.979e-08	-0.0320807	0.00584136
689	9	76350930	rs905903	a	g	0.8444	0.0078	64885.8	-4.97	6.712e-07	-0.0380544	0.00765682
690	5	6093701	rs11134138	t	c	0.4552	0.0065	64833.3	-5.245	1.567e-07	-0.0292428	0.00557538
691	2	58077827	rs2953438	a	g	0.3012	0.005	64868	5.561	2.678e-08	0.0336446	0.0060501
692	2	166895819	rs10168027	a	g	0.6585	0.0067	64979.6	-4.998	5.788e-07	-0.0292305	0.00584844
693	2	57945522	rs6720888	a	g	0.3734	0.005	64639.2	6.019	1.756e-09	0.0345985	0.00574821
694	2	58016412	rs10166481	a	g	0.6226	0.0039	64989.9	-6.352	2.12e-10	-0.0363356	0.00572034
695	2	166883632	rs508585	t	c	0.3001	0.0107	64919.6	-5.488	4.055e-08	-0.0332246	0.00605404
696	21	25848694	rs111197600	a	t	0.9276	0.0027	65070.6	4.788	1.684e-06	0.051206	0.0106946
697	21	30781848	rs873651	a	g	0.4245	0.0096	64171.3	-4.763	1.903e-06	-0.0268941	0.00564646
698	2	58156583	rs2139054	a	c	0.4046	0.0037	64986.2	6.767	1.316e-11	0.0382296	0.00564942
699	2	58047263	rs2717052	a	c	0.6226	0.0038	64999.3	-6.188	6.093e-10	-0.0353955	0.00572002
700	2	166889943	rs6432858	t	c	0.6845	0.0129	65068.7	5.41	6.312e-08	0.0322635	0.00596369
701	10	103711274	rs11191159	a	g	0.2856	0.0098	65066.8	5.242	1.588e-07	0.0321633	0.0061357
702	5	73111953	rs11745883	a	g	0.569	0.0044	64914.9	-5.097	3.455e-07	-0.0285592	0.00560314
703	1	23775784	rs61778878	t	g	0.1339	0.0046	64800.5	-4.825	1.402e-06	-0.0393496	0.00815537
704	9	86650052	rs6559760	c	g	0.8017	0.0078	64670.2	4.568	4.919e-06	0.0318509	0.00697261
705	9	86577541	rs796007	a	g	0.2586	0.004	64819.3	-5.095	3.495e-07	-0.0323109	0.00634169
706	2	57923006	rs13012916	t	g	0.6248	0.0176	64280.1	5.125	2.969e-07	0.0295155	0.00575912
707	2	166995691	rs13384709	a	g	0.7402	0.006	64159.2	-5.879	4.139e-09	-0.0374152	0.00636421
708	9	86594798	rs796004	t	c	0.2653	0.0039	64922.4	-5.083	3.722e-07	-0.0319446	0.0062846
709	21	25849785	rs77414463	a	g	0.0696	0.0062	64688	-5.045	4.535e-07	-0.0551073	0.0109232
710	2	57952870	rs2290867	a	c	0.3776	0.0049	64801.4	6.366	1.94e-10	0.0364647	0.00572804
711	2	167001250	rs59543626	a	c	0.3382	0.0051	64313.9	-5.064	4.115e-07	-0.0298394	0.00589245
712	2	80799512	rs1991912	t	c	0.3879	0.0103	64727.4	4.706	2.521e-06	0.0268378	0.0057029
713	2	58149116	rs2717007	a	g	0.5954	0.0035	64955.2	-6.744	1.545e-11	-0.0381089	0.00565078
714	1	207899682	rs2488248	t	c	0.4341	0.0077	64908.3	4.659	3.173e-06	0.026085	0.00559883
715	9	86507442	rs963459	c	g	0.263	0.0033	65045.2	-4.696	2.647e-06	-0.0295679	0.0062964
716	21	25869770	rs78818972	a	t	0.0656	0.005	65000.2	-5.039	4.684e-07	-0.0564376	0.0112002
717	2	166895573	rs6719899	t	c	0.3153	0.0128	65056.5	-5.46	4.761e-08	-0.0325702	0.00596524
718	2	166903445	rs7580482	t	c	0.3159	0.0127	65013.4	-5.534	3.138e-08	-0.0330055	0.00596412
719	2	58119657	rs2717059	c	g	0.6135	0.0034	64768.6	4.607	4.092e-06	0.0262826	0.00570492
720	2	58037369	rs2683629	a	g	0.3768	0.0041	65006.8	6.255	3.97e-10	0.0357876	0.00572145
721	17	8125541	rs12938531	a	g	0.4998	0.0168	64222	5.001	5.712e-07	0.0279026	0.00557941
722	2	166905003	rs6432862	a	g	0.3159	0.0127	65008.7	-5.535	3.116e-08	-0.0330126	0.00596434
723	2	58089124	rs2717072	t	c	0.6977	0.0047	64924.3	-5.621	1.897e-08	-0.0339575	0.00604119
724	2	58160123	rs2678884	a	c	0.3803	0.0029	64955.2	6.248	4.161e-10	0.0356972	0.00571339
725	21	25815326	rs116518605	a	t	0.9312	0.0059	64665.5	5.062	4.149e-07	0.0555993	0.0109837
726	2	58154601	rs2678873	a	g	0.5952	0.0036	64947.7	-6.75	1.474e-11	-0.038142	0.00565066
727	21	25855190	rs117771840	a	t	0.0659	0.0051	65007.7	-4.679	2.879e-06	-0.0522929	0.0111761
728	13	53157602	rs61958081	c	g	0.4625	0.0044	64838	-4.921	8.618e-07	-0.027403	0.00556857
729	3	36312234	rs7647352	a	g	0.4033	0.0204	64976.8	-4.661	3.146e-06	-0.0263524	0.00565381
730	22	35030207	rs2223269	t	c	0.2285	0.0167	64920.5	4.681	2.861e-06	0.0309349	0.0066086
731	2	166916817	rs62179390	t	c	0.3495	0.0049	64968.4	5.468	4.544e-08	0.0318065	0.00581684
732	2	166954996	rs489811	t	c	0.7282	0.0039	65036.8	-5.95	2.674e-09	-0.0370727	0.0062307
733	3	36266467	rs285302	a	g	0.6283	0.0203	64985.2	4.652	3.286e-06	0.0266972	0.00573886
734	2	58082205	rs68084872	a	g	0.2806	0.0038	64935.5	5.389	7.091e-08	0.0332756	0.00617473
735	1	23795720	rs61778887	a	g	0.134	0.0047	64784.6	-4.696	2.652e-06	-0.0382906	0.00815387
736	9	86554217	rs10115699	t	c	0.2613	0.0038	64975.9	-5.372	7.783e-08	-0.0339113	0.00631261
737	2	166913910	rs2195143	a	c	0.457	0.005	65028.4	-4.594	4.344e-06	-0.025568	0.00556551
738	15	89719375	rs1005398	t	c	0.4737	0.0051	64297.9	4.926	8.392e-07	0.0275062	0.00558388
739	17	65834737	rs2052187	t	c	0.7943	0.0068	64987.1	-4.643	3.439e-06	-0.0318558	0.00686104
740	7	22748190	rs7383869	a	g	0.4484	0.0165	64016.6	4.956	7.18e-07	0.0278447	0.00561837
741	10	103510393	rs10883688	a	c	0.473	0.0098	64481.7	-4.79	1.669e-06	-0.0267109	0.0055764
742	2	166856825	rs496571	t	c	0.31	0.011	64900.8	-5.567	2.586e-08	-0.033402	0.006
743	3	36314167	rs7631484	a	c	0.5872	0.0193	64882.1	4.647	3.37e-06	0.0261975	0.00563751
744	2	58035555	rs2683616	a	g	0.6222	0.004	65002.1	-6.273	3.531e-10	-0.0358731	0.00571866
745	2	166921698	rs492299	a	g	0.7223	0.0132	64920.5	5.648	1.623e-08	0.0349893	0.00619499
746	2	166889476	rs7606888	a	g	0.6845	0.0129	65073.4	5.409	6.325e-08	0.0322564	0.00596347
747	2	166911586	rs1541783	t	c	0.6584	0.0066	65020.9	-4.974	6.547e-07	-0.0290789	0.00584618
748	2	57970943	rs6722461	a	g	0.4098	0.0061	64741.4	5.66	1.51e-08	0.0319755	0.00564938
749	20	33885155	rs13037376	t	c	0.7762	0.0058	63950.1	4.877	1.077e-06	0.0327129	0.00670759
750	2	120587686	rs75900178	t	c	0.0381	0.0033	60909.7	4.767	1.868e-06	0.071331	0.0149635
751	13	53172369	rs11617331	a	g	0.4112	0.0055	65081.8	-4.608	4.056e-06	-0.0259529	0.00563215
752	2	166892346	rs11691603	a	g	0.6581	0.0068	64974.9	-5.023	5.079e-07	-0.0293694	0.00584699
753	5	6088581	rs307173	a	g	0.5985	0.0052	65025.5	4.641	3.463e-06	0.0262487	0.00565583
754	21	25878086	rs79913412	c	g	0.9355	0.0053	64924.3	4.715	2.412e-06	0.0532583	0.0112955
755	5	6112719	rs6898659	t	c	0.5189	0.0065	64298.9	-5.097	3.453e-07	-0.0284414	0.00558002
756	2	58072660	rs17049185	t	g	0.273	0.0036	64473.3	5.071	3.962e-07	0.0316923	0.00624971
757	9	86429305	rs295268	t	c	0.7373	0.0035	64866.1	5.249	1.528e-07	0.0331061	0.00630713
758	5	6109641	rs35809347	t	g	0.52	0.0064	64619.5	-5.141	2.735e-07	-0.028618	0.00556663
759	2	166941667	rs13393239	t	c	0.709	0.0057	64733.9	-5.416	6.096e-08	-0.0331306	0.00611718
760	2	167005694	rs16851666	a	g	0.3752	0.0044	64824	-5.33	9.841e-08	-0.0305666	0.00573482
761	9	86465369	rs12682981	a	g	0.7402	0.0038	64044.8	4.973	6.581e-07	0.0316799	0.00637038
762	2	166895066	rs6732655	a	t	0.3153	0.0128	65053.7	-5.469	4.533e-08	-0.0326246	0.00596537
763	13	53184420	rs9536197	a	g	0.535	0.0046	65047.1	4.604	4.151e-06	0.0255878	0.00555772
764	2	58032530	rs2717075	c	g	0.6226	0.0039	64995.5	-6.216	5.103e-10	-0.0355566	0.00572017
765	13	53193839	rs9536202	a	g	0.5345	0.0042	65006.8	4.646	3.387e-06	0.0258273	0.00555904
766	2	57961602	rs13011472	c	g	0.5139	0.009	64641.1	6.517	7.171e-11	0.0362521	0.0055627

## Sheet: GGE
	CHR	BP	SNP	effect_allele	other_allele	Freq1	FreqSE	Effective_N	Z-score	p	beta	se
1	2	104285359	rs264931	a	g	0.4471	0.0033	23265.4	-5.437	5.426e-08	-0.0506626	0.00931812
2	3	50374293	rs2073499	a	g	0.8558	0.0043	23306.3	5.922	3.179e-09	0.0780228	0.0131751
3	9	86574568	rs2780103	t	c	0.2617	0.0019	23284.2	-6.721	1.8e-11	-0.0707863	0.0105321
4	2	58137755	rs2678904	t	g	0.5958	0.0013	23332.6	-8.692	3.549e-18	-0.0818602	0.00941788
5	9	86604846	rs7875011	t	c	0.4655	0.0045	23292.1	5.078	3.816e-07	0.0471411	0.00928339
6	3	181086137	rs9812014	t	c	0.2934	0.0053	23329.4	-4.571	4.845e-06	-0.0464551	0.010163
7	5	136566883	rs2117401	a	g	0.4636	0.0039	23315.6	-5.978	2.266e-09	-0.0554714	0.00927925
8	2	58525741	rs7595474	t	c	0.796	0.0026	23309.6	5.017	5.248e-07	0.0576309	0.0114871
9	7	85981588	rs12533153	a	g	0.4498	0.0086	23275.5	4.586	4.522e-06	0.0427074	0.00931257
10	13	93151860	rs9561073	a	g	0.3818	0.0032	23302.2	4.572	4.826e-06	0.0435728	0.00953036
11	9	86377638	rs4601411	a	c	0.7691	0.0107	23060.8	5.546	2.928e-08	0.06124	0.0110422
12	4	31159293	rs6448745	a	g	0.2724	0.0038	23147.4	5.398	6.738e-08	0.0563175	0.010433
13	5	113856194	rs624034	t	c	0.7951	0.0011	23292.1	-5.255	1.478e-07	-0.0602857	0.0114721
14	17	46495461	rs1396868	a	g	0.4406	0.0027	23295.3	-5.166	2.397e-07	-0.0481807	0.0093265
15	2	58154249	rs2717014	t	c	0.4035	0.0023	23306.3	8.66	4.731e-18	0.0816285	0.00942592
16	2	58371153	rs62140014	t	c	0.6096	0.0047	23236.8	5.155	2.542e-07	0.0489892	0.00950323
17	2	58076229	rs2683622	t	c	0.3002	0.0039	23290.7	7.349	1.999e-13	0.0742039	0.0100971
18	2	104117668	rs1514999	c	g	0.5227	0.0047	23319.7	5.456	4.865e-08	0.0505474	0.00926455
19	2	58124453	rs72808425	t	c	0.7035	0.0034	23259.8	5.014	5.336e-07	0.050873	0.0101462
20	19	2184166	rs12980417	a	g	0.5048	0.0032	22778	4.619	3.854e-06	0.0432635	0.00936643
21	5	136556703	rs1434629	a	g	0.4637	0.0039	23331.2	-5.934	2.959e-09	-0.0550445	0.00927612
22	5	114367767	rs10039629	t	g	0.4729	0.0113	23311.4	-5.82	5.897e-09	-0.0539482	0.00926946
23	2	104305595	rs264957	t	c	0.4481	0.0036	23347.3	-5.381	7.411e-08	-0.0500429	0.00929993
24	2	104450445	rs1837714	c	g	0.3952	0.0051	23297.1	-5.583	2.368e-08	-0.0528685	0.00946955
25	17	48610033	rs12601286	a	g	0.2805	0.0056	23293	-4.623	3.774e-06	-0.0476557	0.0103084
26	16	7384227	rs12448770	t	c	0.5177	0.0094	22983.5	-5.342	9.198e-08	-0.0498326	0.00932846
27	21	32066900	rs2211874	t	c	0.4288	0.0113	23339	-5.033	4.835e-07	-0.047045	0.00934731
28	2	104113377	rs17336391	a	t	0.5447	0.0021	23270.9	-5.928	3.059e-09	-0.0551355	0.00930086
29	10	103537545	rs1348870	a	g	0.5829	0.0082	23206.9	4.73	2.243e-06	0.0445052	0.00940914
30	16	28950432	rs2070962	t	c	0.3539	0.0147	22812.1	4.897	9.744e-07	0.0479197	0.00978552
31	2	58133686	rs77447799	t	g	0.0882	0.0037	23302.7	-6.61	3.846e-11	-0.107868	0.0163189
32	4	3184229	rs363094	a	g	0.9002	0.0007	23337.7	5.076	3.847e-07	0.0783435	0.0154341
33	2	104163187	rs6721892	a	g	0.5294	0.0025	23280.1	5.721	1.06e-08	0.0530813	0.00927832
34	21	32058566	rs2211888	a	t	0.6227	0.0091	23326.6	5.309	1.103e-07	0.0506789	0.00954584
35	17	46315198	rs16954204	t	c	0.8033	0.0093	23248.3	5.366	8.056e-08	0.0625648	0.0116595
36	3	36305372	rs285334	a	g	0.6925	0.023	23299.9	4.73	2.244e-06	0.0474601	0.0100338
37	12	52327385	rs10876217	t	c	0.6437	0.0045	23283.3	4.686	2.785e-06	0.0453222	0.00967182
38	21	32058642	rs2832985	t	g	0.4283	0.0114	23337.7	-5.069	4.003e-07	-0.0473894	0.00934887
39	17	46050125	rs61454280	t	c	0.2742	0.008	23275.9	-5.271	1.355e-07	-0.0547298	0.0103832
40	21	32076798	rs2833007	a	g	0.4268	0.0111	23292.5	-5.081	3.747e-07	-0.0475686	0.00936205
41	2	104298541	rs264943	a	c	0.5188	0.0038	23333.1	-5.985	2.158e-09	-0.0554073	0.0092577
42	2	104158003	rs10186090	c	g	0.5279	0.0017	23326.6	-5.456	4.868e-08	-0.0505666	0.00926807
43	2	104084908	rs266059	a	g	0.4751	0.0058	23315.6	5.544	2.962e-08	0.0513769	0.00926712
44	2	104215251	rs2044934	t	g	0.4704	0.0023	23285.2	-5.838	5.278e-09	-0.0541606	0.00927726
45	2	58354422	rs3771211	a	g	0.9065	0.0044	23353.3	6.209	5.329e-10	0.0986018	0.0158805
46	17	46252906	rs16953382	t	c	0.1963	0.0095	23292.5	-5.508	3.638e-08	-0.0642068	0.011657
47	2	57973452	rs717817	t	c	0.6261	0.0042	23313.7	-8.248	1.612e-16	-0.0788308	0.00955756
48	10	103588734	rs1562364	a	g	0.4196	0.0089	23248.3	-4.585	4.548e-06	-0.0430676	0.00939316
49	9	86522480	rs10868068	t	c	0.2626	0.0011	23299.9	-6.635	3.255e-11	-0.0697815	0.0105172
50	19	2110108	rs113684349	t	c	0.8475	0.0051	23178.8	6.082	1.185e-09	0.0785118	0.0129089
51	4	31154580	rs6818974	a	g	0.4284	0.0019	23150.7	4.842	1.283e-06	0.0454503	0.00938669
52	2	104226989	rs58177455	t	c	0.5353	0.0016	23177.4	-6.097	1.079e-09	-0.056733	0.00930507
53	2	58152075	rs2717011	t	c	0.4033	0.002	23301.3	8.699	3.363e-18	0.0820102	0.00942755
54	21	32055751	rs12152001	a	g	0.3772	0.0091	23333.1	-5.285	1.254e-07	-0.0504457	0.00954506
55	21	32072914	rs2174789	t	g	0.5696	0.0113	23241.9	5.071	3.958e-07	0.0474768	0.00936242
56	3	50218945	rs148641669	t	c	0.104	0.0033	23273.6	-5.346	8.975e-08	-0.0811232	0.0151746
57	2	57992112	rs13032423	a	g	0.5437	0.0095	23293.4	-8.464	2.588e-17	-0.078609	0.00928746
58	17	46416117	rs7216202	t	c	0.5649	0.0037	23327.1	5.074	3.905e-07	0.0473571	0.00933329
59	2	58404956	rs112109001	a	g	0.9097	0.0047	23220.2	5.951	2.657e-09	0.096276	0.0161781
60	4	31149725	rs1463847	t	c	0.4399	0.003	23357.9	5.615	1.97e-08	0.0523016	0.00931463
61	2	57919517	rs4672221	a	t	0.5353	0.0037	22852.6	-5.602	2.115e-08	-0.0525022	0.00937204
62	9	86639109	rs10868082	t	g	0.2631	0.0056	23214.7	-6.734	1.654e-11	-0.0709068	0.0105297
63	2	104098057	rs1579548	a	g	0.4599	0.0018	23240	6.025	1.689e-09	0.0560294	0.00929949
64	13	27152649	rs9553864	t	c	0.3074	0.0025	23325.7	-4.727	2.283e-06	-0.0474081	0.0100292
65	2	104158394	rs11893460	t	c	0.4721	0.0017	23334	5.535	3.108e-08	0.0512897	0.00926643
66	7	20388083	rs117773972	t	c	0.0149	0.0009	22853.6	4.643	3.428e-06	0.179171	0.0385895
67	2	191588427	rs10931469	t	c	0.3391	0.0067	23319.2	5.834	5.399e-09	0.0570225	0.00977417
68	9	86565305	rs28521174	c	g	0.221	0.0017	23112	-5.637	1.73e-08	-0.0631468	0.0112022
69	3	50407344	rs2071803	a	c	0.1093	0.0036	23258.9	-5.414	6.157e-08	-0.0804006	0.0148505
70	12	81591467	rs61934661	t	c	0.4802	0.0028	23293.9	4.631	3.639e-06	0.0429249	0.00926904
71	9	86544966	rs77678737	t	c	0.2025	0.0043	22928.2	-5.272	1.353e-07	-0.0612258	0.0116134
72	2	58078939	rs68119977	t	g	0.643	0.0019	23245.1	-8.254	1.528e-16	-0.0797827	0.00966594
73	5	114381861	rs4235761	t	c	0.5064	0.0121	23269.5	6.096	1.09e-09	0.0564749	0.00926426
74	7	41410812	rs10239817	a	g	0.1852	0.0049	23319.2	-5.119	3.077e-07	-0.0609851	0.0119135
75	21	32059978	rs9985042	a	g	0.4293	0.0112	23335.4	-5.06	4.183e-07	-0.0472939	0.00934663
76	5	114130865	rs1382784	t	c	0.4867	0.0087	23285.6	-5.812	6.184e-09	-0.0538438	0.00926425
77	21	32087062	rs2833020	a	g	0.5743	0.0114	23316.5	5.117	3.097e-07	0.0478965	0.00936027
78	2	58650355	rs4672240	t	g	0.4921	0.0044	23259.8	5.534	3.123e-08	0.0512885	0.00926788
79	2	58127907	rs2717057	t	c	0.3857	0.0029	23289.3	-5.507	3.647e-08	-0.0523871	0.00951282
80	2	104172144	rs6708871	t	c	0.4742	0.0009	23282.9	5.533	3.152e-08	0.0513158	0.00927449
81	9	86604087	rs10868077	t	c	0.4635	0.0041	23296.2	5.065	4.078e-07	0.0470298	0.00928525
82	3	50377046	rs147944291	t	c	0.1086	0.0029	23316.9	-5.538	3.053e-08	-0.0823694	0.0148735
83	19	2194769	rs4807213	a	g	0.4945	0.0027	23092.2	-5.029	4.921e-07	-0.0467792	0.00930188
84	5	114110126	rs10214160	t	c	0.5491	0.0068	23319.7	-6.088	1.143e-09	-0.0566093	0.0092985
85	21	21695073	rs34728241	t	c	0.6737	0.0004	22960.4	4.77	1.845e-06	0.0474522	0.00994806
86	5	114105934	rs252017	a	t	0.6618	0.0099	23274.6	-5.715	1.097e-08	-0.0559507	0.00979015
87	4	30947670	rs12512667	t	c	0.538	0.0051	23321.5	-4.61	4.035e-06	-0.0427955	0.00928318
88	2	104340412	rs9941537	t	c	0.5517	0.0031	23299	5.457	4.849e-08	0.0507992	0.009309
89	19	2121316	rs11667435	t	c	0.1538	0.0026	23170.5	-6.336	2.35e-10	-0.0815158	0.0128655
90	3	181094912	rs9848969	a	c	0.2904	0.0025	23328.9	-4.585	4.55e-06	-0.0467387	0.0101938
91	5	114385529	rs4235765	t	c	0.4917	0.0124	23256.6	-6.163	7.118e-10	-0.0571136	0.00926718
92	3	50393676	rs77217288	a	g	0.1089	0.0029	23296.2	-5.577	2.453e-08	-0.0828851	0.0148619
93	13	27136058	rs9553856	a	g	0.6928	0.0023	23259.8	4.705	2.534e-06	0.0472629	0.0100453
94	3	36290458	rs17243029	a	g	0.5052	0.0125	23184.3	6.376	1.817e-10	0.0591711	0.00928028
95	2	58390547	rs10445896	a	g	0.0935	0.0047	23316.5	-6.231	4.638e-10	-0.0990285	0.0158929
96	22	38065337	rs62236669	t	c	0.5794	0.0056	23298.5	4.79	1.665e-06	0.0449282	0.00937958
97	2	58510775	rs11891414	t	c	0.2018	0.0023	23298.1	-4.779	1.758e-06	-0.0551357	0.0115371
98	5	136596129	rs4147399	t	g	0.4734	0.0035	23315.1	-5.853	4.841e-09	-0.0542465	0.00926815
99	1	230666955	rs35434237	a	t	0.9415	0.002	23278.7	4.657	3.204e-06	0.0919224	0.0197386
100	4	3239776	rs362310	t	c	0.0991	0.0012	23286.5	-5.129	2.915e-07	-0.079496	0.0154993
101	2	104327640	rs2219372	t	c	0.5933	0.0058	23192.6	-6.527	6.719e-11	-0.0616384	0.0094436
102	5	136622667	rs988308	t	c	0.5301	0.0031	23324.8	6.18	6.423e-10	0.0572832	0.00926913
103	2	104317050	rs7589278	a	g	0.552	0.0036	23337.2	5.398	6.757e-08	0.0502127	0.0093021
104	7	41394761	rs7797204	t	g	0.7378	0.0053	23276.4	5.685	1.31e-08	0.0598647	0.0105303
105	2	58484367	rs76261327	t	c	0.907	0.005	23297.6	6.188	6.075e-10	0.098623	0.0159378
106	17	8098765	rs55915523	a	g	0.7031	0.0088	23128.6	-5.018	5.233e-07	-0.0510377	0.0101709
107	9	86552205	rs7853377	a	g	0.7791	0.0018	23111	5.672	1.413e-08	0.06355	0.0112042
108	21	32074449	rs6516976	t	c	0.4254	0.0112	23293	-5.107	3.273e-07	-0.0478315	0.00936586
109	5	114423353	rs1026006	t	c	0.3041	0.0064	23344.6	-4.998	5.784e-07	-0.0502544	0.0100549
110	3	36331054	rs10865874	t	c	0.2728	0.0228	23151.6	-4.904	9.392e-07	-0.0511411	0.0104285
111	5	136527370	rs6883260	a	g	0.3301	0.0102	23341.4	4.633	3.601e-06	0.0455781	0.00983771
112	5	114212766	rs4577683	a	t	0.4635	0.0098	23269	6.46	1.049e-10	0.059997	0.00928747
113	5	136562960	rs1560929	t	g	0.4635	0.0037	23339.5	-5.958	2.56e-09	-0.0552586	0.00927469
114	16	7359824	rs59271741	c	g	0.268	0.0106	23217.4	4.869	1.123e-06	0.0509886	0.0104721
115	4	3098889	rs7688390	a	g	0.112	0.0013	23294.8	-4.782	1.732e-06	-0.0702161	0.0146834
116	19	2125324	rs58491369	t	c	0.1775	0.0037	23093.5	-6.088	1.147e-09	-0.0740797	0.0121682
117	4	31143530	rs7671046	c	g	0.4395	0.0031	23212.4	5.716	1.088e-08	0.0534127	0.00934442
118	5	136587516	rs4976427	a	g	0.5265	0.0037	23289.8	5.925	3.119e-09	0.054942	0.00927291
119	5	136523218	rs35533716	t	c	0.4723	0.0043	23227.6	-6.135	8.519e-10	-0.0569696	0.009286
120	22	38054262	rs9622677	a	c	0.5802	0.0055	23176.5	4.809	1.518e-06	0.0452365	0.00940664
121	2	104149476	rs1597744	a	g	0.528	0.002	23329.8	-5.356	8.505e-08	-0.0496381	0.00926776
122	12	121306387	rs11065302	t	c	0.088	0.0022	23298.1	4.667	3.051e-06	0.0762818	0.0163449
123	5	114139525	rs11745694	a	g	0.2858	0.0064	23312.8	-4.582	4.611e-06	-0.0469468	0.0102459
124	7	41358413	rs40197	t	g	0.2871	0.0043	23240.5	-5.718	1.079e-08	-0.0585828	0.0102453
125	16	7339343	rs59197952	t	g	0.4704	0.0038	23139.1	5.345	9.039e-08	0.0497489	0.00930757
126	2	104447239	rs2610700	t	c	0.5961	0.0062	23326.2	5.84	5.224e-09	0.0550633	0.00942864
127	2	58393911	rs848287	t	c	0.3353	0.0018	23299	7.006	2.453e-12	0.0686752	0.00980234
128	12	81596688	rs58316903	a	t	0.5202	0.0023	23273.2	-4.627	3.717e-06	-0.0429083	0.00927346
129	3	50369914	rs78501918	a	g	0.8903	0.0036	23321.1	5.457	4.844e-08	0.0808008	0.0148068
130	5	114102142	rs181863	t	c	0.4468	0.008	23257.5	6.046	1.485e-09	0.0563421	0.0093189
131	2	104306016	rs264958	t	c	0.4474	0.0032	23329.8	-5.446	5.15e-08	-0.0506731	0.00930465
132	3	115169214	rs2895425	c	g	0.5838	0.0134	23332.6	-4.67	3.006e-06	-0.0438363	0.0093868
133	2	57975524	rs11679364	t	g	0.373	0.0044	23306.8	8.292	1.111e-16	0.0793004	0.00956348
134	5	136622986	rs988306	t	c	0.4699	0.0029	23341.8	-6.207	5.393e-10	-0.0575122	0.0092657
135	2	104219240	rs10189533	a	c	0.5295	0.0025	23309.1	5.849	4.933e-09	0.0542341	0.00927237
136	21	32056888	rs2832982	a	g	0.5708	0.0112	23337.2	5.031	4.884e-07	0.0470227	0.00934659
137	5	175328879	rs6863932	a	g	0.4021	0.0215	23299.9	4.774	1.803e-06	0.0450813	0.0094431
138	2	104457930	rs1441097	t	c	0.2406	0.0033	23289.3	-4.802	1.569e-06	-0.0520273	0.0108345
139	10	132502892	rs10829776	t	c	0.6138	0.0091	23264.4	-5.125	2.97e-07	-0.0487718	0.00951644
140	17	46554341	rs79799256	t	g	0.7839	0.0104	23106	5.505	3.688e-08	0.0621781	0.0112948
141	2	104333681	rs9789519	a	g	0.5529	0.0025	23263.5	5.368	7.967e-08	0.0500225	0.00931865
142	4	31119281	rs1499476	t	c	0.4285	0.0015	23066.8	5.555	2.772e-08	0.0522278	0.00940194
143	2	58087739	rs2683626	t	c	0.301	0.0039	23302.7	7.475	7.75e-14	0.0753965	0.0100865
144	7	41401490	rs6973108	t	g	0.7414	0.0061	23332.1	5.6	2.139e-08	0.0591649	0.0105652
145	19	2113750	rs56225081	t	c	0.8449	0.0028	23161.7	6.222	4.907e-10	0.0797919	0.0128241
146	1	7054979	rs4400633	t	c	0.5	0.0061	23281.9	4.67	3.012e-06	0.0432633	0.00926408
147	16	7410018	rs17562652	c	g	0.4791	0.0055	22973.3	5.402	6.586e-08	0.0504153	0.0093327
148	9	86595498	rs296888	a	g	0.2655	0.0022	23283.8	-6.726	1.74e-11	-0.0705124	0.0104836
149	5	114381027	rs4610452	c	g	0.506	0.0122	23259.8	6.033	1.609e-09	0.0559033	0.00926624
150	3	36251807	rs4678856	a	g	0.509	0.0122	23145.6	5.874	4.244e-09	0.054571	0.00929026
151	13	93147726	rs9516083	a	c	0.3809	0.0027	23293.9	4.64	3.478e-06	0.0442482	0.00953625
152	2	104092326	rs197451	t	c	0.4718	0.0078	23302.7	-5.731	9.968e-09	-0.0531408	0.00927252
153	2	104242992	rs10182416	a	g	0.4829	0.0013	23166.3	-5.981	2.223e-09	-0.0555622	0.00928979
154	2	104244081	rs1304360	t	c	0.5182	0.0011	23214.7	6.005	1.913e-09	0.0557311	0.00928078
155	2	104187685	rs57331664	a	c	0.526	0.001	23261.2	-5.661	1.504e-08	-0.0525268	0.00927872
156	2	58617762	rs4399710	a	g	0.4907	0.0051	23340.9	5.662	1.496e-08	0.0523845	0.00925195
157	1	230552814	rs34280587	t	c	0.9354	0.0021	23251.1	4.67	3.017e-06	0.0880565	0.0188558
158	3	36302509	rs772627	a	t	0.2853	0.0218	23302.2	-4.839	1.304e-06	-0.0496148	0.0102531
159	5	114280957	rs4705692	a	g	0.5045	0.0066	23296.7	5.972	2.342e-09	0.0552934	0.00925877
160	9	86661351	rs10780644	a	g	0.1974	0.0053	23201.3	-5.337	9.427e-08	-0.0622066	0.0116557
161	5	114130461	rs2247497	a	g	0.4861	0.0087	23308.2	-5.909	3.452e-09	-0.0547164	0.00925984
162	2	58066673	rs17049152	a	c	0.9067	0.0044	23283.8	6.611	3.807e-11	0.105231	0.0159176
163	3	115170370	rs6762947	t	g	0.5837	0.0134	23335.8	-4.653	3.266e-06	-0.0436724	0.00938586
164	12	81559338	rs2079222	t	c	0.5264	0.005	23317.4	5.403	6.543e-08	0.0500777	0.0092685
165	4	31148846	rs1463849	a	g	0.5947	0.0022	23239.1	-6.475	9.51e-11	-0.0611204	0.00943945
166	2	58166769	rs2717033	t	c	0.399	0.0017	23270	8.347	6.993e-17	0.0788941	0.00945179
167	2	104070012	rs2138109	a	g	0.5065	0.0075	23217.9	5.285	1.258e-07	0.0490257	0.00927639
168	16	7337817	rs62014003	c	g	0.4907	0.0035	23162.6	-5.566	2.606e-08	-0.0516951	0.00928766
169	17	18748820	rs35783872	a	c	0.4617	0.0168	23033.7	4.567	4.938e-06	0.0426624	0.00934145
170	19	2195065	rs12983546	t	g	0.4917	0.0016	23130.4	4.908	9.194e-07	0.0456207	0.00929517
171	4	30941315	rs35036278	a	g	0.461	0.005	23305.4	4.748	2.058e-06	0.0440974	0.00928757
172	2	58680680	rs13416557	t	g	0.4871	0.003	23062.2	-6.12	9.334e-10	-0.056965	0.00930801
173	17	46051911	rs886444	a	g	0.3929	0.0044	23323.8	-5.206	1.928e-07	-0.0493249	0.00947463
174	2	58035491	rs2717018	t	c	0.6236	0.0036	23332.1	-8.54	1.343e-17	-0.0814724	0.00954009
175	10	97101532	rs2274628	a	g	0.417	0.0008	23306.8	-4.602	4.193e-06	-0.0432106	0.00938954
176	7	41355924	rs37296	t	c	0.287	0.0042	23219.3	-5.714	1.106e-08	-0.0585747	0.0102511
177	1	7041175	rs6698901	a	g	0.524	0.0062	23312.3	5.067	4.046e-07	0.0469608	0.00926796
178	13	93140859	rs7350692	t	c	0.3815	0.003	23327.5	4.69	2.737e-06	0.0446788	0.00952641
179	5	113984242	rs283777	a	c	0.2159	0.0038	23363	5.025	5.033e-07	0.056469	0.0112376
180	17	11053604	rs10852931	a	g	0.0931	0.0014	23204.6	4.776	1.788e-06	0.0762596	0.0159672
181	17	8042131	rs9901632	a	g	0.5855	0.0067	23177.8	4.99	6.029e-07	0.0470209	0.00942302
182	2	104296743	rs264938	t	c	0.5525	0.0033	23301.3	5.379	7.483e-08	0.05008	0.00931028
183	2	58196110	rs2030237	a	g	0.5904	0.004	23315.1	4.713	2.436e-06	0.0443613	0.00941253
184	3	50189173	rs2526393	c	g	0.112	0.005	23291.1	-5.752	8.816e-09	-0.0844472	0.0146814
185	1	230671693	rs11587280	a	g	0.9415	0.002	23276.4	4.679	2.889e-06	0.0923608	0.0197394
186	19	2138848	rs12980238	t	c	0.4293	0.0057	23237.3	4.609	4.053e-06	0.0431734	0.00936719
187	2	57995586	rs7561842	t	c	0.6245	0.0038	23297.1	-8.453	2.836e-17	-0.0807437	0.00955208
188	2	104250376	rs6543227	a	g	0.4798	0.0011	23227.6	-6.088	1.147e-09	-0.0564932	0.00927943
189	2	58075743	rs2716999	t	c	0.3	0.0043	23243.7	7.432	1.068e-13	0.0751299	0.010109
190	17	46123698	rs11650615	c	g	0.7199	0.0108	23229.4	5.177	2.26e-07	0.0534566	0.0103258
191	4	31122002	rs28568738	t	c	0.2917	0.0071	23143.3	6.178	6.503e-10	0.0631227	0.0102173
192	5	113913104	rs2553498	a	g	0.2075	0.0016	23287.5	5.169	2.35e-07	0.05903	0.01142
193	3	36326195	rs9824317	a	g	0.6113	0.0158	23233.6	6.134	8.551e-10	0.058329	0.00950913
194	2	104118607	rs6732785	t	c	0.4674	0.0035	22967.8	5.372	7.808e-08	0.0502046	0.00934561
195	2	104295741	rs264935	t	c	0.4477	0.0033	23243.2	-5.396	6.811e-08	-0.0502986	0.00932146
196	2	166941733	rs11903891	t	g	0.244	0.0064	23249.2	-5.082	3.733e-07	-0.0548427	0.0107916
197	3	36251715	rs285317	t	c	0.7902	0.0016	23363	5.309	1.102e-07	0.0602838	0.011355
198	17	8185902	rs4791663	t	c	0.5269	0.0088	23029.5	-5.681	1.336e-08	-0.0529813	0.00932606
199	3	36019403	rs4282018	a	t	0.3698	0.011	23155.3	-4.583	4.59e-06	-0.0440951	0.00962144
200	2	191671588	rs4142731	a	t	0.7175	0.0158	23340	-4.631	3.642e-06	-0.0475872	0.0102758
201	21	32078851	rs2226378	t	g	0.5733	0.0111	23293.4	5.063	4.132e-07	0.0474008	0.00936219
202	9	86660782	rs7853235	t	c	0.1974	0.0054	23203.2	-5.338	9.42e-08	-0.0622157	0.0116552
203	2	58023134	rs6545664	t	c	0.622	0.0033	23301.3	-8.645	5.404e-18	-0.0824562	0.00953803
204	2	104335186	rs1947565	a	g	0.4586	0.0036	23339	-5.413	6.186e-08	-0.0502497	0.00928315
205	21	32070510	rs1507386	a	g	0.5705	0.0113	23333.1	5.145	2.673e-07	0.0480871	0.00934637
206	3	181080553	rs2339416	t	c	0.2945	0.0053	23247.4	-4.594	4.352e-06	-0.0467198	0.0101697
207	7	41383740	rs10243133	a	c	0.7129	0.0046	23050.7	5.523	3.33e-08	0.0568198	0.0102879
208	2	58076951	rs2953437	t	c	0.3001	0.004	23280.6	7.309	2.701e-13	0.0738239	0.0101004
209	3	70039943	rs6549262	t	c	0.4473	0.0139	23314.6	4.597	4.288e-06	0.0427961	0.00930958
210	3	181073854	rs6807049	t	g	0.2819	0.0035	23330.8	-4.91	9.113e-07	-0.0504937	0.0102839
211	2	58350571	rs2043890	a	g	0.6626	0.0027	23208.2	-7.56	4.016e-14	-0.0741231	0.00980465
212	2	57998040	rs11695135	a	c	0.6098	0.0034	23162.6	5.162	2.441e-07	0.0491386	0.00951929
213	17	8036628	rs6503086	t	g	0.5756	0.0084	22967.3	4.862	1.161e-06	0.0458747	0.00943536
214	2	58391570	rs848289	a	t	0.6639	0.002	23287	-7.05	1.785e-12	-0.0690826	0.00979895
215	16	7413117	rs4786147	a	t	0.4553	0.0063	23203.2	5.265	1.404e-07	0.0490482	0.00931589
216	4	31119045	rs1499475	a	g	0.7167	0.0068	23083.4	-5.676	1.377e-08	-0.0585845	0.0103214
217	19	2123516	rs2072304	a	g	0.8265	0.0034	23144.7	5.939	2.87e-09	0.0728401	0.0122647
218	2	58048221	rs1915459	t	c	0.2988	0.0043	23297.6	7.104	1.212e-12	0.071821	0.0101099
219	6	16966052	rs72829857	a	g	0.759	0.0135	23090.3	4.591	4.403e-06	0.0499287	0.0108753
220	2	104124363	rs7584767	c	g	0.4793	0.0045	23349.2	-5.432	5.567e-08	-0.0502848	0.00925715
221	2	58589195	rs7577181	t	c	0.5462	0.0036	23307.3	4.747	2.062e-06	0.0441408	0.00929868
222	12	52327541	rs11169961	c	g	0.6437	0.0045	23284.7	4.706	2.521e-06	0.0455141	0.00967149
223	2	58246649	rs17049305	t	c	0.5887	0.0049	23163.6	4.991	6.017e-07	0.0470988	0.00943674
224	13	93155991	rs9523693	a	t	0.3991	0.0035	23273.2	4.676	2.929e-06	0.044237	0.00946043
225	2	104060788	rs1368547	t	c	0.4568	0.0062	23289.3	5.573	2.511e-08	0.051804	0.00929554
226	5	108993934	rs25913	t	c	0.6837	0.0022	23133.2	4.789	1.675e-06	0.0478536	0.00999239
227	2	104151304	rs7600378	a	g	0.4553	0.0023	23283.3	5.777	7.588e-09	0.0537188	0.00929874
228	2	58250433	rs74563533	a	g	0.094	0.0051	23264	-6.446	1.151e-10	-0.10231	0.0158718
229	5	114279008	rs55970945	a	t	0.5715	0.0052	23306.8	5.692	1.255e-08	0.0532382	0.00935316
230	3	36325255	rs4678857	t	c	0.3768	0.0171	23273.2	-5.979	2.24e-09	-0.0571456	0.00955772
231	2	58121391	rs2678918	t	c	0.3849	0.0031	23221.1	-5.48	4.253e-08	-0.0522272	0.00953051
232	2	104077400	rs266073	t	c	0.472	0.0078	23288.4	-5.738	9.583e-09	-0.0532207	0.00927514
233	2	104149288	rs13392420	a	c	0.4721	0.002	23334	5.372	7.796e-08	0.0497812	0.00926679
234	2	104125850	rs7605491	t	c	0.545	0.0022	23301.3	-5.888	3.914e-09	-0.0547313	0.0092954
235	17	45949338	rs72833468	t	c	0.8171	0.0079	22746.2	5.11	3.224e-07	0.0619381	0.012121
236	5	114335406	rs11951321	c	g	0.2011	0.0057	23239.6	-4.68	2.866e-06	-0.0541327	0.0115668
237	2	104296940	rs264939	c	g	0.5313	0.0035	23229.9	-6.378	1.795e-10	-0.0592446	0.00928889
238	7	86019978	rs6465066	a	g	0.45	0.0084	23264	4.589	4.447e-06	0.0427442	0.00931448
239	2	58616336	rs2098340	t	c	0.4908	0.005	23313.7	5.599	2.156e-08	0.0518324	0.00925744
240	4	31151925	rs6448744	t	g	0.5821	0.0019	23266.3	-6.215	5.127e-10	-0.058367	0.00939131
241	2	58041482	rs2953441	t	c	0.6238	0.0037	23351	-8.394	4.687e-17	-0.0800599	0.00953775
242	2	58309959	rs77461828	a	t	0.0915	0.0049	23280.6	-6.439	1.2e-10	-0.103406	0.0160594
243	5	136528447	rs11748977	a	t	0.4704	0.0045	23291.1	-6.203	5.542e-10	-0.0575342	0.00927521
244	5	114401519	rs10060382	t	c	0.4864	0.013	23199.5	-6.441	1.183e-10	-0.0597725	0.00928001
245	19	2122094	rs56100605	c	g	0.846	0.0027	23168.6	6.324	2.55e-10	0.0813218	0.0128592
246	21	32172440	rs2833093	t	c	0.3761	0.0064	23283.8	-6.525	6.796e-11	-0.0623638	0.00955767
247	9	86656168	rs4430161	t	c	0.1973	0.0054	23203.2	-5.33	9.799e-08	-0.0621344	0.0116575
248	16	28580333	rs151232	t	c	0.476	0.0128	23269.5	4.585	4.53e-06	0.0425369	0.0092774
249	2	155388008	rs1346614	t	g	0.6009	0.0043	22720.9	4.718	2.379e-06	0.0451727	0.00957453
250	2	58058069	rs2683630	c	g	0.3756	0.0032	23296.7	8.445	3.052e-17	0.0806639	0.00955168
251	21	32193553	rs4816375	t	c	0.5052	0.0067	23247.8	5.173	2.304e-07	0.0479557	0.00927038
252	2	57917222	rs9789400	t	c	0.372	0.015	22823.2	-6.512	7.414e-11	-0.0630023	0.00967481
253	17	46155069	rs72825512	t	c	0.1971	0.0095	23264	-5.56	2.695e-08	-0.0647523	0.0116461
254	12	81576010	rs6539561	t	g	0.4796	0.0025	23305.9	4.598	4.257e-06	0.0426104	0.00926717
255	6	128328289	rs13218577	t	c	0.6941	0.0118	22913.4	4.928	8.314e-07	0.0499321	0.0101323
256	2	104207812	rs13398688	a	g	0.5258	0.0008	23285.2	-5.747	9.083e-09	-0.0532951	0.00927355
257	2	58169494	rs2717040	t	c	0.4017	0.0014	23325.2	8.341	7.349e-17	0.0786563	0.00943008
258	17	8036060	rs6503085	a	g	0.5757	0.0084	22838.4	4.814	1.477e-06	0.0455516	0.00946231
259	2	104118605	rs6543215	t	c	0.4837	0.0055	22987.6	-5.376	7.621e-08	-0.0501401	0.00932666
260	5	114389826	rs10061288	a	g	0.5083	0.0126	23258.9	6.142	8.164e-10	0.0569165	0.00926677
261	21	32061214	rs1395782	t	c	0.4294	0.0112	23342.7	-5.096	3.476e-07	-0.0476212	0.00934482
262	2	58023218	rs6545665	a	g	0.6228	0.0034	23300.8	-8.561	1.119e-17	-0.0816925	0.0095424
263	5	114285672	rs11745780	c	g	0.7785	0.0039	23280.1	4.678	2.896e-06	0.0521834	0.0111551
264	2	58460029	rs3771224	t	c	0.3351	0.0015	23222.1	7.222	5.129e-13	0.0709152	0.00981933
265	12	81567873	rs7135822	a	g	0.48	0.0027	23308.6	4.637	3.541e-06	0.0429676	0.00926626
266	9	76451478	rs1902980	t	c	0.8217	0.0024	23320.6	-5.114	3.157e-07	-0.0618301	0.0120904
267	2	58148349	rs2465805	t	c	0.3835	0.0024	23267.7	-5.481	4.222e-08	-0.0522202	0.0095275
268	7	41392815	rs17171852	a	c	0.8149	0.0046	23171.8	5.288	1.239e-07	0.0632091	0.0119533
269	5	136625582	rs714433	t	c	0.4702	0.0029	23310	-6.241	4.355e-10	-0.057864	0.00927159
270	1	230574362	rs12753479	c	g	0.0652	0.0015	23321.1	-4.683	2.833e-06	-0.0877905	0.0187466
271	2	104173982	rs13424904	a	c	0.4742	0.0009	23293	5.622	1.889e-08	0.0521288	0.00927228
272	7	41349526	rs37284	a	g	0.2696	0.0038	23077.4	-5.541	3.007e-08	-0.0580832	0.0104824
273	2	166968219	rs10930205	t	c	0.2666	0.0033	23253.8	4.714	2.433e-06	0.0494105	0.0104817
274	2	58063748	rs1520965	a	c	0.6994	0.0037	23313.3	-7.396	1.406e-13	-0.0746129	0.0100883
275	6	98494649	rs9388047	a	g	0.041	0.0012	22944.3	4.615	3.933e-06	0.108597	0.0235312
276	6	158111840	rs6455715	a	g	0.2905	0.0045	23216.5	-4.58	4.65e-06	-0.0467958	0.0102174
277	2	104160826	rs1451975	a	g	0.4644	0.0016	23216.5	5.971	2.353e-09	0.055518	0.00929795
278	5	175325327	rs919236	t	c	0.4878	0.0128	23018.5	4.715	2.419e-06	0.0439418	0.00931958
279	2	104271686	rs264919	a	c	0.4776	0.0047	23307.3	-6.232	4.617e-10	-0.0577393	0.00926496
280	2	191691127	rs13009325	t	c	0.7169	0.0157	23310	-4.671	2.994e-06	-0.0479978	0.0102757
281	21	32073804	rs9305429	c	g	0.4266	0.0112	23285.2	-5.105	3.306e-07	-0.0478034	0.00936403
282	5	114439829	rs56250025	t	c	0.3046	0.0067	23270	-4.663	3.112e-06	-0.0469426	0.010067
283	3	50380661	rs2301639	a	g	0.1088	0.0029	23300.4	-5.481	4.221e-08	-0.0814857	0.0148669
284	2	58158099	rs56796021	t	c	0.9065	0.0044	23311.4	6.477	9.334e-11	0.102942	0.0158935
285	5	114399235	rs4705712	a	g	0.4921	0.0126	23263	-6.164	7.091e-10	-0.0571143	0.00926578
286	5	175322495	rs1427914	a	g	0.51	0.012	22985.3	-4.796	1.622e-06	-0.0447238	0.00932523
287	21	21676447	rs4541317	a	g	0.6001	0.0061	23257.1	5.875	4.234e-09	0.0555655	0.00945796
288	3	36329017	rs7622956	a	g	0.3773	0.017	23256.6	-5.996	2.02e-09	-0.0573133	0.00955859
289	21	32073677	rs7277965	a	t	0.5738	0.0112	23291.6	5.043	4.586e-07	0.0472226	0.009364
290	21	32191139	rs2898175	t	g	0.5118	0.0075	23303.1	-4.752	2.014e-06	-0.0440144	0.0092623
291	17	46435008	rs9906658	a	g	0.5645	0.0027	23313.3	5.122	3.016e-07	0.0478137	0.00933497
292	3	181163775	rs1013675	t	c	0.304	0.0054	23263	-4.709	2.487e-06	-0.0474387	0.010074
293	2	58160605	rs2717021	a	g	0.3786	0.0027	23304.5	-5.354	8.627e-08	-0.0510976	0.00954382
294	1	208018074	rs10863593	t	c	0.6868	0.0078	23324.3	-4.574	4.793e-06	-0.0456411	0.00997838
295	2	104166500	rs6712904	a	g	0.4744	0.0008	23300.8	5.593	2.229e-08	0.0518505	0.00927061
296	2	58044220	rs2717055	a	g	0.6225	0.0031	23287	-8.619	6.779e-18	-0.0822556	0.00954352
297	2	191533059	rs2109959	t	c	0.3216	0.0077	23100	4.725	2.3e-06	0.0470403	0.00995562
298	2	104166800	rs6742718	c	g	0.5257	0.0008	23301.7	-5.58	2.406e-08	-0.0517297	0.00927055
299	3	50400081	rs45536634	a	g	0.1087	0.0028	23298.5	-5.492	3.969e-08	-0.0816853	0.0148735
300	2	166969795	rs10185842	t	g	0.7311	0.0035	23306.3	-4.651	3.302e-06	-0.0485634	0.0104415
301	1	201816943	rs12722743	t	c	0.1869	0.0022	23016.2	-4.78	1.751e-06	-0.0571221	0.0119502
302	17	8214427	rs9908765	a	g	0.488	0.006	22957.7	4.996	5.867e-07	0.0466189	0.00933125
303	16	7363673	rs9940929	a	c	0.1726	0.0089	23250.2	5.134	2.841e-07	0.0629656	0.0122644
304	17	48597273	rs6504664	t	g	0.7198	0.0064	23159.4	4.586	4.523e-06	0.0474262	0.0103415
305	21	32107060	rs2000459	a	c	0.6161	0.0077	23217.9	6.708	1.975e-11	0.0639457	0.00953276
306	2	104115429	rs6543213	a	g	0.5338	0.004	23345	-5.462	4.716e-08	-0.0506392	0.00927119
307	2	58119574	rs2678915	t	c	0.5979	0.002	23254.3	-8.769	1.81e-18	-0.0827914	0.00944137
308	2	58179795	rs79005319	t	c	0.093	0.0045	23297.6	-6.418	1.384e-10	-0.102282	0.0159368
309	2	104345661	rs4014035	a	g	0.5515	0.0032	23286.5	5.558	2.731e-08	0.0517499	0.00931089
310	21	32094721	rs2833041	a	g	0.6398	0.0101	23132.2	6.046	1.484e-09	0.058507	0.00967698
311	21	32183695	rs4817355	t	c	0.3696	0.0046	23314.2	-6.647	2.986e-11	-0.0637111	0.00958494
312	4	3169176	rs7654034	a	t	0.8946	0.0011	23340	4.649	3.342e-06	0.070042	0.015066
313	5	113857058	rs11241282	t	g	0.7852	0.0011	23287	-5.266	1.398e-07	-0.0593804	0.0112762
314	3	70041295	rs956436	t	c	0.553	0.014	23296.7	-4.642	3.452e-06	-0.043234	0.00931367
315	2	57934055	rs13026414	t	c	0.396	0.0146	23092.6	-7.605	2.86e-14	-0.0722668	0.00950253
316	15	50729629	rs28582911	a	g	0.4173	0.0105	23305.9	4.924	8.464e-07	0.0462272	0.00938814
317	2	58169418	rs2678897	a	g	0.6031	0.0021	23199.5	-8.349	6.887e-17	-0.0791031	0.00947456
318	5	136607900	rs1434647	t	c	0.5272	0.003	23299.4	5.961	2.5e-09	0.0552681	0.00927161
319	2	104282744	rs264928	c	g	0.5508	0.0033	23253.8	5.471	4.476e-08	0.0509693	0.00931627
320	13	27146449	rs9553861	t	c	0.31	0.0038	23263	-4.777	1.775e-06	-0.0478618	0.0100192
321	21	32087896	rs2833024	t	c	0.5745	0.0114	23294.4	5.166	2.391e-07	0.0483805	0.00936517
322	5	136559043	rs6894483	t	g	0.4638	0.0039	23337.7	-6.007	1.885e-09	-0.0557121	0.00927453
323	5	113982341	rs992417	a	g	0.2161	0.0037	23297.6	5.089	3.604e-07	0.0572483	0.0112494
324	9	86632846	rs12004471	a	g	0.4668	0.0045	23158.5	4.951	7.386e-07	0.0460874	0.00930871
325	22	38054325	rs7287340	t	c	0.4196	0.0055	23169.1	-4.793	1.64e-06	-0.0450963	0.00940879
326	10	103580016	rs7918809	a	g	0.4189	0.0088	23236.8	-4.571	4.852e-06	-0.0429568	0.00939769
327	3	50375066	rs79536844	t	c	0.1086	0.0029	23321.1	-5.516	3.468e-08	-0.0820352	0.0148722
328	2	58102107	rs59159185	a	t	0.0884	0.0039	23273.2	-6.473	9.585e-11	-0.105595	0.0163132
329	2	58647169	rs7569608	a	g	0.3247	0.0055	23226.7	4.773	1.815e-06	0.0472694	0.0099035
330	1	201855412	rs6427922	a	g	0.2036	0.0072	23341.8	-4.747	2.06e-06	-0.0545347	0.0114882
331	5	114148061	rs62379408	a	c	0.2823	0.0066	23215.6	-4.75	2.031e-06	-0.0489498	0.0103052
332	2	104142610	rs1022297	c	g	0.528	0.002	23333.1	-5.35	8.809e-08	-0.0495791	0.00926712
333	19	2141110	rs3786969	a	c	0.5704	0.0057	23311.9	-4.772	1.82e-06	-0.0446234	0.00935109
334	9	86626672	rs10780640	a	g	0.4691	0.0062	23290.2	4.963	6.933e-07	0.0460547	0.00927961
335	2	58210291	rs80088616	a	g	0.0929	0.0046	23305	-6.744	1.536e-11	-0.107503	0.0159405
336	2	58296890	rs968653	a	g	0.3513	0.0037	23201.8	7.454	9.041e-14	0.0723991	0.00971278
337	5	114401986	rs59394765	a	g	0.5162	0.0132	23149.7	6.185	6.197e-10	0.0574714	0.00929206
338	2	58142647	rs2717002	t	g	0.4034	0.0021	23309.6	8.848	8.901e-19	0.0833921	0.00942497
339	2	104059441	rs4851649	t	g	0.4932	0.0082	23137.8	-5.261	1.432e-07	-0.0488881	0.00929254
340	2	58179019	rs2717043	t	c	0.6187	0.0009	23211.5	-8.114	4.887e-16	-0.0774248	0.00954212
341	19	2144989	rs2238606	t	c	0.57	0.0057	23306.8	-5.029	4.926e-07	-0.0470238	0.00935054
342	3	36311231	rs6788863	t	c	0.3723	0.0179	23295.8	-5.877	4.179e-09	-0.0562805	0.00957639
343	2	104141171	rs2068081	t	c	0.4782	0.0048	23339	-5.341	9.262e-08	-0.0494589	0.00926023
344	22	26189816	rs5761188	a	g	0.2854	0.0077	23270.4	4.647	3.371e-06	0.0476756	0.0102594
345	9	86522550	rs13296528	t	c	0.2624	0.0011	23299	-6.627	3.437e-11	-0.0697159	0.01052
346	2	104175913	rs1567959	a	g	0.4743	0.0008	23310.5	5.596	2.193e-08	0.051868	0.00926877
347	10	103721210	rs3802682	a	c	0.4219	0.0114	23355.6	-4.574	4.775e-06	-0.0428336	0.00936459
348	5	114386080	rs4073838	a	g	0.5084	0.0122	23272.7	6.192	5.94e-10	0.0573623	0.00926393
349	5	114099092	rs252014	a	g	0.3378	0.0018	23214.2	-4.568	4.918e-06	-0.0448038	0.00980818
350	10	103560321	rs2305192	t	c	0.6555	0.008	23207.8	-7.07	1.544e-12	-0.0689826	0.00975708
351	4	3160630	rs6839274	a	g	0.8986	0.0004	23361.6	5.217	1.815e-07	0.0799097	0.0153172
352	9	86572575	rs2576362	t	g	0.2628	0.0024	23300.8	-6.676	2.45e-11	-0.0701933	0.0105143
353	2	104160383	rs10168817	a	g	0.5118	0.0036	22970.1	5.72	1.067e-08	0.0533509	0.00932707
354	9	86632714	rs12004439	a	g	0.4718	0.0048	23034.1	4.83	1.366e-06	0.0450556	0.00932828
355	2	104433256	rs62151809	t	c	0.4554	0.0028	23184.7	6.976	3.033e-12	0.064983	0.00931523
356	2	104159785	rs4851029	t	g	0.4676	0.0052	23286.5	-5.743	9.287e-09	-0.0532977	0.00928046
357	5	114285755	rs1542314	a	g	0.4952	0.0059	23224.4	-4.644	3.412e-06	-0.0430778	0.00927601
358	2	58509628	rs10490250	a	c	0.7973	0.0021	23295.3	4.738	2.153e-06	0.0545757	0.0115187
359	4	3166964	rs10022628	c	g	0.0593	0.0026	23332.1	-4.699	2.616e-06	-0.0920567	0.0195907
360	22	26190353	rs4592957	a	t	0.7147	0.0077	23266.7	-4.641	3.467e-06	-0.0476229	0.0102613
361	10	132508905	rs10829781	t	c	0.3856	0.0094	23210.5	5.059	4.214e-07	0.0482141	0.00953036
362	4	31133185	rs6820584	t	g	0.5711	0.001	23143.3	-5.513	3.522e-08	-0.0517418	0.00938541
363	5	114392259	rs4360034	a	g	0.5082	0.0126	23266.7	6.17	6.81e-10	0.0571658	0.00926512
364	7	86032415	rs6963316	t	c	0.5504	0.0084	23318.8	-4.791	1.66e-06	-0.0445751	0.00930392
365	4	46386157	rs28558512	a	g	0.6786	0.0108	23170.5	-4.593	4.368e-06	-0.0456653	0.00994237
366	2	58133522	rs2678907	a	g	0.6149	0.0022	23284.7	5.584	2.346e-08	0.0531393	0.00951634
367	1	230558720	rs11581264	a	t	0.9358	0.0025	23249.7	4.666	3.067e-06	0.0882386	0.018911
368	5	114274491	rs10037164	a	t	0.4282	0.005	23314.6	-5.668	1.444e-08	-0.0530098	0.00935248
369	21	32189508	rs958112	t	c	0.5119	0.0077	23264.9	-4.834	1.34e-06	-0.0448101	0.00926978
370	1	201873998	rs12120991	c	g	0.799	0.0022	23306.3	4.603	4.164e-06	0.0531766	0.0115526
371	10	132483929	rs1176461	t	c	0.6123	0.0092	23355.2	-5.076	3.849e-07	-0.0481776	0.00949126
372	2	58664376	rs6759994	t	c	0.5059	0.0042	23300.4	-5.806	6.409e-09	-0.053756	0.00925869
373	21	32078988	rs7276895	t	c	0.4258	0.0112	23310	-5.075	3.867e-07	-0.047509	0.00936138
374	21	21715491	rs2826192	t	c	0.3161	0.0034	22938.3	-4.611	4.013e-06	-0.0462796	0.0100368
375	2	104339017	rs10170621	a	t	0.5925	0.0056	23227.6	-6.509	7.548e-11	-0.0614035	0.00943364
376	2	58083169	rs113069500	a	c	0.0928	0.0045	23300.4	-6.542	6.062e-11	-0.104349	0.0159507
377	2	104319974	rs921966	t	c	0.4104	0.0057	23205.5	6.45	1.117e-10	0.0608104	0.00942797
378	2	104097914	rs1579547	t	c	0.476	0.0046	23298.5	-5.707	1.147e-08	-0.0529001	0.00926933
379	21	32085373	rs9975146	t	c	0.5745	0.0113	23278.2	5.1	3.395e-07	0.0477797	0.00936856
380	5	114300718	rs10041253	a	t	0.5261	0.012	23219.8	-4.732	2.22e-06	-0.0439555	0.009289
381	5	175324052	rs2114969	t	c	0.3913	0.0202	23074.2	4.733	2.207e-06	0.0451223	0.00953354
382	17	8219478	rs2270445	a	g	0.5151	0.0062	23155.3	-4.619	3.852e-06	-0.0429275	0.00929368
383	2	58452792	rs12477242	c	g	0.6645	0.0019	23212.8	-7.279	3.352e-13	-0.0714668	0.00981821
384	5	114393123	rs4705701	t	c	0.4917	0.0127	23112.4	-6.083	1.178e-09	-0.0565487	0.00929619
385	2	104268557	rs264976	t	c	0.4771	0.0044	23282.9	-6.204	5.493e-10	-0.0575129	0.0092703
386	21	32082709	rs2833012	c	g	0.5745	0.0112	23286.5	5.149	2.621e-07	0.0482296	0.00936679
387	5	114369470	rs4286654	t	c	0.5278	0.0118	23291.6	5.837	5.308e-09	0.0541327	0.00927407
388	13	89324988	rs9301451	t	c	0.3612	0.0071	23161.3	-4.96	7.046e-07	-0.0479511	0.00966756
389	21	21677780	rs7277867	t	c	0.5984	0.0058	23147.4	5.753	8.745e-09	0.0545036	0.00947395
390	16	7340946	rs67218083	t	c	0.5246	0.0039	23284.7	-5.735	9.745e-09	-0.0531781	0.00927256
391	13	93175316	rs9516088	a	g	0.6007	0.0035	23291.6	-4.605	4.12e-06	-0.0435451	0.00945604
392	6	16971575	rs68082256	a	g	0.2083	0.0109	23220.7	-5.421	5.938e-08	-0.0619052	0.0114195
393	19	2109596	rs111707404	t	c	0.8474	0.0051	23182.9	6.065	1.322e-09	0.0782647	0.0129043
394	2	58139865	rs1040224	c	g	0.5966	0.0022	23309.6	-8.87	7.327e-19	-0.0835988	0.00942489
395	4	31117942	rs3857021	t	c	0.5758	0.0013	23070.5	-5.523	3.332e-08	-0.0519904	0.00941344
396	13	93165439	rs2780743	t	g	0.6021	0.0037	23298.5	-4.589	4.461e-06	-0.0434132	0.00946027
397	2	58128804	rs2717056	t	c	0.5961	0.0015	23302.2	-8.656	4.899e-18	-0.081585	0.00942525
398	21	32086704	rs2833018	t	c	0.5735	0.0111	23299.4	5.029	4.92e-07	0.0470796	0.00936162
399	4	31128230	rs16884384	t	c	0.2913	0.0071	23142.4	6.281	3.359e-10	0.0642005	0.0102214
400	17	8141324	rs11655903	t	c	0.7032	0.0074	23181.5	-4.893	9.917e-07	-0.0497157	0.0101606
401	2	104095980	rs1836054	t	c	0.5282	0.0077	23297.1	5.607	2.06e-08	0.0519988	0.00927391
402	6	128313088	rs3903663	a	g	0.725	0.0102	23341.8	4.636	3.555e-06	0.0480315	0.0103605
403	21	22340573	rs1735375	a	c	0.7508	0.0049	23145.1	-4.873	1.098e-06	-0.0523351	0.0107398
404	5	136598460	rs6886072	t	c	0.4729	0.0036	23325.2	-6.005	1.908e-09	-0.055644	0.00926629
405	5	113845984	rs434517	a	c	0.1976	0.0006	23243.2	5.176	2.268e-07	0.0602549	0.0116412
406	21	40611442	rs4818008	a	t	0.3616	0.0195	23033.7	-4.941	7.761e-07	-0.0478881	0.00969198
407	4	3173494	rs6446724	a	g	0.8988	0.0007	23350.1	5.148	2.634e-07	0.0789425	0.0153346
408	2	104265569	rs1673466	a	g	0.5227	0.0044	23217.4	6.166	6.983e-10	0.0572406	0.00928327
409	12	81552338	rs11835646	t	c	0.5258	0.0056	23262.6	5.445	5.169e-08	0.0505226	0.00927872
410	3	70121452	rs7634340	a	g	0.4445	0.0131	23223.4	4.753	2.009e-06	0.044361	0.00933325
411	3	17816066	rs13076950	a	g	0.4644	0.0075	23313.7	4.781	1.744e-06	0.044373	0.00928112
412	6	73144492	rs9446653	t	c	0.5835	0.0044	23270	-4.679	2.889e-06	-0.0439752	0.00939842
413	4	30942387	rs7692684	t	c	0.5391	0.005	23311.9	-4.755	1.986e-06	-0.0441569	0.00928641
414	5	114343282	rs72809661	t	c	0.1858	0.0042	23227.1	-4.597	4.277e-06	-0.0548121	0.0119234
415	2	104156821	rs11123960	a	g	0.4794	0.0043	23341.4	-5.423	5.872e-08	-0.0502096	0.00925864
416	3	181061295	rs1980215	a	g	0.3186	0.0065	23337.7	-4.683	2.821e-06	-0.0464999	0.00992952
417	2	58089599	rs66985942	t	c	0.7178	0.0024	23294.8	-7.171	7.464e-13	-0.0737354	0.0102824
418	2	104110587	rs17336349	a	g	0.535	0.0016	23318.8	-5.534	3.138e-08	-0.0513432	0.00927777
419	1	7767464	rs7534398	a	t	0.1972	0.0011	22932.8	-4.663	3.117e-06	-0.0546964	0.0117299
420	13	93155394	rs9523691	t	g	0.6009	0.0035	23281.9	-4.633	3.607e-06	-0.0438224	0.00945875
421	2	104153212	rs7595711	a	g	0.4772	0.0047	23321.5	-5.335	9.579e-08	-0.0494263	0.00926454
422	2	58033361	rs2683618	a	g	0.4555	0.0088	23260.3	8.413	4.007e-17	0.0782033	0.00929554
423	2	191666712	rs13419588	a	g	0.2829	0.0158	23320.2	4.712	2.459e-06	0.0484185	0.0102756
424	2	104253005	rs1901480	a	g	0.5184	0.001	23358.9	6.072	1.267e-09	0.0561788	0.00925211
425	2	104129424	rs1451978	t	c	0.4722	0.0017	23341.8	5.418	6.04e-08	0.050198	0.00926504
426	2	104184130	rs9941588	a	g	0.526	0.0009	23289.3	-5.637	1.727e-08	-0.0522729	0.00927318
427	5	113852982	rs427457	t	c	0.7954	0.0011	23267.2	-5.251	1.51e-07	-0.0603048	0.0114844
428	22	38053909	rs35662099	t	c	0.4191	0.0054	23128.1	-4.89	1.007e-06	-0.0460564	0.00941849
429	21	32170364	rs2226339	c	g	0.3761	0.0065	23286.1	-6.536	6.333e-11	-0.0624657	0.00955717
430	2	58032029	rs1474215	c	g	0.3761	0.0037	23318.8	8.286	1.176e-16	0.0790914	0.00954518
431	2	104215727	rs2044933	t	c	0.5354	0.0016	23209.2	-6.185	6.211e-10	-0.057512	0.00929862
432	21	32072029	rs2409385	a	t	0.4294	0.0114	23328.9	-5.136	2.811e-07	-0.0480088	0.0093475
433	10	103802408	rs11191193	a	g	0.6649	0.0179	23293	-7.263	3.777e-13	-0.0712085	0.00980428
434	7	86019034	rs10235241	t	c	0.45	0.0084	23263.5	4.581	4.62e-06	0.0426702	0.0093146
435	2	104319881	rs921965	a	g	0.448	0.0036	23338.1	-5.409	6.341e-08	-0.050314	0.0093019
436	6	128302874	rs28360516	a	g	0.69	0.0107	23099.5	4.927	8.334e-07	0.0495374	0.0100543
437	2	104175323	rs7568612	t	g	0.5258	0.0009	23293	-5.622	1.887e-08	-0.0521288	0.00927228
438	10	103573980	rs67782181	c	g	0.1061	0.0029	23144.2	4.678	2.895e-06	0.0705695	0.0150854
439	2	58177082	rs2717042	a	c	0.6209	0.001	23268.1	-8.209	2.231e-16	-0.0783212	0.00954089
440	2	58032553	rs2683620	a	t	0.3771	0.0035	23298.1	8.432	3.41e-17	0.0804741	0.0095439
441	5	136522255	rs17721257	c	g	0.5301	0.0042	23195.3	6.032	1.619e-09	0.0560692	0.00929529
442	4	3139008	rs79530957	t	c	0.9357	0.003	23309.6	4.762	1.912e-06	0.0898715	0.0188726
443	21	32166908	rs2186320	a	g	0.6285	0.0063	23276.9	6.772	1.271e-11	0.0648903	0.00958215
444	6	158114386	rs643293	a	g	0.7	0.0046	22976.1	4.812	1.496e-06	0.0489603	0.0101746
445	3	50188886	rs2526395	t	c	0.1129	0.0049	23279.2	-5.613	1.989e-08	-0.0821427	0.0146344
446	2	24092773	rs2176263	c	g	0.5987	0.0055	23262.1	-4.737	2.171e-06	-0.0447832	0.00945392
447	3	115166604	rs937543	a	g	0.584	0.0133	23337.2	-4.684	2.809e-06	-0.0439663	0.0093865
448	13	93137112	rs8001702	t	c	0.6201	0.0038	23100	-4.615	3.939e-06	-0.0442166	0.00958106
449	2	104240420	rs11888473	t	c	0.4716	0.0022	23334.4	-5.838	5.27e-09	-0.054096	0.0092662
450	17	46407108	rs72827832	a	c	0.2163	0.0104	23298.1	-5.597	2.179e-08	-0.062934	0.0112442
451	17	46448475	rs4606751	t	c	0.4354	0.0026	23328	-5.118	3.081e-07	-0.0477626	0.00933228
452	5	136542982	rs880042	t	c	0.4691	0.0041	23331.7	-6.037	1.572e-09	-0.0559571	0.00926902
453	2	58167258	rs2717034	t	g	0.4043	0.0001	23046.6	8.303	1.018e-16	0.0786869	0.00947692
454	2	57931347	rs35577149	t	c	0.6023	0.0148	23052.1	7.49	6.875e-14	0.0711868	0.00950425
455	5	114028458	rs285911	c	g	0.6925	0.011	23174.6	-5.82	5.873e-09	-0.0585399	0.0100584
456	21	32089542	rs1981329	t	c	0.427	0.0117	23252.5	-5.364	8.151e-08	-0.050255	0.00936894
457	2	58027493	rs2683615	a	c	0.6233	0.0037	23308.6	-8.564	1.086e-17	-0.0817288	0.00954329
458	22	26190291	rs8136920	a	c	0.2857	0.0078	23253.4	4.643	3.437e-06	0.0476369	0.0102599
459	4	46389361	rs10013922	t	g	0.7378	0.0084	23265.4	-4.848	1.247e-06	-0.0510725	0.0105348
460	22	26191160	rs5761202	t	c	0.7146	0.0076	23253.8	-4.667	3.054e-06	-0.0478976	0.010263
461	2	104308545	rs264962	c	g	0.5518	0.0036	23339.5	5.38	7.467e-08	0.050041	0.00930129
462	3	17844752	rs17200916	t	c	0.4639	0.0079	23291.1	4.778	1.769e-06	0.0443699	0.00928629
463	9	86615745	rs6559754	c	g	0.5529	0.0036	23045.2	-5.008	5.501e-07	-0.0468918	0.00936339
464	2	104477280	rs2610692	c	g	0.6256	0.0011	23181.1	5.684	1.317e-08	0.0545071	0.00958957
465	3	50409826	rs2236948	a	g	0.8558	0.0052	23271.8	5.931	3.006e-09	0.078199	0.0131848
466	2	58510184	rs61292864	t	c	0.2016	0.0023	23293.4	-4.785	1.711e-06	-0.0552308	0.0115425
467	7	41355402	rs37292	t	c	0.2871	0.0042	23216.5	-5.737	9.664e-09	-0.0588075	0.0102506
468	7	86012581	rs9655942	c	g	0.55	0.0084	23247.8	-4.571	4.847e-06	-0.0425915	0.00931776
469	7	41364870	rs37317	c	g	0.7813	0.0023	23163.6	5.652	1.588e-08	0.0634821	0.0112318
470	2	58481863	rs6753170	t	c	0.3728	0.0101	23228.5	-5.226	1.736e-07	-0.0501127	0.00958911
471	22	26190915	rs5761201	a	g	0.2849	0.0077	23269.5	4.653	3.269e-06	0.0477632	0.010265
472	2	104155913	rs10191724	t	c	0.4795	0.0044	23335.4	-5.405	6.473e-08	-0.0500492	0.00925979
473	2	104092954	rs2257063	t	c	0.4693	0.0073	22922.2	-5.546	2.918e-08	-0.0518675	0.00935224
474	17	18761508	rs11548434	a	g	0.5366	0.016	23179.2	-4.572	4.838e-06	-0.042564	0.00930972
475	17	46502337	rs7218287	a	t	0.5593	0.0027	23294.4	5.186	2.152e-07	0.0483668	0.00932642
476	5	113974833	rs2553484	a	c	0.207	0.0041	23231.3	4.81	1.509e-06	0.0550498	0.0114449
477	2	58030962	rs2717071	a	g	0.6236	0.0035	23323.4	-8.457	2.746e-17	-0.080698	0.00954215
478	2	104323618	rs4295030	a	t	0.5524	0.0033	23325.7	5.46	4.762e-08	0.0508055	0.00930504
479	7	41406328	rs10235382	a	g	0.8107	0.0055	23317.9	5.343	9.157e-08	0.0631182	0.0118132
480	17	46096276	rs8073371	t	c	0.2039	0.0079	23334.9	-5.789	7.094e-09	-0.0664632	0.011481
481	19	2173836	rs11882273	t	c	0.5249	0.0019	23265.4	-4.582	4.613e-06	-0.0425166	0.00927904
482	2	104058510	rs2217683	a	g	0.4964	0.0063	23101.8	-5.35	8.78e-08	-0.0497494	0.00929896
483	5	114139169	rs6870296	t	c	0.3853	0.012	23329.8	5.494	3.931e-08	0.0522283	0.00950643
484	21	32193051	rs66898381	a	t	0.4936	0.007	23223.4	-4.948	7.493e-07	-0.0458975	0.00927596
485	21	32085701	rs13050869	a	g	0.5744	0.0113	23280.6	5.099	3.413e-07	0.0477664	0.0093678
486	7	41376583	rs43213	t	c	0.7113	0.0052	23334.9	5.713	1.108e-08	0.0583167	0.0102077
487	17	8036073	rs9893434	a	g	0.4046	0.0074	22919	-5.421	5.926e-08	-0.051555	0.00951024
488	2	104226645	rs13428758	a	g	0.4813	0.0017	23262.6	-5.917	3.274e-09	-0.0548611	0.00927178
489	17	18678548	rs4630608	t	c	0.4871	0.013	23199.5	-4.839	1.302e-06	-0.0449218	0.00928327
490	7	86071399	rs1406688	c	g	0.4475	0.0083	23221.1	4.699	2.615e-06	0.0438309	0.0093277
491	2	104147753	rs6723416	a	g	0.4793	0.0046	23345	-5.408	6.374e-08	-0.0500674	0.00925803
492	13	27245466	rs2776437	a	g	0.7343	0.0021	23321.1	4.568	4.934e-06	0.0478641	0.0104781
493	5	113941876	rs387390	t	g	0.7799	0.0017	23249.2	-5.039	4.681e-07	-0.0563714	0.011187
494	4	3170533	rs10034669	c	g	0.0989	0.0009	23350.1	-5.087	3.643e-07	-0.0788093	0.0154923
495	22	26189346	rs738638	c	g	0.7147	0.0077	23271.8	-4.629	3.675e-06	-0.0474946	0.0102602
496	2	58123798	rs1356545	t	c	0.4024	0.0022	23280.1	8.727	2.618e-18	0.0823406	0.00943516
497	21	32198368	rs1304374	a	g	0.4218	0.0043	23059	4.736	2.177e-06	0.0446347	0.00942457
498	2	58509912	rs34574366	t	g	0.7982	0.0023	23295.8	4.737	2.173e-06	0.0546543	0.0115377
499	2	104256567	rs264968	a	g	0.5226	0.0045	23328.9	6.054	1.41e-09	0.0560678	0.00926128
500	17	46430861	rs8077763	a	g	0.4352	0.0026	23316.9	-5.16	2.465e-07	-0.0481681	0.00933491
501	2	104243342	rs10182738	a	g	0.4729	0.0023	23209.2	-5.818	5.961e-09	-0.0540482	0.00928982
502	17	46045495	rs4794333	t	c	0.6066	0.0035	23261.2	5.246	1.556e-07	0.0497591	0.00948514
503	4	3166196	rs6828882	c	g	0.8988	0.0005	23354.7	5.177	2.259e-07	0.0793789	0.015333
504	21	21673558	rs34688137	a	g	0.5998	0.0063	23259.4	5.852	4.871e-09	0.0553387	0.00945637
505	2	58388696	rs848291	a	g	0.3902	0.0049	23363	-5.043	4.593e-07	-0.0478009	0.00947866
506	2	104122451	rs1399547	c	g	0.5207	0.0045	23349.2	5.468	4.551e-08	0.0506177	0.00925707
507	2	104320510	rs11675245	a	g	0.448	0.0037	23345	-5.382	7.385e-08	-0.0500557	0.00930058
508	12	81565688	rs12816013	t	c	0.4736	0.0051	23323.4	-5.347	8.943e-08	-0.0495529	0.00926743
509	3	50328588	rs138558275	c	g	0.8905	0.0039	23340.9	5.363	8.198e-08	0.0794406	0.0148127
510	7	86047014	rs7801093	t	c	0.4488	0.0086	23315.1	4.586	4.512e-06	0.0426799	0.00930657
511	3	36333796	rs11129704	a	g	0.2511	0.0044	22978.4	-4.991	6.005e-07	-0.0536589	0.0107511
512	2	104113458	rs6761396	a	g	0.5209	0.0061	23355.6	5.562	2.668e-08	0.0514805	0.00925575
513	5	114306561	rs62381406	t	c	0.8062	0.005	23243.7	4.679	2.882e-06	0.054876	0.0117282
514	2	58110969	rs2717063	a	c	0.5843	0.0021	22948.9	-8.108	5.131e-16	-0.0766812	0.00945747
515	5	114373095	rs4342324	a	t	0.4978	0.0079	23246.9	6.093	1.111e-09	0.0564705	0.00926809
516	4	3174256	rs363098	t	c	0.8986	0.0006	23357.5	5.134	2.831e-07	0.0786467	0.0153188
517	17	46366960	rs72827814	a	g	0.7841	0.0106	23296.7	5.587	2.305e-08	0.0628657	0.0112521
518	5	114359556	rs7442670	t	c	0.4736	0.0115	23347.8	-5.936	2.918e-09	-0.0549749	0.00926127
519	17	8173767	rs1132554	t	c	0.5262	0.0089	22989	-5.628	1.82e-08	-0.05253	0.00933368
520	21	32195103	rs2833111	t	c	0.4839	0.0078	23314.2	4.854	1.209e-06	0.0449584	0.00926213
521	3	115151676	rs9833914	t	g	0.5837	0.0134	23225.7	-4.737	2.167e-06	-0.0445652	0.0094079
522	7	86021267	rs2373218	a	c	0.45	0.0084	23262.1	4.589	4.449e-06	0.0427459	0.00931486
523	5	113881662	rs422108	a	t	0.786	0.0006	23288.8	-4.961	7.029e-07	-0.0560187	0.0112918
524	21	32196714	rs9983725	a	g	0.4836	0.0076	23221.6	4.93	8.212e-07	0.0457533	0.00928059
525	2	104298906	rs264946	t	c	0.5528	0.0031	23310	5.626	1.849e-08	0.0523702	0.0093086
526	5	114368665	rs10477526	c	g	0.5273	0.0113	23286.5	5.807	6.343e-09	0.0538578	0.00927464
527	1	230539540	rs71654324	c	g	0.0557	0.0024	23169.1	-4.885	1.035e-06	-0.0988983	0.0202453
528	21	32064920	rs1118779	t	c	0.5721	0.0114	23333.5	5.03	4.912e-07	0.0470349	0.00935088
529	5	114345201	rs9326942	t	c	0.7338	0.0074	23352.9	4.581	4.623e-06	0.0479388	0.0104647
530	2	104149830	rs1597743	a	g	0.4792	0.0046	23338.1	-5.341	9.261e-08	-0.0494556	0.00925962
531	2	58016879	rs12991325	t	c	0.6223	0.0035	23347.8	-8.563	1.104e-17	-0.0816082	0.00953033
532	5	114125427	rs536046	a	g	0.7122	0.0063	23273.2	4.589	4.444e-06	0.0469604	0.0102333
533	7	86032891	rs6967768	t	c	0.5504	0.0084	23307.3	-4.685	2.8e-06	-0.0436005	0.00930641
534	5	114435366	rs2974610	a	g	0.4887	0.0078	23321.1	-5.785	7.248e-09	-0.053548	0.00925636
535	13	27134551	rs1546258	a	g	0.6933	0.0021	23313.3	4.708	2.507e-06	0.0472602	0.0100383
536	2	57971343	rs2125925	a	g	0.3727	0.0043	23311.9	8.231	1.857e-16	0.0787229	0.0095642
537	5	114399823	rs10071308	a	g	0.5083	0.0129	23256.6	6.149	7.775e-10	0.0569841	0.00926721
538	10	103807295	rs11191196	a	g	0.2794	0.0167	23312.3	6.735	1.641e-11	0.0694461	0.0103112
539	9	86604999	rs7875242	t	c	0.4635	0.0041	23290.2	5.117	3.106e-07	0.0475182	0.00928634
540	3	36324521	rs12715291	a	g	0.5872	0.0165	23261.7	6.133	8.608e-10	0.0577063	0.00940915
541	2	58335681	rs1016771	t	c	0.6057	0.0051	23242.3	5.216	1.827e-07	0.0494751	0.00948526
542	5	114141956	rs1479347	t	g	0.6145	0.0108	23330.8	-5.479	4.267e-08	-0.0520798	0.00950534
543	3	17615737	rs9823767	a	g	0.5386	0.0018	23267.7	4.616	3.914e-06	0.0429045	0.00929475
544	12	81563848	rs7980360	t	c	0.4737	0.0051	23324.8	-5.295	1.192e-07	-0.0490696	0.00926716
545	4	3189812	rs363124	t	c	0.8928	0.001	23351	4.718	2.377e-06	0.0705357	0.0149503
546	17	18693352	rs56156915	a	g	0.4862	0.0132	23136.4	-4.954	7.278e-07	-0.046053	0.00929613
547	2	57987593	rs11682175	t	c	0.5318	0.011	23284.7	8.552	1.206e-17	0.0792951	0.00927212
548	5	113977860	rs2217018	a	t	0.7828	0.0037	23293	-4.938	7.886e-07	-0.055455	0.0112303
549	2	58074053	rs2204019	a	g	0.6975	0.0031	23311.4	-7.332	2.27e-13	-0.0738394	0.0100708
550	2	104273996	rs264922	a	g	0.5207	0.0044	23309.6	6.102	1.05e-09	0.0565257	0.00926347
551	2	58623994	rs2110634	c	g	0.2572	0.0082	23228.5	5.13	2.903e-07	0.054422	0.0106086
552	17	11043077	rs12453292	c	g	0.0975	0.0007	23152	4.754	1.994e-06	0.074441	0.0156586
553	2	104063865	rs266063	t	c	0.4574	0.0063	23271.8	5.594	2.217e-08	0.0520131	0.00929802
554	2	58327370	rs17049339	c	g	0.0931	0.0046	23324.3	-6.016	1.786e-09	-0.095785	0.0159217
555	19	2144804	rs2238605	a	c	0.5701	0.0057	23304.5	-5.017	5.237e-07	-0.0469154	0.00935129
556	5	114400997	rs10060165	t	g	0.4851	0.0128	23225.3	-6.316	2.679e-10	-0.0585864	0.00927587
557	21	32068041	rs2211889	t	g	0.4288	0.0113	23345	-5.046	4.52e-07	-0.0471604	0.00934609
558	17	8088612	rs8070063	t	g	0.5438	0.0111	23108.7	-5.997	2.014e-09	-0.0559624	0.00933173
559	2	104463192	rs2678666	a	g	0.2339	0.004	23338.6	-4.633	3.598e-06	-0.0506352	0.0109292
560	3	181116955	rs1568304	t	g	0.7061	0.0063	23264.4	4.628	3.684e-06	0.047076	0.010172
561	1	201811564	rs7534838	c	g	0.7955	0.0052	23290.2	4.617	3.899e-06	0.0530143	0.0114824
562	21	21665437	rs9978198	a	g	0.613	0.0027	23192.1	5.655	1.556e-08	0.0538719	0.00952643
563	5	136462383	rs2905973	a	g	0.4493	0.0028	23320.2	-5.139	2.768e-07	-0.0478108	0.00930352
564	1	7055843	rs10128028	t	c	0.5346	0.0052	23291.6	4.991	6.018e-07	0.0463354	0.0092838
565	1	230589245	rs11583844	a	c	0.935	0.0019	23237.3	4.682	2.843e-06	0.0880555	0.0188072
566	9	86583076	rs696825	t	c	0.2644	0.0078	23257.5	-6.699	2.093e-11	-0.0703628	0.0105035
567	17	8109598	rs6503091	a	g	0.5939	0.0113	23194	-5.253	1.498e-07	-0.0496333	0.00944856
568	16	7340150	rs59987003	c	g	0.5274	0.0036	23196.7	-5.865	4.49e-09	-0.0545006	0.00929251
569	2	104253101	rs1901479	t	c	0.4812	0.0009	23333.5	-6.036	1.579e-09	-0.0558782	0.00925749
570	21	32087762	rs2833022	t	c	0.4254	0.0114	23304	-5.21	1.89e-07	-0.0487835	0.00936344
571	2	58309374	rs7577299	t	c	0.9037	0.0051	23308.2	6.319	2.636e-10	0.0991247	0.0156868
572	2	57925805	rs35172567	a	t	0.6262	0.0139	22945.2	6.71	1.947e-11	0.0646785	0.00963912
573	2	58379520	rs35248619	a	t	0.3888	0.0048	23243.2	-5.132	2.869e-07	-0.0488004	0.00950903
574	2	104105385	rs62151026	c	g	0.5937	0.0022	22757.8	-6.257	3.935e-10	-0.0596631	0.00953542
575	16	7364523	rs8046401	a	g	0.8248	0.0091	23265.4	-4.964	6.896e-07	-0.0605049	0.0121887
576	2	104447905	rs2570492	a	g	0.3955	0.0049	23283.8	-5.592	2.247e-08	-0.0529618	0.00947099
577	10	103519784	rs749694	a	g	0.4781	0.0095	23156.6	-4.95	7.416e-07	-0.0460225	0.00929747
578	1	230572902	rs1040897	t	c	0.907	0.0012	23308.6	4.584	4.557e-06	0.0730686	0.0159399
579	4	31120805	rs6856098	t	c	0.7175	0.0064	23148.4	-5.589	2.279e-08	-0.0576561	0.010316
580	5	114091184	rs34315	a	g	0.3303	0.0102	23283.3	5.743	9.301e-09	0.0565457	0.00984602
581	6	66298313	rs6902867	t	c	0.1493	0.0045	23335.8	-4.625	3.751e-06	-0.0600438	0.0129824
582	19	2146629	rs2238609	t	c	0.506	0.0031	23240	4.856	1.196e-06	0.0450284	0.00927274
583	5	113981546	rs2681529	t	c	0.7689	0.0068	23258.9	-5.156	2.523e-07	-0.0566788	0.0109928
584	2	104171783	rs6720582	a	g	0.5259	0.001	23297.1	-5.539	3.049e-08	-0.0513562	0.00927175
585	1	230663397	rs12731761	a	g	0.9419	0.002	23337.2	4.57	4.871e-06	0.0903841	0.0197777
586	2	58272502	rs961522	t	c	0.3915	0.0028	23034.1	8.026	1.009e-15	0.0765061	0.00953228
587	13	93140613	rs9584032	a	g	0.6225	0.0052	23329.8	-4.665	3.088e-06	-0.0445298	0.0095455
588	19	2144429	rs2238602	a	g	0.5701	0.0057	23311	-5.017	5.258e-07	-0.0469089	0.00934999
589	2	58299326	rs10188070	a	g	0.3517	0.0033	23263.5	7.388	1.493e-13	0.0716459	0.0096976
590	17	18766825	rs9916245	c	g	0.6291	0.0099	23153	4.682	2.839e-06	0.0450214	0.00961585
591	21	32181355	rs2833096	a	c	0.3693	0.0044	23339	-6.69	2.224e-11	-0.0640992	0.00958135
592	4	31151833	rs6448743	t	c	0.439	0.0029	23304.5	5.523	3.33e-08	0.051516	0.00932755
593	1	237858185	rs7532996	a	g	0.626	0.0127	22967.8	-5.388	7.136e-08	-0.0519225	0.00963669
594	5	19961298	rs62353340	a	g	0.5618	0.009	23329.8	4.59	4.423e-06	0.0428074	0.00932624
595	2	104240596	rs12328263	a	t	0.518	0.0011	23284.2	5.987	2.144e-09	0.0554806	0.00926685
596	9	86381582	rs7855177	a	g	0.2293	0.0107	23107.4	-5.592	2.245e-08	-0.0618356	0.0110579
597	13	93156847	rs9556188	a	g	0.3984	0.0037	23293.4	4.578	4.692e-06	0.0433047	0.00945932
598	5	113979140	rs2553481	t	c	0.2174	0.0037	23298.1	4.989	6.068e-07	0.0560024	0.0112252
599	9	86595801	rs796003	t	g	0.2656	0.0022	23280.1	-6.619	3.605e-11	-0.0693899	0.0104834
600	2	191573502	rs10153559	t	g	0.3376	0.0069	23219.8	5.953	2.631e-09	0.0583713	0.00980535
601	21	32051639	rs7281537	a	g	0.4282	0.0114	23304	-5.087	3.63e-07	-0.0475932	0.00935585
602	5	113874292	rs1425542	t	c	0.7856	0.0008	23307.7	-4.938	7.884e-07	-0.0556988	0.0112796
603	19	2144471	rs2238603	a	g	0.5701	0.0057	23311	-5.015	5.29e-07	-0.0468902	0.00934999
604	4	3202138	rs363091	a	g	0.1077	0.001	23344.1	-4.881	1.055e-06	-0.0728317	0.0149215
605	10	103501765	rs7077446	t	g	0.4768	0.0091	23114.7	-4.914	8.914e-07	-0.0457349	0.00930705
606	16	7363308	rs4786997	c	g	0.733	0.0064	23228	-5.064	4.104e-07	-0.0530793	0.0104817
607	3	50402309	rs2239801	c	g	0.8908	0.0036	23301.7	5.409	6.341e-08	0.080285	0.0148429
608	2	191571897	rs7563403	t	g	0.3377	0.0069	23216.1	5.933	2.969e-09	0.0581759	0.00980547
609	5	114277690	rs4276395	t	c	0.4893	0.0063	23277.8	6.078	1.217e-09	0.0563067	0.00926401
610	3	115148392	rs9817162	t	c	0.5849	0.0126	23141.4	-4.796	1.622e-06	-0.0452206	0.00942882
611	2	104226203	rs10209710	a	t	0.5187	0.0017	23260.7	5.907	3.484e-09	0.0547708	0.00927218
612	2	58510034	rs10178765	t	c	0.2035	0.0023	23293	-4.828	1.381e-06	-0.0555325	0.0115022
613	2	104243220	rs10170544	a	c	0.5315	0.0024	23305	5.716	1.093e-08	0.0530203	0.00927577
614	2	104177586	rs13398567	a	t	0.5257	0.0008	23321.5	-5.629	1.808e-08	-0.0521612	0.00926651
615	5	136544249	rs11742245	t	c	0.469	0.0041	23334.9	-6.055	1.402e-09	-0.0561205	0.00926846
616	9	86604811	rs6559753	t	c	0.4692	0.0068	23292.5	4.962	6.975e-07	0.0460426	0.00927904
617	2	58152537	rs2717013	a	g	0.3844	0.0022	23289.8	-5.431	5.619e-08	-0.0516971	0.00951889
618	19	2141982	rs35288362	t	c	0.5703	0.0057	23334.9	-4.871	1.112e-06	-0.0455245	0.00934603
619	5	109000944	rs31606	a	g	0.316	0.0019	23267.7	-4.689	2.743e-06	-0.0467317	0.00996625
620	2	58007475	rs12713358	a	t	0.3766	0.004	23310	8.496	1.96e-17	0.0810837	0.00954375
621	2	104064726	rs1368549	t	g	0.4942	0.0078	23240.9	-5.272	1.347e-07	-0.0488803	0.00927168
622	2	58638260	rs10173640	a	g	0.3247	0.0055	23259.4	4.844	1.271e-06	0.0479382	0.0098964
623	2	104173664	rs1451974	t	c	0.5293	0.0024	23292.5	5.738	9.567e-09	0.053224	0.00927571
624	13	27131270	rs9553854	t	c	0.6913	0.0022	23310	4.801	1.581e-06	0.0481093	0.0100207
625	1	230654760	rs12743217	c	g	0.942	0.0019	23333.1	4.711	2.466e-06	0.0932537	0.0197949
626	2	191688734	rs11674535	a	g	0.7291	0.0166	22755	-4.844	1.276e-06	-0.0510656	0.010542
627	12	81545425	rs3741979	a	g	0.1135	0.0032	23232.6	-5.113	3.165e-07	-0.0747361	0.0146169
628	2	104084698	rs266061	a	g	0.4715	0.0078	23311	-5.586	2.319e-08	-0.0517907	0.00927152
629	2	58044533	rs59098844	c	g	0.356	0.0013	23292.5	8.189	2.624e-16	0.0791253	0.00966239
630	9	86559213	rs4147132	t	c	0.738	0.0014	23321.1	6.716	1.874e-11	0.0706517	0.0105199
631	15	50718276	rs12593481	t	c	0.5372	0.0061	23118	-4.923	8.502e-07	-0.0458931	0.00932218
632	2	191682717	rs10169882	t	c	0.2841	0.0157	23311.9	4.663	3.121e-06	0.0478627	0.0102644
633	2	104374272	rs677522	a	g	0.4441	0.0041	23003.7	-5.747	9.091e-09	-0.0538861	0.00937639
634	5	114141230	rs62379386	t	g	0.733	0.0028	23278.7	4.604	4.146e-06	0.0482098	0.0104713
635	5	113984477	rs2681531	a	g	0.2131	0.004	23241.4	4.991	6.002e-07	0.0565012	0.0113206
636	2	104261180	rs1669607	t	c	0.5232	0.0041	23301.7	6.127	8.967e-10	0.056779	0.00926701
637	2	58493175	rs7593531	a	g	0.3071	0.0026	23323.8	4.845	1.268e-06	0.0486055	0.0100321
638	5	113890971	rs414517	a	c	0.2034	0.0008	23284.7	5.037	4.74e-07	0.0579548	0.0115058
639	21	32091900	rs2211877	t	c	0.375	0.0098	23236.3	-5.739	9.518e-09	-0.0549509	0.00957499
640	19	2105913	rs55988408	t	c	0.848	0.0046	23125.3	5.913	3.367e-09	0.0765247	0.0129418
641	12	108081217	rs12423629	t	c	0.0553	0.0044	23244.2	-4.9	9.58e-07	-0.099378	0.0202812
642	12	9131377	rs11048369	a	c	0.3888	0.003	23281	4.65	3.315e-06	0.0441856	0.00950228
643	5	136561664	rs1865400	a	c	0.5358	0.004	23346	5.941	2.839e-09	0.0550879	0.0092725
644	2	104137154	rs7567562	a	g	0.5206	0.0047	23347.3	5.38	7.444e-08	0.0498057	0.00925756
645	2	191668839	rs1013895	t	c	0.7171	0.0158	23361.6	-4.751	2.028e-06	-0.0487756	0.0102664
646	2	58170161	rs1568254	a	c	0.5989	0.0015	23308.6	-8.332	7.981e-17	-0.0786189	0.00943578
647	5	136558411	rs6888866	a	c	0.5356	0.0039	23345	5.955	2.601e-09	0.0552171	0.0092724
648	4	46389891	rs11939386	t	c	0.7421	0.0078	23328	-4.813	1.487e-06	-0.0509084	0.0105773
649	2	104187889	rs13402723	t	c	0.474	0.001	23262.6	5.652	1.588e-08	0.0524418	0.00927846
650	17	46512688	rs7211636	t	g	0.3678	0.002	23314.6	4.684	2.806e-06	0.0449625	0.00959917
651	19	2146852	rs2238610	t	c	0.494	0.0032	23239.1	-4.854	1.209e-06	-0.0450108	0.00927292
652	2	58008872	rs4296411	a	c	0.3762	0.0039	23311	8.459	2.703e-17	0.0807469	0.00954568
653	10	103714782	rs12359517	t	c	0.2841	0.011	23349.6	6.813	9.582e-12	0.0698378	0.0102507
654	19	2127272	rs4807203	a	g	0.7798	0.0096	23109.7	6.161	7.222e-10	0.0691007	0.0112158
655	2	191617544	rs12995300	c	g	0.2941	0.0151	23273.6	5.144	2.694e-07	0.0522984	0.0101669
656	5	114240810	rs6594855	c	g	0.5268	0.0088	23290.7	-6.44	1.192e-10	-0.0597101	0.00927176
657	7	85999227	rs4728633	c	g	0.55	0.0084	23231.7	-4.572	4.832e-06	-0.0426155	0.00932098
658	16	28903188	rs9746702	t	c	0.6518	0.0155	22889	-4.871	1.109e-06	-0.0477632	0.00980562
659	15	50788603	rs3098179	t	g	0.5807	0.0111	23227.1	-4.645	3.404e-06	-0.0436549	0.00939826
660	1	201813951	rs16849387	a	g	0.7957	0.0053	23317.4	4.569	4.907e-06	0.0524521	0.01148
661	5	114399229	rs4705711	c	g	0.4921	0.0126	23263	-6.164	7.091e-10	-0.0571143	0.00926578
662	9	86578925	rs296883	a	t	0.7354	0.0077	23248.8	6.668	2.597e-11	0.070034	0.010503
663	2	191568179	rs6434411	c	g	0.6637	0.0075	23090.3	-6.042	1.521e-09	-0.0594646	0.00984187
664	15	50775562	rs3131560	t	c	0.5346	0.0066	23294.4	-4.96	7.05e-07	-0.0460452	0.0092833
665	5	114392050	rs4485922	a	g	0.5082	0.0126	23265.4	6.158	7.37e-10	0.0570564	0.00926541
666	2	104296570	rs264937	a	g	0.4472	0.0032	23287.9	-5.394	6.894e-08	-0.0502371	0.00931352
667	12	52330010	rs10876221	t	g	0.6431	0.0044	23346	4.65	3.327e-06	0.0448971	0.00965529
668	5	136474243	rs10061126	a	g	0.426	0.0039	23292.1	-5.121	3.038e-07	-0.0479546	0.00936431
669	7	41357993	rs37306	a	g	0.2872	0.0043	23242.3	-5.712	1.117e-08	-0.0585131	0.0102439
670	19	2142026	rs35142206	t	c	0.5704	0.0057	23325.7	-4.851	1.228e-06	-0.045348	0.00934817
671	2	104076420	rs266069	a	c	0.5285	0.0078	23304	5.645	1.652e-08	0.0523448	0.00927277
672	5	114408501	rs6878888	a	g	0.4897	0.0073	23209.6	-6.016	1.785e-09	-0.055814	0.00927759
673	4	3177259	rs363097	a	g	0.892	0.0011	23359.3	4.728	2.265e-06	0.0704418	0.0148989
674	19	2103941	rs11667034	a	g	0.1513	0.0043	23108.7	-5.844	5.1e-09	-0.0758037	0.0129712
675	3	50208868	rs2624836	a	g	0.1116	0.0052	23288.8	-5.706	1.157e-08	-0.083908	0.0147052
676	17	8100866	rs11656950	a	g	0.4236	0.0105	23147.4	5.544	2.954e-08	0.052111	0.00939952
677	2	104465341	rs2610688	a	g	0.7537	0.0037	23289.3	4.788	1.681e-06	0.0514655	0.0107488
678	9	86640377	rs12349699	t	c	0.5322	0.0042	23123.5	-5.059	4.205e-07	-0.0471211	0.00931431
679	3	181155058	rs9860472	t	c	0.6988	0.0054	23307.7	4.646	3.384e-06	0.0468824	0.0100909
680	2	104306560	rs264959	t	c	0.448	0.0035	23344.6	-5.398	6.734e-08	-0.0502048	0.00930063
681	17	46272986	rs74992250	c	g	0.1963	0.0095	23275.5	-5.479	4.287e-08	-0.0638925	0.0116613
682	2	104106067	rs62151028	t	c	0.535	0.0016	23311	-5.533	3.144e-08	-0.0513425	0.00927932
683	2	58177683	rs2678900	t	g	0.5771	0.004	23209.2	4.763	1.908e-06	0.0447279	0.00939071
684	5	114398812	rs3923411	t	g	0.2208	0.0046	22936.5	-4.728	2.271e-06	-0.0531941	0.0112509
685	2	104183265	rs6543217	a	g	0.4706	0.0024	23304	-5.83	5.546e-09	-0.0540635	0.00927332
686	10	132504773	rs10829778	a	g	0.6139	0.0092	23277.3	-5.108	3.247e-07	-0.048599	0.0095143
687	7	41356375	rs37300	a	g	0.7129	0.0043	23239.6	5.755	8.67e-09	0.0589625	0.0102454
688	12	52332323	rs114131287	a	t	0.0218	0.0017	22755.9	5.788	7.104e-09	0.185654	0.0320757
689	2	58138651	rs2678901	a	g	0.4033	0.0022	23319.7	8.89	6.11e-19	0.0837719	0.00942316
690	17	8175151	rs112654221	t	c	0.2198	0.0079	22983.5	4.583	4.573e-06	0.0515955	0.011258
691	4	3154327	rs10155264	a	g	0.9011	0.0009	23321.1	5.149	2.617e-07	0.0798182	0.0155017
692	5	114306830	rs1901740	t	c	0.4744	0.0123	23231.7	4.666	3.078e-06	0.0433297	0.00928627
693	2	104153362	rs1597741	t	g	0.4792	0.0046	23346	-5.391	7.015e-08	-0.0499096	0.00925795
694	5	114097894	rs252011	t	g	0.5471	0.0076	23223.9	-6.016	1.789e-09	-0.0560341	0.00931418
695	2	104157507	rs6742125	a	g	0.5277	0.0017	23328	-5.432	5.575e-08	-0.0503418	0.00926764
696	3	115151369	rs9870703	a	g	0.4161	0.0135	23199.5	4.756	1.974e-06	0.0447721	0.00941382
697	5	114218035	rs4582267	t	c	0.4763	0.0108	23264.9	-5.144	2.685e-07	-0.0477207	0.00927697
698	1	237859755	rs4659805	t	g	0.6176	0.0131	23021.7	-5.001	5.696e-07	-0.0479319	0.00958447
699	5	114246255	rs4318770	t	c	0.5346	0.0096	23298.1	-6.315	2.697e-10	-0.0586002	0.00927952
700	7	41355539	rs37293	a	g	0.7129	0.0042	23216.5	5.74	9.45e-09	0.0588382	0.0102506
701	5	114157136	rs6891170	t	c	0.6112	0.0125	23242.3	-5.4	6.654e-08	-0.0513467	0.00950864
702	5	136468921	rs13168814	t	c	0.5736	0.0042	23288.8	5.078	3.813e-07	0.04755	0.00936393
703	2	104479862	rs1441102	a	t	0.4922	0.0042	23012.5	7.001	2.55e-12	0.0652055	0.00931374
704	2	57941287	rs1380703	a	g	0.6207	0.003	22859.1	-5.825	5.704e-09	-0.0561044	0.00963166
705	4	3107604	rs7665816	a	g	0.1129	0.0014	23279.2	-4.757	1.962e-06	-0.069629	0.0146372
706	21	32075462	rs1507389	a	g	0.5736	0.0111	23305.9	5.014	5.341e-07	0.0469342	0.00936062
707	2	58399905	rs1100190	c	g	0.3369	0.0018	23245.1	7.082	1.424e-12	0.0694172	0.00980192
708	2	58053121	rs2947348	a	g	0.6994	0.0032	23323.8	-7.208	5.663e-13	-0.0727042	0.0100866
709	2	58161397	rs2717024	c	g	0.4004	0.0014	23327.5	8.44	3.162e-17	0.0796257	0.00943433
710	21	32058224	rs2832984	a	g	0.5703	0.0112	23308.6	5.084	3.701e-07	0.0475398	0.00935087
711	2	104266890	rs1673469	a	t	0.5311	0.0048	23285.6	6.151	7.691e-10	0.0570698	0.00927813
712	2	104325425	rs13023284	t	c	0.4065	0.0059	23189.4	6.52	7.01e-11	0.0615814	0.009445
713	2	104315943	rs6718448	c	g	0.552	0.0036	23335.8	5.371	7.827e-08	0.0499634	0.00930244
714	2	104204520	rs1869073	t	c	0.4814	0.0051	22854	-5.838	5.284e-09	-0.0546104	0.00935429
715	9	86465395	rs9410887	t	c	0.742	0.0026	23108.7	6.813	9.559e-12	0.0723583	0.0106206
716	2	104150233	rs1597742	t	g	0.4791	0.0045	23345	-5.401	6.623e-08	-0.0500035	0.0092582
717	1	230672174	rs11588182	t	c	0.9418	0.0019	23282.4	4.571	4.865e-06	0.0904371	0.019785
718	3	36309896	rs285331	a	g	0.3327	0.0176	23287.9	-6.152	7.628e-10	-0.06045	0.00982608
719	5	113925187	rs408062	a	t	0.7829	0.0013	23295.3	-5.039	4.677e-07	-0.0565947	0.0112313
720	10	103798260	rs11191189	a	g	0.7207	0.0168	23328	-6.779	1.208e-11	-0.069883	0.0103088
721	22	38054038	rs41280035	a	g	0.663	0.0029	23068.2	4.703	2.565e-06	0.0462992	0.00984461
722	13	93145411	rs2149061	t	c	0.381	0.0026	23293.4	4.638	3.522e-06	0.0442274	0.00953587
723	2	166938753	rs12998106	t	c	0.2444	0.0062	23275.9	-5.111	3.2e-07	-0.0550931	0.0107793
724	1	7040973	rs6701312	t	c	0.5237	0.0065	23222.1	5.033	4.834e-07	0.0467351	0.00928573
725	17	46492878	rs72827864	t	c	0.2676	0.009	23262.6	-6.084	1.173e-09	-0.0636623	0.0104639
726	19	2176403	rs11880992	a	g	0.4241	0.009	22982.5	4.647	3.37e-06	0.0438377	0.00943354
727	5	113866285	rs1863312	t	c	0.7924	0.0018	23310.5	-5.127	2.951e-07	-0.0585116	0.0114124
728	3	115157626	rs1553204	t	c	0.5838	0.0134	23308.6	-4.616	3.903e-06	-0.0433522	0.00939173
729	5	114144455	rs11960220	c	g	0.2833	0.0071	23266.3	-4.58	4.659e-06	-0.0470976	0.0102833
730	7	41358155	rs7783139	a	g	0.2844	0.0038	23118	-5.752	8.801e-09	-0.0592541	0.0103015
731	2	104451549	rs2570490	t	c	0.4036	0.0061	23316.5	-5.767	8.091e-09	-0.0543938	0.0094319
732	9	86528858	rs10125715	a	t	0.7312	0.0025	23160.8	6.776	1.234e-11	0.0709445	0.01047
733	2	104141414	rs2068482	c	g	0.5279	0.002	23334	-5.343	9.149e-08	-0.0495128	0.00926685
734	6	128312324	rs9388612	t	c	0.7229	0.0122	23325.2	4.7	2.607e-06	0.0485968	0.0103397
735	2	58167344	rs4603748	a	g	0.1762	0.0054	23277.3	-4.667	3.05e-06	-0.0567466	0.0121591
736	5	114297120	rs62381401	a	g	0.1945	0.005	23237.3	-4.747	2.067e-06	-0.0556043	0.0117136
737	2	191624064	rs1968145	c	g	0.2951	0.0149	23292.5	5.131	2.88e-07	0.0520937	0.0101527
738	4	31149277	rs7674790	a	t	0.619	0.0045	23235.9	-5.945	2.757e-09	-0.0567439	0.00954481
739	13	27152527	rs9551298	a	g	0.3083	0.0022	23277.8	-4.784	1.722e-06	-0.0479895	0.0100312
740	2	57930015	rs10193760	t	c	0.5584	0.0037	23011.6	-6.467	1.002e-10	-0.0606503	0.00937843
741	10	103677961	rs11191149	a	c	0.2855	0.0097	23307.7	6.638	3.182e-11	0.0680077	0.0102452
742	6	16977698	rs35544124	a	g	0.7903	0.0108	23307.3	5.078	3.81e-07	0.0577426	0.0113711
743	17	8178328	rs2313286	c	g	0.4729	0.0088	22993.6	5.763	8.243e-09	0.053788	0.00933334
744	5	114389454	rs10061081	a	g	0.508	0.0127	23251.1	6.226	4.777e-10	0.0577027	0.00926802
745	21	32062021	rs9980530	a	g	0.5707	0.0112	23336.7	5.059	4.22e-07	0.0472833	0.00934637
746	4	31158917	rs7683211	t	c	0.6476	0.0022	23225.7	-4.703	2.565e-06	-0.045656	0.00970784
747	6	65883915	rs626832	a	t	0.6844	0.0049	23284.2	4.618	3.874e-06	0.0460242	0.00996626
748	21	32198353	rs1304373	a	g	0.5786	0.0043	23045.6	-4.691	2.724e-06	-0.0442296	0.0094286
749	17	8073097	rs12944041	a	g	0.5431	0.0098	22982.1	-5.94	2.85e-09	-0.0555767	0.00935635
750	2	58515375	rs1156588	a	g	0.7957	0.0026	23335.4	4.924	8.48e-07	0.0565016	0.0114747
751	9	86602030	rs796002	c	g	0.5299	0.0039	23289.8	-5.105	3.302e-07	-0.0473656	0.00927827
752	9	86639999	rs7039458	a	g	0.7372	0.0058	23200.9	6.653	2.871e-11	0.0701021	0.0105369
753	2	58515873	rs11125748	a	c	0.2022	0.0025	23351.9	-4.833	1.343e-06	-0.0556527	0.0115151
754	21	32195483	rs35778087	a	g	0.4831	0.0078	23252.5	4.869	1.123e-06	0.0451593	0.00927485
755	13	93155302	rs9523690	a	g	0.3991	0.0035	23283.8	4.621	3.824e-06	0.0437072	0.00945839
756	2	104196439	rs7591265	t	c	0.5294	0.0023	23267.7	5.74	9.45e-09	0.0532715	0.00928075
757	17	46352080	rs72827808	a	c	0.2585	0.0088	23247.4	-5.782	7.385e-09	-0.0612037	0.0105852
758	6	128305888	rs9402011	t	c	0.7208	0.0115	23313.3	4.855	1.203e-06	0.0500942	0.0103181
759	5	175323249	rs11739917	c	g	0.5484	0.0179	23011.1	-4.641	3.472e-06	-0.0434509	0.00936241
760	21	32126541	rs9982777	t	g	0.3795	0.0091	22938.3	-6.514	7.309e-11	-0.0626144	0.00961228
761	5	114365656	rs6594859	t	c	0.5265	0.0115	23343.2	5.819	5.923e-09	0.0538988	0.00926256
762	1	230658166	rs149890004	t	g	0.9419	0.0019	23336.3	4.705	2.544e-06	0.0930534	0.0197776
763	16	7413535	rs4787007	c	g	0.4543	0.0065	23222.5	5.2	1.991e-07	0.048432	0.00931386
764	21	32080152	rs2833009	a	g	0.5732	0.0111	23296.2	5.11	3.23e-07	0.047836	0.00936125
765	5	114386094	rs4076057	a	t	0.5082	0.0123	23260.7	6.125	9.058e-10	0.0567568	0.00926642
766	5	175327687	rs10866693	a	c	0.5113	0.0127	23074.7	-4.681	2.861e-06	-0.0435703	0.0093079
767	4	3184951	rs7683309	t	c	0.9011	0.0009	23338.6	5.05	4.424e-07	0.0782559	0.0154962
768	2	58636735	rs7575084	a	t	0.5081	0.0044	23290.2	-5.613	1.984e-08	-0.0519861	0.00926172
769	4	31148688	rs16884451	t	c	0.4184	0.0021	23318.3	6.366	1.942e-10	0.059706	0.00937889
770	21	32200079	rs4816377	t	g	0.4253	0.0052	23276.4	4.771	1.833e-06	0.044705	0.00937015
771	9	76434615	rs10121362	a	g	0.1782	0.0025	23317.4	5.1	3.394e-07	0.0616788	0.0120939
772	19	2170954	rs12986413	a	t	0.5256	0.0017	23283.8	-4.592	4.394e-06	-0.0425955	0.00927602
773	5	136532711	rs17777965	a	c	0.5314	0.0044	23257.1	6.304	2.907e-10	0.0585249	0.00928377
774	10	103702763	rs11191156	a	g	0.6587	0.012	23356.1	-7.218	5.292e-13	-0.0703568	0.00974741
775	21	32173553	rs4816374	a	t	0.3715	0.0061	23316	-6.735	1.639e-11	-0.0644824	0.00957423
776	2	104347660	rs2219373	a	g	0.5412	0.0036	23298.1	5.619	1.92e-08	0.0522034	0.00929052
777	21	32074998	rs9305433	t	c	0.5734	0.0112	23283.8	5.103	3.338e-07	0.0477861	0.00936432
778	2	58166181	rs970941	a	g	0.5994	0.0015	23321.1	-8.407	4.219e-17	-0.0793196	0.00943495
779	4	46377076	rs1442062	a	g	0.258	0.0079	23297.6	4.738	2.162e-06	0.0501422	0.010583
780	2	166939277	rs17744701	a	g	0.2444	0.0062	23277.8	-5.115	3.143e-07	-0.055134	0.0107789
781	2	58087409	rs2717074	c	g	0.6994	0.0038	23309.1	-7.461	8.587e-14	-0.0752738	0.010089
782	6	98534495	rs9401560	c	g	0.959	0.0012	22935.6	-4.853	1.217e-06	-0.114213	0.0235345
783	12	81558530	rs7966929	t	g	0.5263	0.005	23311.4	5.402	6.592e-08	0.0500744	0.0092696
784	16	7363642	rs5009028	t	g	0.2595	0.0065	23096.3	4.863	1.154e-06	0.0515899	0.0106087
785	2	57967563	rs6709720	a	g	0.3728	0.0047	23245.1	8.191	2.6e-16	0.0784494	0.00957751
786	2	58370547	rs76569295	a	g	0.9067	0.0047	23247.8	6.142	8.16e-10	0.0978541	0.015932
787	4	31129798	rs16867990	t	g	0.7027	0.0065	23071.9	-6.311	2.764e-10	-0.0642221	0.0101762
788	21	32058816	rs2832986	a	g	0.5713	0.0114	23340	5.03	4.893e-07	0.0470174	0.00934739
789	2	104227869	rs6543223	t	c	0.468	0.0029	23278.7	-5.85	4.915e-09	-0.0542955	0.00928128
790	21	32077172	rs7283784	a	g	0.427	0.0111	23285.6	-4.994	5.916e-07	-0.0467591	0.00936306
791	5	113718457	rs13186627	a	g	0.1401	0.0069	23169.5	-4.611	4.003e-06	-0.061685	0.0133778
792	2	104092956	rs2569970	t	c	0.5234	0.0058	22915.7	-5.574	2.486e-08	-0.0520952	0.0093461
793	5	113980658	rs7725341	c	g	0.7834	0.0037	23293.9	-4.966	6.842e-07	-0.0558239	0.0112412
794	21	32087836	rs2833023	t	c	0.5745	0.0114	23295.3	5.195	2.051e-07	0.0486508	0.00936493
795	21	21666229	rs2897721	t	g	0.3866	0.0027	23200.9	-5.621	1.897e-08	-0.0535486	0.00952652
796	3	181141888	rs1479167	a	g	0.2924	0.0063	23303.6	-4.789	1.679e-06	-0.0487441	0.0101783
797	6	128312985	rs6936878	t	c	0.7231	0.0122	23325.2	4.678	2.898e-06	0.0483803	0.0103421
798	5	114441477	rs55898517	t	g	0.3052	0.0067	23207.3	-4.694	2.674e-06	-0.047292	0.010075
799	2	104195719	rs6543220	a	c	0.4707	0.0024	23259.4	-5.78	7.449e-09	-0.0536511	0.0092822
800	21	32036980	rs1507395	t	c	0.3802	0.0097	23331.2	-5.296	1.183e-07	-0.0504745	0.00953068
801	9	86634309	rs11140324	t	c	0.2176	0.0065	23110.1	-5.678	1.366e-08	-0.0639636	0.0112652
802	10	132489040	rs1185023	t	c	0.3876	0.0091	23363	5.144	2.696e-07	0.0488165	0.00948998
803	4	3150643	rs28578394	t	c	0.0591	0.0027	23313.7	-4.709	2.49e-06	-0.0924349	0.0196294
804	2	104099985	rs6759192	t	c	0.4648	0.0016	23294.4	5.571	2.538e-08	0.0517145	0.0092828
805	3	115155224	rs1392259	a	g	0.5836	0.0134	23219.8	-4.824	1.406e-06	-0.0453871	0.00940861
806	21	21667752	rs1027063	c	g	0.6132	0.0027	23240.9	5.526	3.276e-08	0.0525945	0.00951764
807	1	230668569	rs77348876	c	g	0.9415	0.002	23279.2	4.69	2.731e-06	0.0925722	0.0197382
808	19	2124873	rs147423531	c	g	0.1559	0.0031	23204.6	-6.448	1.133e-10	-0.0824355	0.0127847
809	22	38054403	rs7287358	a	g	0.5802	0.0055	23163.1	4.8	1.587e-06	0.045165	0.00940937
810	2	58151817	rs2717010	a	g	0.403	0.0021	23304.5	8.748	2.176e-18	0.082475	0.00942787
811	15	50782335	rs2289108	a	g	0.5764	0.0135	23280.6	-4.745	2.083e-06	-0.044481	0.00937428
812	5	113870525	rs430198	t	c	0.7923	0.0018	23304.5	-5.081	3.756e-07	-0.0579844	0.011412
813	3	181154136	rs7653260	a	g	0.6733	0.0067	23292.1	4.68	2.868e-06	0.0462108	0.0098741
814	9	86571611	rs1572030	a	g	0.4571	0.0027	23116.6	5.083	3.723e-07	0.047428	0.00933072
815	5	114430610	rs2974609	a	g	0.4843	0.0071	23231.3	-6.025	1.692e-09	-0.055887	0.00927584
816	2	104142699	rs7574952	a	g	0.4794	0.0047	23348.3	-5.365	8.086e-08	-0.0496659	0.00925739
817	17	46135208	rs72823601	t	c	0.1971	0.0095	23255.2	-5.623	1.875e-08	-0.0654974	0.0116481
818	2	104461000	rs1837713	a	g	0.7591	0.0034	23309.1	4.861	1.169e-06	0.0526211	0.0108252
819	17	8199481	rs7222451	a	g	0.4496	0.0069	22788.2	5.509	3.616e-08	0.0518396	0.00940998
820	2	104177085	rs6725608	t	c	0.5257	0.0008	23321.5	-5.629	1.808e-08	-0.0521612	0.00926651
821	21	32085566	rs9977454	a	g	0.4256	0.0113	23280.6	-5.096	3.477e-07	-0.0477383	0.0093678
822	2	57973344	rs3886275	a	c	0.3739	0.0042	23316.5	8.245	1.656e-16	0.0787975	0.009557
823	2	104173280	rs4599141	a	t	0.5258	0.0009	23293.4	-5.618	1.933e-08	-0.0520913	0.00927221
824	21	21666997	rs1077651	t	c	0.6131	0.0027	23238.2	5.57	2.551e-08	0.0530132	0.00951763
825	1	7827441	rs35705966	a	t	0.2302	0.004	23205	-4.619	3.854e-06	-0.0509098	0.0110218
826	2	58657369	rs2215941	a	g	0.5074	0.0043	23281.9	-5.754	8.696e-09	-0.0532985	0.00926285
827	3	50420554	rs2236950	a	c	0.172	0.0099	23235	-5.592	2.249e-08	-0.0686925	0.0122841
828	17	11664696	rs4792170	c	g	0.4549	0.0043	23227.6	4.569	4.909e-06	0.0425513	0.00931304
829	2	58362161	rs11678320	a	g	0.3898	0.005	23170.5	-5.187	2.136e-07	-0.049377	0.00951937
830	2	58329781	rs76367119	a	g	0.9066	0.0046	23324.3	6.031	1.628e-09	0.0958849	0.0158987
831	4	3195250	rs16844028	a	g	0.0985	0.001	23341.8	-5.036	4.746e-07	-0.0781748	0.0155232
832	2	104268285	rs264974	a	t	0.4772	0.0047	23221.1	-6.194	5.874e-10	-0.0574961	0.00928255
833	4	31141947	rs16884402	t	c	0.7086	0.0071	23157.6	-6.324	2.551e-10	-0.0646115	0.0102169
834	4	30943009	rs34067925	t	c	0.539	0.005	23311.4	-4.755	1.986e-06	-0.0441566	0.00928636
835	13	27204822	rs793640	t	c	0.7346	0.0022	23339	4.588	4.473e-06	0.0480724	0.0104779
836	2	58326448	rs17049334	a	g	0.9066	0.0046	23329.4	6.052	1.432e-09	0.0962078	0.0158969
837	12	81604421	rs12816473	t	g	0.5106	0.0029	23276.9	-4.716	2.401e-06	-0.0437035	0.00926707
838	9	86658762	rs55714514	t	c	0.2013	0.0053	23188.9	-5.527	3.257e-08	-0.0639639	0.011573
839	12	133397787	rs112800754	a	g	0.1617	0.0018	23083.4	-5	5.739e-07	-0.0631706	0.0126341
840	2	104089243	rs266050	t	c	0.4103	0.0067	22726.4	6.31	2.783e-10	0.0601177	0.00952737
841	2	104451277	rs1550535	t	c	0.5961	0.0062	23314.2	5.891	3.843e-09	0.0555577	0.00943095
842	2	58346966	rs17049351	a	g	0.9072	0.0046	23310.5	6.083	1.183e-09	0.0970191	0.0159492
843	2	58162191	rs2678888	a	g	0.4004	0.0015	23326.2	8.427	3.547e-17	0.0795057	0.00943463
844	2	58302354	rs78323352	t	c	0.0937	0.0048	23313.7	-6.43	1.277e-10	-0.102094	0.0158777
845	2	58052499	rs2683625	a	g	0.7005	0.0038	23279.2	-7.115	1.116e-12	-0.0719121	0.0101071
846	9	86462359	rs3119921	a	g	0.2627	0.0007	23282.9	-6.712	1.923e-11	-0.0706068	0.0105195
847	12	52325571	rs10431490	t	c	0.3558	0.0045	23215.6	-4.62	3.836e-06	-0.0447635	0.00968907
848	2	58161221	rs2678886	a	g	0.4004	0.0015	23315.6	8.475	2.356e-17	0.0799753	0.00943661
849	2	57987201	rs12997222	c	g	0.3757	0.004	23281.5	8.517	1.642e-17	0.0813717	0.00955403
850	5	113864076	rs605892	t	c	0.7823	0.0017	23328.5	-5.156	2.523e-07	-0.0578084	0.0112119
851	3	50429876	rs2236955	a	g	0.1433	0.0022	23307.7	-4.591	4.402e-06	-0.0606609	0.013213
852	5	114285719	rs11749250	a	t	0.2213	0.004	23301.3	-4.635	3.575e-06	-0.0516974	0.0111537
853	5	136553238	rs2060425	t	c	0.469	0.004	23342.7	-6.05	1.444e-09	-0.0560649	0.00926692
854	2	104129328	rs7564071	a	c	0.4794	0.0045	23349.6	-5.487	4.078e-08	-0.0507925	0.00925687
855	21	32076278	rs9974530	t	c	0.5736	0.0111	23292.1	5.146	2.665e-07	0.0481826	0.00936312
856	2	191670286	rs11683751	a	g	0.7175	0.0158	23339	-4.69	2.736e-06	-0.0481939	0.0102759
857	21	32068472	rs2898172	c	g	0.4293	0.0112	23334	-5.071	3.967e-07	-0.047398	0.00934688
858	21	32076602	rs2833006	a	g	0.4268	0.0111	23293.4	-5.086	3.655e-07	-0.0476144	0.00936186
859	5	114312320	rs1453016	t	g	0.8061	0.005	23236.3	4.63	3.65e-06	0.0542999	0.0117278
860	2	58049605	rs2717050	t	c	0.701	0.0042	23293.4	-7.074	1.509e-12	-0.071511	0.010109
861	2	104133966	rs1839892	t	c	0.4793	0.0045	23353.8	-5.47	4.495e-08	-0.0506312	0.00925616
862	2	58169388	rs2678896	a	g	0.4017	0.0014	23308.6	8.439	3.213e-17	0.0796059	0.00943309
863	5	113877071	rs453453	a	c	0.2179	0.0016	23315.6	5.191	2.089e-07	0.0581972	0.0112112
864	2	104303311	rs264952	t	c	0.551	0.0036	23335.4	5.425	5.792e-08	0.050455	0.00930047
865	2	58014723	rs13026612	t	c	0.6237	0.004	23315.6	-8.547	1.262e-17	-0.081572	0.00954393
866	19	2190690	rs7248941	t	c	0.5041	0.002	23159	-4.885	1.035e-06	-0.0453744	0.00928851
867	21	32060613	rs13049440	t	c	0.5702	0.0111	23317.9	5.125	2.971e-07	0.0479118	0.00934865
868	2	104126383	rs4613308	t	c	0.5279	0.0018	23339	-5.419	6.005e-08	-0.0502108	0.0092657
869	21	32079347	rs7276307	t	c	0.5741	0.0112	23313.3	5.079	3.786e-07	0.0475416	0.00936042
870	16	7361623	rs4473206	t	c	0.7441	0.0058	23267.7	-4.792	1.655e-06	-0.0508815	0.010618
871	21	21676974	rs2032203	t	c	0.4309	0.0039	23345	-4.888	1.018e-06	-0.0456578	0.00934079
872	2	58338086	rs13011711	a	g	0.6067	0.005	23236.3	5.195	2.047e-07	0.0493044	0.00949075
873	21	32060490	rs13046373	a	g	0.4294	0.0112	23343.7	-5.053	4.343e-07	-0.0472188	0.00934471
874	21	32051447	rs1507400	a	g	0.5721	0.0114	23305.4	5.074	3.888e-07	0.0474745	0.00935642
875	17	46499918	rs59386258	t	c	0.7326	0.0091	23254.3	6.072	1.265e-09	0.0635634	0.0104683
876	5	114221505	rs4596374	t	c	0.5355	0.0094	23177.8	-7.01	2.379e-12	-0.065213	0.00930286
877	5	114434126	rs966791	t	c	0.4788	0.0094	23312.8	-5.807	6.343e-09	-0.0537956	0.00926392
878	5	113977802	rs71579462	a	g	0.7828	0.0037	23292.5	-4.932	8.153e-07	-0.0553883	0.0112304
879	5	114399604	rs4705716	a	g	0.4911	0.0129	23249.2	-6.124	9.11e-10	-0.056763	0.00926893
880	9	86658665	rs55692426	t	c	0.2011	0.0053	23203.2	-5.455	4.908e-08	-0.0631357	0.0115739
881	17	46525183	rs6504256	a	g	0.6296	0.0015	23340.9	-4.703	2.558e-06	-0.0450534	0.00957972
882	17	46098810	rs72823527	t	g	0.2038	0.0082	23305.4	-5.817	5.983e-09	-0.0668386	0.0114902
883	2	104354232	rs12712181	a	g	0.4301	0.0065	23293	5.963	2.48e-09	0.0557599	0.00935098
884	12	81583449	rs1316810	a	t	0.5259	0.005	23312.3	5.433	5.552e-08	0.0503583	0.00926896
885	1	230656549	rs12753815	t	c	0.0579	0.0019	23331.7	-4.682	2.838e-06	-0.092758	0.0198116
886	21	32062788	rs2832988	c	g	0.4294	0.0112	23341.8	-5.098	3.434e-07	-0.0476408	0.009345
887	17	46523974	rs72827876	a	g	0.7842	0.0108	23271.3	5.568	2.577e-08	0.0626968	0.0112602
888	4	46380725	rs4586991	t	g	0.742	0.0079	23300.8	-4.74	2.14e-06	-0.0501599	0.0105823
889	5	114272843	rs4537052	a	g	0.4286	0.0051	23310	-5.687	1.29e-08	-0.0531863	0.00935226
890	3	50412945	rs2071802	a	g	0.8907	0.0036	23252	5.402	6.584e-08	0.0802345	0.0148527
891	2	104141293	rs7582785	t	g	0.5206	0.0047	23345.5	5.379	7.477e-08	0.0497983	0.00925792
892	17	46474361	rs72827858	a	g	0.7374	0.0093	23281.9	6.116	9.565e-10	0.064357	0.0105227
893	5	113898581	rs406413	a	t	0.7858	0.0006	23294.8	-5.035	4.77e-07	-0.0568268	0.0112864
894	3	36251888	rs285316	a	g	0.209	0.0014	23331.2	-5.19	2.1e-07	-0.0590571	0.011379
895	2	58385353	rs848292	t	c	0.3609	0.0039	23290.7	-4.977	6.442e-07	-0.0479902	0.0096424
896	19	2115439	rs2066764	c	g	0.845	0.0027	23167.7	6.232	4.62e-10	0.0799306	0.0128258
897	2	104197609	rs12327970	t	g	0.5257	0.0007	23318.8	-5.599	2.152e-08	-0.0518866	0.00926712
898	2	191676607	rs11680955	t	g	0.7221	0.0166	22893.6	-4.784	1.72e-06	-0.0498838	0.0104272
899	7	41379419	rs6967867	c	g	0.2828	0.0057	23309.6	-5.487	4.077e-08	-0.0563913	0.0102773
900	5	136605483	rs2060427	a	c	0.5273	0.0029	23290.2	5.982	2.203e-09	0.055474	0.00927349
901	17	8139772	rs59922886	a	t	0.7041	0.0071	23135.5	-4.985	6.211e-07	-0.0507444	0.0101794
902	3	36275557	rs1165959	t	c	0.6481	0.0159	23274.6	5.94	2.845e-09	0.0576064	0.00969805
903	17	8118745	rs8075680	t	c	0.4153	0.0114	23197.6	5.026	5.016e-07	0.0473263	0.00941629
904	21	22339441	rs1735374	t	c	0.7596	0.0047	23254.3	-4.878	1.074e-06	-0.0529046	0.0108455
905	5	114244450	rs7716212	t	c	0.5355	0.0096	23307.3	-6.434	1.244e-10	-0.0596983	0.00927857
906	4	31148067	rs1044353	a	g	0.4397	0.0031	23274.6	5.701	1.189e-08	0.053199	0.00933152
907	21	21668534	rs1028982	a	g	0.3867	0.0027	23286.5	-5.725	1.033e-08	-0.0544351	0.00950832
908	10	110158206	rs1571506	a	g	0.4655	0.0064	23258.9	4.603	4.157e-06	0.0427661	0.00929093
909	10	103495250	rs4408248	a	g	0.4791	0.0091	23106.9	-4.805	1.546e-06	-0.0447199	0.00930694
910	5	113711885	rs13160034	t	c	0.8565	0.0072	23185.7	4.613	3.96e-06	0.0610758	0.0132399
911	2	58168098	rs2717036	t	c	0.4006	0.0013	23318.8	8.405	4.283e-17	0.0793047	0.00943542
912	2	58482646	rs10170257	t	g	0.3824	0.0046	23258.9	-5.205	1.942e-07	-0.0496302	0.0095351
913	2	104060568	rs7562738	a	g	0.5431	0.0061	23295.8	-5.557	2.744e-08	-0.0516474	0.00929412
914	2	58166760	rs2717032	t	c	0.3996	0.0017	23268.6	8.321	8.704e-17	0.0786316	0.00944978
915	2	58156539	rs2139053	t	c	0.3816	0.0014	23291.1	8.535	1.405e-17	0.0812787	0.00952298
916	17	46294498	rs16953925	t	c	0.1964	0.0094	23271.8	-5.447	5.119e-08	-0.0635126	0.0116601
917	5	136529573	rs17777871	t	c	0.5295	0.0044	23291.6	6.133	8.605e-10	0.0568847	0.00927518
918	7	41370356	rs37319	a	g	0.7135	0.0039	23179.7	5.699	1.203e-08	0.0585014	0.0102652
919	2	58124471	rs13392894	t	c	0.2965	0.0034	23265.4	-4.995	5.879e-07	-0.0506743	0.010145
920	1	201791200	rs2271763	a	g	0.2013	0.0069	23245.1	-4.778	1.767e-06	-0.0552381	0.0115609
921	15	50750469	rs3098167	t	c	0.5355	0.0064	23286.1	-4.996	5.84e-07	-0.0463931	0.00928606
922	2	104189306	rs17336684	a	g	0.4743	0.0007	23334	5.526	3.283e-08	0.0511943	0.00926426
923	2	58451233	rs3771221	a	t	0.3361	0.0019	23223.4	7.302	2.836e-13	0.0716441	0.00981157
924	4	46385578	rs16859354	t	g	0.6788	0.0108	23180.6	-4.605	4.134e-06	-0.045782	0.00994181
925	21	32188411	rs9983702	t	c	0.6289	0.0046	23292.5	6.548	5.82e-11	0.0627408	0.00958167
926	21	32068508	rs2409380	t	c	0.5707	0.0112	23333.5	5.053	4.351e-07	0.0472305	0.00934702
927	2	58211509	rs6545677	a	g	0.3834	0.0014	23290.7	8.17	3.085e-16	0.0777439	0.00951578
928	21	21675326	rs1487944	t	c	0.3999	0.0061	23259.8	-5.85	4.916e-09	-0.0553262	0.00945748
929	6	128305781	rs9388610	t	c	0.7229	0.0119	23226.7	4.746	2.074e-06	0.0491758	0.0103615
930	5	114305091	rs7443273	t	c	0.4673	0.01	23231.3	4.688	2.755e-06	0.0435704	0.00929402
931	21	32184270	rs2211800	a	g	0.3701	0.0044	23323.8	-6.702	2.053e-11	-0.0642062	0.00958015
932	13	93134496	rs9561068	t	g	0.6196	0.0035	23128.6	-4.577	4.727e-06	-0.0438146	0.00957277
933	2	104266248	rs1673467	c	g	0.4686	0.0035	23214.7	6.38	1.775e-10	0.0592832	0.00929204
934	17	48609789	rs9900747	a	g	0.7193	0.0056	23303.1	4.659	3.17e-06	0.0480057	0.0103039
935	2	58674393	rs7558293	a	c	0.4909	0.0043	23251.5	5.717	1.084e-08	0.0529937	0.0092695
936	3	50259551	rs79499880	a	g	0.8876	0.0036	23297.6	5.51	3.58e-08	0.0807619	0.0146573
937	2	104113747	rs6543211	a	g	0.4813	0.0043	23355.2	-5.575	2.475e-08	-0.0515921	0.00925419
938	2	58026655	rs10496080	a	c	0.8292	0.0013	23342.7	4.991	5.999e-07	0.0613468	0.0122915
939	17	11041343	rs16944276	c	g	0.0975	0.0007	23149.3	4.572	4.823e-06	0.0715979	0.0156601
940	17	48633738	rs1460211	t	c	0.2648	0.0037	23201.3	-4.646	3.39e-06	-0.048859	0.0105164
941	17	46468830	rs4793816	c	g	0.4355	0.0026	23327.5	-5.135	2.827e-07	-0.0479204	0.0093321
942	17	48609558	rs4794157	c	g	0.7199	0.0057	23294.4	4.667	3.051e-06	0.0481284	0.0103125
943	4	3212079	rs362338	a	g	0.1006	0.0009	23332.1	-5.126	2.953e-07	-0.0788437	0.0153811
944	21	32079059	rs7277024	t	c	0.4263	0.0109	23333.5	-5.013	5.363e-07	-0.0468985	0.00935538
945	17	46102153	rs76950846	a	g	0.1968	0.0087	23236.8	-5.835	5.364e-09	-0.0680292	0.0116588
946	9	86598190	rs296893	t	c	0.2657	0.002	23309.6	-6.804	1.019e-11	-0.0712719	0.010475
947	5	136571412	rs10900848	t	c	0.5353	0.0039	23362.5	5.931	3.019e-09	0.054972	0.00926859
948	2	58639078	rs7340335	a	g	0.5077	0.0043	23299.4	-5.708	1.141e-08	-0.0528536	0.00925957
949	15	50742977	rs3098205	t	g	0.4635	0.0064	23263	5.037	4.739e-07	0.0468034	0.00929193
950	5	114359222	rs4267863	c	g	0.1937	0.005	23171.4	-4.612	3.992e-06	-0.0541858	0.0117489
951	10	103577488	rs35960171	a	g	0.4124	0.0039	23222.1	-4.653	3.267e-06	-0.0438394	0.00942175
952	13	27131688	rs9581702	t	c	0.3081	0.0021	23311.4	-4.843	1.278e-06	-0.0485545	0.0100257
953	4	3180283	rs363095	a	g	0.1064	0.0011	23333.5	-4.585	4.549e-06	-0.0688013	0.0150057
954	22	26190872	rs5761200	a	g	0.2855	0.0076	23256.1	4.657	3.207e-06	0.0477877	0.0102615
955	2	104113702	rs6751705	t	g	0.4813	0.0043	23356.6	-5.571	2.54e-08	-0.0515536	0.00925392
956	3	70040847	rs1873583	t	c	0.4469	0.014	23299.4	4.648	3.353e-06	0.0432883	0.00931332
957	2	58012833	rs1568452	t	c	0.3815	0.0052	23330.3	-5.249	1.532e-07	-0.0499952	0.0095247
958	16	7316643	rs7195698	a	c	0.5458	0.0022	23159.4	5.307	1.115e-07	0.0494956	0.00932647
959	2	104089193	rs266049	a	g	0.4716	0.0078	23312.3	-5.677	1.369e-08	-0.0526312	0.00927095
960	3	36254428	rs285314	a	g	0.6335	0.0169	23357.5	5.413	6.209e-08	0.051943	0.00959598
961	4	3173384	rs2005787	a	g	0.1129	0.0014	23325.7	-4.688	2.763e-06	-0.0685516	0.0146228
962	17	18705412	rs8077275	a	g	0.4852	0.0129	23050.2	-5.11	3.217e-07	-0.047593	0.0093137
963	2	58163178	rs2717026	a	g	0.6214	0.0026	23348.3	5.277	1.31e-07	0.0503164	0.00953504
964	2	58094873	rs2717068	a	c	0.3918	0.0023	23202.2	8.408	4.172e-17	0.0798357	0.00949521
965	5	113975902	rs2217019	t	c	0.7902	0.0038	23225.3	-4.812	1.497e-06	-0.0548078	0.0113898
966	2	58075701	rs11684106	a	c	0.7195	0.0026	23280.6	-7.263	3.775e-13	-0.0748395	0.0103042
967	2	104179699	rs10174328	t	c	0.4743	0.0009	23319.7	5.615	1.965e-08	0.0520337	0.0092669
968	2	104375723	rs650576	a	t	0.4439	0.0042	23002.8	-5.821	5.833e-09	-0.0545825	0.00937683
969	21	32060638	rs12482251	a	g	0.5702	0.0111	23317.4	5.118	3.088e-07	0.047847	0.00934877
970	2	104149169	rs12466519	t	c	0.4551	0.0024	23285.6	5.783	7.329e-09	0.0537738	0.00929861
971	3	17826737	rs4632574	a	g	0.5354	0.0078	23291.6	-4.71	2.478e-06	-0.0437342	0.00928538
972	13	93141979	rs2149059	t	c	0.6184	0.003	23301.7	-4.688	2.763e-06	-0.0446823	0.0095312
973	16	7364209	rs4381618	c	g	0.2665	0.0065	23225.3	4.877	1.08e-06	0.0511548	0.010489
974	2	104174316	rs6753094	t	c	0.4743	0.0008	23306.8	5.599	2.151e-08	0.0518999	0.0092695
975	5	114089364	rs466543	a	t	0.6662	0.0096	23279.2	-5.815	6.068e-09	-0.0571071	0.00982065
976	2	58524776	rs12713381	c	g	0.7974	0.0024	23311.9	4.962	6.972e-07	0.0571434	0.0115162
977	5	114031621	rs285905	t	c	0.3021	0.0103	23051.6	5.874	4.244e-09	0.0595349	0.0101353
978	1	201822955	rs10920265	t	c	0.2051	0.0052	23202.7	-4.857	1.189e-06	-0.0558116	0.011491
979	2	104443926	rs2610682	a	c	0.5955	0.0061	23271.3	5.781	7.435e-09	0.0545589	0.00943763
980	2	58629493	rs13429883	c	g	0.3256	0.0054	23310	4.902	9.498e-07	0.0484242	0.00987846
981	2	58756729	rs35609938	t	c	0.5023	0.0028	22742.1	6.089	1.133e-09	0.0570554	0.00937024
982	22	26189900	rs5761191	c	g	0.7146	0.0077	23266.7	-4.64	3.492e-06	-0.0476076	0.0102603
983	2	104096271	rs11677232	a	g	0.4717	0.0077	23290.2	-5.574	2.486e-08	-0.0517014	0.00927546
984	13	93153248	rs9561075	a	g	0.601	0.0036	23264.4	-4.581	4.619e-06	-0.0433491	0.0094628
985	10	132501982	rs1105550	a	g	0.3866	0.0091	23293	5.16	2.473e-07	0.0490649	0.00950871
986	4	3113648	rs6834455	c	g	0.8876	0.0012	23295.3	4.887	1.026e-06	0.0716438	0.0146601
987	5	113877227	rs420532	t	c	0.7822	0.0016	23308.6	-5.206	1.932e-07	-0.0583836	0.0112147
988	21	32076388	rs13047588	t	c	0.4267	0.0111	23292.5	-5.111	3.201e-07	-0.0478506	0.00936227
989	2	104170265	rs10184356	a	g	0.4742	0.0009	23309.6	5.519	3.408e-08	0.0511568	0.00926922
990	4	31154532	rs28463037	t	c	0.7263	0.0028	23077.4	-5.466	4.59e-08	-0.0570276	0.0104331
991	5	114441772	rs12189322	a	t	0.3052	0.0067	23199.5	-4.705	2.542e-06	-0.0474107	0.0100767
992	2	104094008	rs817223	t	c	0.5303	0.008	23253.4	5.67	1.425e-08	0.0526446	0.00928476
993	16	28940916	rs56933819	t	g	0.6348	0.014	22725.5	-4.995	5.885e-07	-0.0486342	0.00973657
994	22	38053258	rs10427754	a	g	0.5797	0.0056	23150.7	4.883	1.045e-06	0.0459499	0.00941018
995	17	46102728	rs79541578	a	g	0.2062	0.0085	22938.8	-5.477	4.327e-08	-0.0631624	0.0115323
996	21	32082328	rs9976941	a	g	0.5739	0.0111	23269.5	5.178	2.247e-07	0.0485098	0.00936845
997	9	76435220	rs4744696	a	g	0.8217	0.0025	23312.8	-5.111	3.202e-07	-0.0618042	0.0120924
998	2	58053706	rs2953443	t	c	0.6994	0.0032	23318.8	-7.218	5.258e-13	-0.0728127	0.0100876
999	17	46545826	rs78250051	a	g	0.2156	0.0108	23216.5	-5.53	3.194e-08	-0.0623638	0.0112774
1000	21	32073167	rs9976293	a	g	0.5735	0.0113	23288.8	5.299	1.163e-07	0.0496155	0.00936318
1001	4	3147109	rs363106	t	c	0.1126	0.0014	23307.3	-4.761	1.927e-06	-0.0697264	0.0146453
1002	4	31143818	rs7675916	t	c	0.2912	0.0071	23160.8	6.322	2.576e-10	0.0645997	0.0102182
1003	5	175321955	rs12514100	t	c	0.5038	0.009	22737.5	-4.571	4.852e-06	-0.0428517	0.00937469
1004	5	113913215	rs625885	a	t	0.2075	0.0016	23286.5	5.169	2.347e-07	0.0590312	0.0114202
1005	2	58208074	rs1518395	a	g	0.3946	0.0018	23274.1	8.529	1.472e-17	0.080755	0.00946828
1006	17	46351592	rs113791413	a	g	0.7846	0.0104	23186.6	5.401	6.642e-08	0.0609706	0.0112888
1007	5	114280824	rs4705691	t	c	0.4942	0.0067	23150.2	5.773	7.781e-09	0.0536236	0.00928869
1008	2	58344792	rs13018289	t	c	0.2517	0.0023	22866.9	6.81	9.769e-12	0.0733009	0.0107637
1009	2	191678467	rs13001603	a	g	0.2832	0.0157	23328.5	4.794	1.631e-06	0.0492357	0.0102703
1010	2	58200748	rs12713370	a	g	0.3953	0.0016	23278.2	8.455	2.793e-17	0.0800248	0.00946479
1011	2	58441275	rs79405536	a	t	0.9074	0.0048	23312.8	6.099	1.068e-09	0.0973633	0.0159638
1012	16	28582849	rs151231	a	g	0.476	0.0128	23279.2	4.595	4.326e-06	0.0426207	0.00927545
1013	2	104174496	rs6713948	t	c	0.5257	0.0008	23305.4	-5.599	2.152e-08	-0.0519015	0.00926978
1014	17	46124276	rs72823594	t	c	0.1841	0.0088	22937.9	-5.48	4.245e-08	-0.0659719	0.0120387
1015	5	114133274	rs17367096	c	g	0.5125	0.0084	23293	5.88	4.101e-09	0.054462	0.00926224
1016	2	58379496	rs10172212	a	c	0.3391	0.0036	23264	7.196	6.18e-13	0.0703914	0.00978201
1017	12	81578518	rs12832009	a	t	0.5184	0.0045	23299.4	5.041	4.623e-07	0.0467108	0.00926617
1018	2	104345035	rs7602419	t	c	0.4586	0.0035	23302.7	-5.526	3.275e-08	-0.0513372	0.00929012
1019	2	104183870	rs72820209	a	t	0.5976	0.0023	22744.4	-6.007	1.887e-09	-0.0573888	0.00955365
1020	2	23899062	rs7564319	t	g	0.1105	0.0079	23216.1	4.705	2.533e-06	0.0696128	0.0147955
1021	10	103564231	rs4919595	t	c	0.419	0.0088	23230.8	-4.592	4.392e-06	-0.0431581	0.00939855
1022	22	26190542	rs5761196	t	g	0.285	0.0076	23269.5	4.664	3.101e-06	0.0478709	0.0102639
1023	10	103975793	rs72845629	a	g	0.1227	0.0047	23061.3	4.801	1.579e-06	0.0681023	0.014185
1024	2	166964801	rs6731168	a	t	0.7312	0.0035	23319.2	-4.684	2.809e-06	-0.0488999	0.0104398
1025	3	20101137	rs12638247	t	c	0.2122	0.009	23160.8	-4.677	2.911e-06	-0.0531239	0.0113585
1026	2	58635684	rs12479300	a	g	0.3656	0.0043	23277.3	4.603	4.159e-06	0.0442769	0.00961914
1027	16	7363224	rs4786995	a	g	0.2553	0.0054	23251.5	4.726	2.286e-06	0.0502376	0.01063
1028	7	86033000	rs12704253	t	g	0.5504	0.0084	23309.6	-4.731	2.234e-06	-0.0440261	0.00930587
1029	2	191627076	rs10183692	t	c	0.2951	0.015	23319.2	5.038	4.696e-07	0.0511213	0.0101471
1030	2	58051437	rs2717047	a	t	0.6998	0.0034	23198.1	-7.376	1.634e-13	-0.074624	0.0101171
1031	17	18787828	rs9914544	a	c	0.6294	0.0093	23214.2	4.574	4.776e-06	0.0439332	0.00960498
1032	2	58296497	rs3771206	t	c	0.0961	0.0049	23328.9	-6.299	3e-10	-0.0988595	0.0156945
1033	13	88521775	rs4772442	a	g	0.5996	0.0127	23190.3	4.669	3.03e-06	0.0442256	0.00947218
1034	9	86655687	rs4877817	a	g	0.1982	0.0062	23203.6	-5.323	1.023e-07	-0.0619461	0.0116374
1035	2	58384827	rs17614198	a	g	0.9328	0.0039	23162.6	6.045	1.498e-09	0.11209	0.0185426
1036	21	32083305	rs13046299	a	g	0.4257	0.0112	23270.9	-5.188	2.122e-07	-0.0486078	0.00936928
1037	12	81587346	rs11114785	t	c	0.8865	0.0032	23206.4	4.868	1.126e-06	0.0711988	0.0146259
1038	2	104276502	rs171939	a	g	0.5309	0.0048	23282.4	6.023	1.717e-09	0.0558865	0.00927885
1039	2	104191317	rs2375765	a	t	0.4707	0.0024	23263	-5.776	7.664e-09	-0.0536099	0.00928149
1040	17	18723995	rs7207570	t	c	0.4402	0.0127	22926.3	-4.878	1.073e-06	-0.0458662	0.00940267
1041	2	166939918	rs17744737	t	c	0.2444	0.0062	23274.6	-5.106	3.291e-07	-0.0550408	0.0107796
1042	16	28915433	rs2071342	a	c	0.6534	0.0132	22803.4	-4.882	1.05e-06	-0.0480123	0.00983455
1043	13	27264991	rs4297560	a	t	0.735	0.0022	23313.7	4.565	4.987e-06	0.0478806	0.0104886
1044	3	181064210	rs6778471	t	c	0.7068	0.0048	23330.3	4.605	4.119e-06	0.0468087	0.0101648
1045	5	114400787	rs4705515	a	g	0.5155	0.0127	23197.2	6.268	3.664e-10	0.0581792	0.00928194
1046	17	46306127	rs16954078	a	t	0.1966	0.0093	23254.8	-5.462	4.7e-08	-0.0636861	0.0116598
1047	19	2114175	rs55698722	t	c	0.845	0.0028	23167.2	6.232	4.593e-10	0.0799315	0.012826
1048	5	114364916	rs6869551	t	c	0.5267	0.0115	23347.3	5.809	6.284e-09	0.0538028	0.00926197
1049	5	113866326	rs647362	c	g	0.2076	0.0018	23311	5.16	2.473e-07	0.0588871	0.0114122
1050	17	8102415	rs4791618	a	g	0.3507	0.0125	23220.7	4.576	4.746e-06	0.0444782	0.00971988
1051	13	27145012	rs2150472	a	g	0.3079	0.0022	23264	-4.764	1.901e-06	-0.0478204	0.0100379
1052	21	32201835	rs9982675	a	c	0.5741	0.0047	23313.3	-4.869	1.122e-06	-0.0455779	0.00936084
1053	4	3234241	rs10021254	c	g	0.8999	0.0008	23312.3	5.338	9.41e-08	0.0823174	0.015421
1054	2	58143854	rs2717004	a	c	0.5962	0.0019	23284.7	-8.798	1.396e-18	-0.0829533	0.00942866
1055	2	58456755	rs56246409	a	g	0.906	0.0049	23311	6.279	3.415e-10	0.0995635	0.0158566
1056	4	3157374	rs61792535	t	c	0.8921	0.0012	23322.5	4.722	2.335e-06	0.0704366	0.0149167
1057	2	104086428	rs266058	t	c	0.4704	0.008	23307.3	-5.619	1.922e-08	-0.052107	0.00927337
1058	5	136557544	rs1560928	t	c	0.4642	0.0039	23345	-5.931	3.019e-09	-0.0549965	0.00927272
1059	5	114426944	rs2974503	t	g	0.6794	0.0088	23252	4.941	7.784e-07	0.0490679	0.00993076
1060	2	58011697	rs1568450	a	g	0.3758	0.004	23311	8.529	1.473e-17	0.0814303	0.00954746
1061	2	104273554	rs264921	a	g	0.5207	0.0044	23314.2	6.046	1.486e-09	0.0560022	0.00926269
1062	21	21676015	rs1487947	a	t	0.4	0.0061	23260.3	-5.868	4.417e-09	-0.0554933	0.00945694
1063	2	104227395	rs7558335	t	c	0.471	0.0027	23311.9	-5.797	6.732e-09	-0.0537463	0.00927139
1064	16	7344941	rs62014006	t	g	0.4627	0.0049	23108.3	5.901	3.611e-09	0.05501	0.00932215
1065	4	3249248	rs7674122	t	c	0.0763	0.0032	23126.7	-4.601	4.197e-06	-0.0805479	0.0175066
1066	2	104351181	rs13014565	c	g	0.4587	0.0035	23287	-5.457	4.844e-08	-0.0507132	0.00929324
1067	5	114409527	rs4705720	t	c	0.5095	0.0074	23164.9	5.841	5.174e-09	0.0542433	0.00928664
1068	16	28545587	rs231976	c	g	0.5273	0.0106	23170.5	-4.707	2.51e-06	-0.0437756	0.00930011
1069	2	104346788	rs12478719	t	c	0.4587	0.0034	23289.8	-5.533	3.154e-08	-0.0514155	0.00929252
1070	3	21212657	rs76660620	a	t	0.1323	0.0054	23220.7	-5.225	1.74e-07	-0.0715177	0.0136876
1071	2	58586091	rs10195048	t	g	0.4532	0.0037	23312.8	-4.754	1.991e-06	-0.0442056	0.00929861
1072	21	21677251	rs2826153	a	g	0.5999	0.0059	23275.5	5.822	5.815e-09	0.0550387	0.00945357
1073	13	27200006	rs1087258	t	c	0.7343	0.0021	23328.5	4.641	3.461e-06	0.0486206	0.0104763
1074	21	32191581	rs2833107	a	t	0.488	0.0075	23302.2	4.796	1.617e-06	0.0444229	0.00926248
1075	21	32052525	rs2040127	a	g	0.5713	0.0114	23309.6	5.071	3.957e-07	0.0474311	0.0093534
1076	2	58155962	rs79477059	a	g	0.0924	0.0045	23296.7	-6.463	1.026e-10	-0.1033	0.0159833
1077	21	32059020	rs2832987	t	g	0.4293	0.0112	23335.4	-5.06	4.183e-07	-0.0472939	0.00934663
1078	19	2123328	rs76578931	a	g	0.8459	0.0027	23169.1	6.324	2.547e-10	0.0812993	0.0128557
1079	5	109007557	rs31597	t	c	0.7147	0.0027	23316.5	4.908	9.213e-07	0.0503061	0.0102498
1080	2	104332651	rs12990802	c	g	0.448	0.0028	23290.2	-5.341	9.248e-08	-0.0497332	0.00931159
1081	2	104157299	rs6727302	a	c	0.4623	0.002	23316.5	5.41	6.29e-08	0.0502165	0.00928216
1082	2	104192887	rs7569356	a	g	0.5192	0.0011	23310.5	5.834	5.419e-09	0.0540392	0.00926281
1083	5	114381312	rs4487481	t	c	0.5061	0.0122	23265.8	6.022	1.721e-09	0.0557944	0.0092651
1084	3	181063975	rs6791393	a	t	0.7069	0.0049	23323.8	4.604	4.147e-06	0.0468098	0.0101672
1085	17	8216468	rs871841	t	c	0.5057	0.007	23165.9	-4.937	7.925e-07	-0.0458515	0.00928732
1086	2	58494656	rs59187049	t	c	0.6923	0.0024	23325.7	-4.977	6.469e-07	-0.0498992	0.010026
1087	2	104260702	rs1457458	t	c	0.5232	0.0041	23303.1	6.121	9.294e-10	0.0567218	0.00926675
1088	6	128314604	rs11154433	a	c	0.6864	0.0129	23228	4.86	1.172e-06	0.0485756	0.00999498
1089	3	181188066	rs9876513	a	g	0.6557	0.0047	23231.3	4.659	3.172e-06	0.0454692	0.00975943
1090	2	58119582	rs2678916	t	g	0.3863	0.0022	23234	-5.539	3.034e-08	-0.0527385	0.0095213
1091	19	2174643	rs4807211	a	g	0.4745	0.0017	23279.2	4.59	4.433e-06	0.0425807	0.00927684
1092	22	38855551	rs196070	t	g	0.3898	0.012	22804.3	-5.025	5.043e-07	-0.0482187	0.00959576
1093	1	230663368	rs12731744	a	g	0.942	0.002	23334.9	4.593	4.373e-06	0.0909165	0.0197946
1094	9	86559104	rs4147133	t	c	0.2625	0.0012	23322.5	-6.811	9.673e-12	-0.071603	0.0105128
1095	3	181187581	rs17538705	t	c	0.3697	0.0031	23210.5	-4.823	1.413e-06	-0.0463494	0.00961008
1096	2	191560077	rs2192011	a	g	0.3146	0.0099	23097.2	4.652	3.281e-06	0.0465897	0.010015
1097	4	3156344	rs363101	t	c	0.8935	0.0006	23336.7	5.197	2.022e-07	0.0779372	0.0149966
1098	6	66226581	rs7752247	a	c	0.8315	0.0041	23238.2	4.585	4.54e-06	0.0567931	0.0123867
1099	2	191655153	rs12693584	a	t	0.7165	0.0157	23238.2	-4.676	2.92e-06	-0.0481027	0.0102871
1100	6	65880138	rs9453214	c	g	0.6851	0.0049	23261.7	4.615	3.931e-06	0.0460441	0.00997705
1101	17	46322604	rs10514938	a	t	0.8034	0.0093	23227.6	5.455	4.902e-08	0.0636417	0.0116667
1102	3	36264360	rs285308	t	c	0.3477	0.0163	23315.6	-5.529	3.212e-08	-0.0537276	0.00971742
1103	5	114353955	rs4705696	a	c	0.4733	0.0114	23326.2	-5.882	4.061e-09	-0.0545025	0.00926598
1104	5	114021494	rs285899	t	c	0.6869	0.0113	23247.8	-6.011	1.842e-09	-0.0600641	0.00999237
1105	13	93162061	rs1180898	a	c	0.6019	0.0036	23328	-4.598	4.27e-06	-0.0434671	0.00945347
1106	17	46267765	rs116944299	a	c	0.1963	0.0095	23274.1	-5.452	4.975e-08	-0.0635799	0.0116618
1107	2	58394543	rs848286	t	c	0.6335	0.0003	23267.7	-6.889	5.613e-12	-0.0662082	0.00961071
1108	17	46467812	rs8072002	t	c	0.4355	0.0026	23330.8	-5.149	2.625e-07	-0.0480475	0.00933142
1109	3	181169949	rs1479162	a	g	0.2903	0.0056	23184.3	-4.809	1.514e-06	-0.0491774	0.0102261
1110	21	21666624	rs9981281	t	c	0.3869	0.0027	23207.3	-5.603	2.103e-08	-0.0533623	0.00952388
1111	5	136640361	rs2961633	t	c	0.3993	0.004	23309.6	5.759	8.454e-09	0.0544224	0.00944997
1112	21	32068815	rs9979803	a	t	0.4293	0.0112	23334	-5.071	3.967e-07	-0.047398	0.00934688
1113	13	27207592	rs1088191	t	c	0.2665	0.0022	23270.4	-4.662	3.133e-06	-0.0488544	0.0104793
1114	2	58173621	rs6545674	a	g	0.9052	0.0041	23290.7	6.335	2.375e-10	0.100113	0.0158031
1115	2	58092395	rs2717070	t	c	0.3009	0.0036	23320.6	7.505	6.166e-14	0.0756765	0.0100835
1116	5	114392057	rs4392610	t	c	0.4919	0.0126	23207.3	-6.238	4.432e-10	-0.0578684	0.00927675
1117	2	58465027	rs72618696	t	c	0.6638	0.0019	23199.9	-7.333	2.255e-13	-0.0719786	0.00981571
1118	2	104303008	rs264951	a	g	0.4473	0.0032	23341.4	-5.524	3.311e-08	-0.0513863	0.00930237
1119	12	81555043	rs34825043	a	g	0.5263	0.005	23306.8	5.351	8.739e-08	0.0496071	0.00927062
1120	2	104078658	rs1368551	a	g	0.5284	0.0078	23294.4	5.662	1.494e-08	0.0525124	0.00927454
1121	10	103674102	rs11191148	a	g	0.281	0.0095	23240	6.666	2.628e-11	0.0687226	0.0103094
1122	5	114399875	rs56303343	c	g	0.4915	0.0129	23256.1	-6.124	9.1e-10	-0.0567538	0.00926743
1123	3	181169206	rs1351236	t	c	0.7004	0.0017	23311.4	4.87	1.119e-06	0.0492113	0.010105
1124	2	104420858	rs6707445	a	g	0.4531	0.0023	22983.9	6.926	4.331e-12	0.0648264	0.00935986
1125	7	41355695	rs37294	t	c	0.7129	0.0042	23222.5	5.691	1.264e-08	0.0583291	0.0102494
1126	2	58150768	rs2678909	t	c	0.3816	0.0013	23287.5	8.591	8.599e-18	0.0818166	0.00952352
1127	5	114286110	rs10478214	t	c	0.4388	0.0055	23275	-5.841	5.204e-09	-0.0545151	0.00933319
1128	2	104126983	rs1901477	a	g	0.4793	0.0045	23344.1	-5.453	4.963e-08	-0.0504845	0.00925811
1129	2	104084861	rs266060	a	g	0.5249	0.0058	23313.3	-5.542	2.991e-08	-0.0513609	0.00926758
1130	9	86521428	rs11140289	c	g	0.2626	0.0011	23301.3	-6.637	3.204e-11	-0.0698004	0.0105169
1131	5	114248307	rs6889905	t	c	0.4658	0.0095	23322.5	6.358	2.049e-10	0.0589644	0.00927406
1132	2	58158283	rs2678880	t	c	0.5957	0.0015	23328.9	-8.628	6.259e-18	-0.0812626	0.00941847
1133	2	104149470	rs1597745	a	g	0.5943	0.003	22784	-6.272	3.555e-10	-0.0597855	0.00953213
1134	21	32073693	rs7277974	t	g	0.4266	0.0111	23283.3	-5.097	3.446e-07	-0.0477305	0.00936443
1135	2	104057364	rs1368546	t	c	0.4575	0.0068	23111.5	5.721	1.06e-08	0.0533753	0.00932971
1136	4	31118630	rs10013484	a	t	0.591	0.001	22982.1	-5.35	8.781e-08	-0.0507246	0.00948123
1137	17	8066433	rs8066511	t	c	0.6492	0.0119	23184.3	-4.721	2.342e-06	-0.0459192	0.00972658
1138	19	2108929	rs56123473	a	c	0.1525	0.0051	23184.7	-6.022	1.72e-09	-0.0777286	0.0129074
1139	2	104423042	rs4347858	t	c	0.5446	0.0031	23146.5	-6.867	6.548e-12	-0.0640224	0.0093232
1140	2	104142548	rs1022298	t	g	0.5259	0.0041	23339.5	-5.355	8.565e-08	-0.0496073	0.00926373
1141	5	114214657	rs10063141	a	t	0.4633	0.0105	23274.6	6.487	8.77e-11	0.0602419	0.00928656
1142	3	181156239	rs1382696	a	t	0.3011	0.0055	23302.2	-4.632	3.622e-06	-0.0467512	0.0100931
1143	3	70092287	rs1491686	a	g	0.4548	0.0138	23274.6	4.898	9.669e-07	0.045567	0.00930319
1144	2	58164435	rs2678890	t	c	0.5997	0.0014	23317.9	-8.41	4.095e-17	-0.0793631	0.00943676
1145	2	58032759	rs2683619	t	c	0.6235	0.0035	23319.7	-8.36	6.262e-17	-0.0797773	0.00954274
1146	2	104154456	rs10173184	t	c	0.4723	0.0019	23330.3	5.366	8.035e-08	0.0497285	0.00926733
1147	10	103605418	rs550	t	c	0.1093	0.0011	23305.9	4.605	4.13e-06	0.0683295	0.0148381
1148	16	7363096	rs11862619	c	g	0.2559	0.0054	23174.6	4.96	7.046e-07	0.0527691	0.0106389
1149	6	128312033	rs12055782	a	g	0.7227	0.0122	23333.5	4.676	2.932e-06	0.0483295	0.0103356
1150	5	114264168	rs11241296	c	g	0.4655	0.0096	23294.8	6.488	8.711e-11	0.0602061	0.00927961
1151	21	32049044	rs980296	t	c	0.571	0.0113	23295.3	5.041	4.638e-07	0.0471611	0.00935551
1152	10	132508547	rs12772286	a	g	0.6147	0.0092	23213.3	-5.109	3.243e-07	-0.0486942	0.00953106
1153	3	17814553	rs11128857	t	c	0.4665	0.0056	23323.4	4.823	1.417e-06	0.0447401	0.0092764
1154	21	32117762	rs13051477	a	t	0.3842	0.0081	23223.9	-6.643	3.072e-11	-0.0633098	0.0095303
1155	5	114155793	rs6862001	t	c	0.3851	0.0116	23271.8	5.55	2.851e-08	0.0528307	0.00951905
1156	2	58014831	rs13026830	t	c	0.6239	0.004	23311.9	-8.597	8.162e-18	-0.0820628	0.00954552
1157	5	113978616	rs2553482	t	c	0.7841	0.0038	23333.1	-4.969	6.737e-07	-0.0558761	0.0112449
1158	3	50433967	rs2282752	c	g	0.1443	0.002	23336.3	-4.68	2.865e-06	-0.0616194	0.0131665
1159	10	103632607	rs4526716	t	c	0.4135	0.0041	23262.1	-4.722	2.339e-06	-0.0444331	0.00940981
1160	10	103754150	rs5003331	a	g	0.2818	0.0135	23354.7	6.881	5.938e-12	0.0706995	0.0102746
1161	5	136460641	rs916980	a	g	0.5499	0.002	23363	5.199	1.999e-07	0.0483162	0.00929337
1162	3	36286389	rs814010	t	g	0.3489	0.0161	23332.6	-5.999	1.981e-09	-0.0582201	0.00970498
1163	17	46434441	rs72827844	a	g	0.7373	0.0093	23300.8	6.075	1.237e-09	0.0638925	0.0105173
1164	1	7790548	rs12137398	t	c	0.1937	0.0005	23065	-4.764	1.902e-06	-0.0560988	0.0117756
1165	17	46184883	rs16952265	a	g	0.1968	0.0098	23294.8	-5.515	3.493e-08	-0.0642234	0.0116452
1166	21	32036541	rs2832975	a	g	0.3784	0.0095	23329.4	-5.23	1.694e-07	-0.0498941	0.00953999
1167	2	58651948	rs10176211	a	g	0.508	0.0044	23264	-5.64	1.698e-08	-0.052265	0.00926684
1168	5	109001791	rs845741	a	g	0.8041	0.0039	23356.1	4.59	4.439e-06	0.0534847	0.0116524
1169	16	7340762	rs12325606	a	g	0.4753	0.0039	23295.8	5.706	1.158e-08	0.0528975	0.00927051
1170	2	166993034	rs11896706	t	c	0.7422	0.0049	23056.2	-4.933	8.084e-07	-0.0524894	0.0106405
1171	13	27216940	rs1697223	a	t	0.7342	0.0021	23334	4.597	4.279e-06	0.0481486	0.0104739
1172	5	114372452	rs7723727	a	t	0.4941	0.012	23254.3	-6.044	1.503e-09	-0.0560115	0.00926729
1173	2	58173577	rs78104330	c	g	0.0927	0.004	23286.1	-6.433	1.249e-10	-0.102695	0.0159638
1174	4	46386896	rs13140892	t	c	0.3212	0.0108	23166.3	4.598	4.267e-06	0.0457266	0.00994489
1175	2	58046995	rs2683621	a	g	0.3771	0.0034	23294.8	8.523	1.555e-17	0.0813457	0.00954425
1176	6	128309768	rs13200150	a	g	0.6912	0.0112	23272.3	5.028	4.958e-07	0.0504179	0.0100274
1177	2	58485694	rs78547376	t	c	0.9066	0.0054	23253.8	5.979	2.247e-09	0.0952032	0.0159229
1178	3	36297407	rs772622	t	g	0.6927	0.0231	23316	4.74	2.138e-06	0.0475525	0.0100322
1179	22	48619973	rs5768450	a	g	0.476	0.014	23217	-4.78	1.749e-06	-0.0443943	0.00928751
1180	2	191685791	rs10180132	a	g	0.2833	0.0157	23332.6	4.757	1.966e-06	0.0488466	0.0102684
1181	3	181142442	rs1479168	t	c	0.7076	0.0063	23303.6	4.789	1.679e-06	0.0487441	0.0101783
1182	5	114316354	rs995339	t	g	0.4603	0.01	23093.1	-5.647	1.636e-08	-0.0526824	0.00932927
1183	2	104269262	rs264979	a	t	0.5149	0.0055	22914.4	5.977	2.27e-09	0.0558211	0.00933932
1184	7	86033694	rs10256688	t	c	0.5508	0.0085	23352.9	-4.84	1.298e-06	-0.0450013	0.0092978
1185	2	104129146	rs1376839	a	t	0.4722	0.0017	23342.3	5.43	5.629e-08	0.0503085	0.00926491
1186	5	114160326	rs56799118	a	c	0.2831	0.0071	23251.5	-4.631	3.639e-06	-0.0476469	0.0102887
1187	9	86459970	rs419250	a	g	0.7373	0.0007	23281.5	6.744	1.544e-11	0.0709449	0.0105197
1188	5	114160587	rs1960750	a	c	0.6124	0.0122	23244.2	-5.466	4.594e-08	-0.0520007	0.00951348
1189	2	104119885	rs4369880	a	g	0.4795	0.0045	23343.2	-5.488	4.061e-08	-0.0508083	0.00925806
1190	5	114372260	rs13360458	t	c	0.4939	0.012	23258.9	-6.07	1.28e-09	-0.0562468	0.00926636
1191	19	2125897	rs78684538	t	c	0.8453	0.0032	23205.9	6.504	7.809e-11	0.0834104	0.0128245
1192	3	181061700	rs12185930	t	c	0.6817	0.0063	23330.8	4.627	3.714e-06	0.0459627	0.00993359
1193	2	104314216	rs2085484	a	g	0.4474	0.0033	23324.3	-5.453	4.948e-08	-0.0507442	0.00930573
1194	2	104255937	rs264966	t	c	0.5325	0.0052	23267.2	5.925	3.13e-09	0.0550077	0.009284
1195	2	58167260	rs2678894	c	g	0.5955	0.0001	23038.3	-8.267	1.371e-16	-0.0783546	0.00947799
1196	2	58489150	rs72618697	t	c	0.6918	0.0025	23289.8	-4.928	8.314e-07	-0.0494242	0.0100293
1197	3	70039781	rs9310179	a	g	0.5492	0.0151	23327.1	-4.619	3.853e-06	-0.0429583	0.00930034
1198	2	104311653	rs58565191	a	g	0.4483	0.0036	23266.7	-5.408	6.375e-08	-0.0503785	0.00931556
1199	2	191511939	rs12693582	t	c	0.6547	0.0037	22954.9	-5.44	5.327e-08	-0.0533638	0.00980953
1200	9	86504005	rs13289566	t	c	0.2172	0.0024	22992.7	-5.696	1.225e-08	-0.0643722	0.0113013
1201	3	17813109	rs10428260	a	g	0.5344	0.0072	23309.1	-4.731	2.236e-06	-0.0439063	0.00928056
1202	2	58492441	rs9789714	a	c	0.375	0.0024	23333.1	4.886	1.027e-06	0.0466954	0.00955699
1203	2	104179662	rs10174252	c	g	0.5257	0.0008	23318.3	-5.646	1.638e-08	-0.0523221	0.00926711
1204	2	104329002	rs7564172	t	c	0.5417	0.0033	23316	5.315	1.068e-07	0.0493678	0.0092884
1205	12	81572907	rs7313154	t	c	0.5264	0.0051	23332.1	5.385	7.249e-08	0.0498954	0.00926562
1206	13	93201002	rs4773689	t	c	0.3918	0.0063	23193	4.594	4.347e-06	0.0436762	0.00950722
1207	5	136630108	rs2916644	t	c	0.5283	0.0029	23282.4	6.188	6.087e-10	0.0573973	0.00927558
1208	3	17852921	rs12495352	a	g	0.4655	0.0075	23307.7	4.662	3.138e-06	0.0432685	0.00928109
1209	5	114369865	rs4131437	a	g	0.5284	0.0114	23306.8	5.901	3.605e-09	0.0547113	0.00927153
1210	2	58496055	rs75499011	a	g	0.096	0.0053	23317.9	-6.075	1.239e-09	-0.0954165	0.0157064
1211	2	58073603	rs1607889	a	c	0.301	0.0029	23321.5	7.283	3.269e-13	0.0734348	0.010083
1212	7	41375616	rs28811	t	c	0.2884	0.0051	23328.5	-5.768	8.023e-09	-0.0589036	0.0102121
1213	2	104207776	rs2100330	a	g	0.4809	0.0013	23275.5	-5.984	2.177e-09	-0.0554677	0.00926934
1214	5	114146229	rs6880258	t	g	0.3833	0.0113	23269	5.476	4.348e-08	0.0521763	0.00952818
1215	5	136605421	rs2060426	a	g	0.3534	0.0021	23333.1	5.668	1.441e-08	0.0548503	0.00967718
1216	2	57975170	rs11125729	t	c	0.3734	0.0043	23310.5	8.266	1.389e-16	0.079029	0.00956074
1217	10	132506495	rs7918262	c	g	0.6141	0.0092	23252.9	-5.149	2.626e-07	-0.0490191	0.00952011
1218	2	104227258	rs7608358	a	g	0.4813	0.0017	23261.7	-5.924	3.15e-09	-0.054927	0.00927195
1219	1	230670466	rs12730062	a	g	0.0585	0.002	23278.2	-4.684	2.812e-06	-0.0924559	0.0197387
1220	2	104268790	rs264978	a	c	0.4673	0.0051	23280.1	-6.172	6.732e-10	-0.0572828	0.00928108
1221	4	31146018	rs3733655	a	g	0.6306	0.0056	23081.1	-6.284	3.302e-10	-0.0605475	0.00963519
1222	2	191628080	rs10187120	t	c	0.2943	0.0151	23306.3	5.109	3.239e-07	0.0518963	0.0101578
1223	2	58159852	rs2717020	t	c	0.6197	0.0023	23307.3	5.383	7.341e-08	0.0513263	0.00953488
1224	3	50205962	rs2624837	a	g	0.1116	0.0051	23291.1	-5.729	1.011e-08	-0.0842416	0.0147044
1225	4	3221872	rs362276	c	g	0.8952	0.0012	23286.1	4.87	1.117e-06	0.0736383	0.0151208
1226	17	46420996	rs72827839	a	g	0.2052	0.0105	23124.4	-5.587	2.309e-08	-0.0642862	0.0115064
1227	17	46359502	rs16954581	a	g	0.7405	0.0091	23305.9	5.873	4.293e-09	0.0620097	0.0105584
1228	4	31146615	rs7655744	t	c	0.4398	0.0031	23247.8	5.703	1.179e-08	0.0532469	0.00933666
1229	2	104461428	rs1837712	a	g	0.759	0.0033	23333.5	4.886	1.027e-06	0.0528563	0.0108179
1230	21	32086254	rs2833016	a	g	0.4256	0.0114	23306.8	-5.097	3.458e-07	-0.0477209	0.00936254
1231	2	104452409	rs2570488	a	g	0.7204	0.0013	23245.5	4.769	1.855e-06	0.0492578	0.0103288
1232	2	104126586	rs4533489	a	g	0.4722	0.0017	23337.2	5.407	6.412e-08	0.0501011	0.00926597
1233	2	104314952	rs1585183	t	c	0.4513	0.003	23199.5	-5.485	4.143e-08	-0.0511376	0.00932318
1234	16	7433110	rs4627375	a	g	0.558	0.0106	23156.6	4.628	3.698e-06	0.0432825	0.0093523
1235	21	32077414	rs4816372	a	t	0.5741	0.0112	23310.5	5.08	3.771e-07	0.0475538	0.00936098
1236	2	104070408	rs13032356	t	c	0.4938	0.0076	23280.6	-5.268	1.378e-07	-0.0488021	0.00926387
1237	4	3233614	rs59588638	t	c	0.9004	0.0013	23247.8	5.578	2.432e-08	0.0863246	0.0154759
1238	3	50219991	rs6446202	c	g	0.8916	0.0028	23249.2	5.359	8.379e-08	0.0798908	0.0149078
1239	10	110158169	rs1571505	t	c	0.4655	0.0063	23245.5	4.651	3.297e-06	0.0432241	0.00929351
1240	4	3182936	rs363128	t	c	0.0988	0.0009	23342.3	-5.03	4.916e-07	-0.0779753	0.015502
1241	2	104341424	rs1947566	c	g	0.5516	0.0031	23295.3	5.507	3.646e-08	0.0512671	0.00930944
1242	12	104552937	rs73177990	t	c	0.9286	0.0015	23152	-4.903	9.42e-07	-0.0884431	0.0180386
1243	5	109013699	rs415844	a	g	0.7116	0.0019	23265.4	4.866	1.14e-06	0.0497697	0.0102281
1244	2	104314054	rs2085483	t	g	0.448	0.0036	23335.4	-5.393	6.941e-08	-0.0501682	0.00930247
1245	5	114196434	rs7724117	t	c	0.6124	0.0124	23225.7	-5.372	7.767e-08	-0.0511278	0.00951747
1246	21	32086924	rs2833019	c	g	0.4253	0.0114	23313.3	-5.136	2.803e-07	-0.0480833	0.00936201
1247	5	114250469	rs6880243	c	g	0.4776	0.0086	23184.3	6.25	4.109e-10	0.0580589	0.00928942
1248	2	58395281	rs848285	t	g	0.6628	0.0016	23297.6	-7.136	9.636e-13	-0.0698514	0.00978859
1249	7	85986935	rs7781999	a	t	0.45	0.0086	23270.9	4.592	4.39e-06	0.0427657	0.0093131
1250	3	181145170	rs1842150	a	g	0.2924	0.0064	23301.3	-4.794	1.636e-06	-0.0487974	0.0101788
1251	2	58083420	rs2953442	t	c	0.6973	0.0038	23286.1	-7.39	1.469e-13	-0.0744486	0.0100742
1252	10	97132556	rs11188298	t	c	0.5756	0.0018	23247.8	4.673	2.974e-06	0.0438266	0.00937869
1253	2	104159202	rs2198234	t	g	0.5346	0.0054	23260.7	5.652	1.586e-08	0.0524989	0.00928855
1254	19	2111038	rs77605654	c	g	0.1544	0.0029	23185.2	-6.128	8.903e-10	-0.0786938	0.0128417
1255	22	26190453	rs5761194	a	t	0.2852	0.0078	23271.3	4.638	3.515e-06	0.0475924	0.0102614
1256	5	114436051	rs12188143	t	c	0.6939	0.0069	23269.5	4.803	1.561e-06	0.0482846	0.010053
1257	2	104136397	rs10210222	t	c	0.5277	0.0019	23340.9	-5.397	6.782e-08	-0.0500041	0.00926516
1258	9	86532613	rs10868071	a	t	0.7375	0.0015	23309.1	6.724	1.768e-11	0.0707104	0.0105161
1259	17	8140097	rs72635516	t	c	0.7032	0.0074	23178.3	-4.902	9.504e-07	-0.0498105	0.0101613
1260	2	104217338	rs7590785	a	t	0.4807	0.0014	23245.1	-5.986	2.155e-09	-0.0555233	0.00927553
1261	2	104267572	rs67716713	a	c	0.4788	0.0042	23282.4	-6.252	4.065e-10	-0.0579491	0.00926889
1262	2	58139593	rs1040225	a	g	0.4032	0.0023	23317.9	8.869	7.388e-19	0.0835813	0.00942398
1263	3	50222693	rs7642692	t	c	0.8943	0.0033	23282.9	5.305	1.126e-07	0.0799117	0.0150635
1264	2	58043909	rs76895776	a	t	0.0904	0.0045	23277.3	-6.676	2.46e-11	-0.107798	0.0161471
1265	16	28954408	rs62037421	t	c	0.3543	0.0144	22811.2	4.846	1.258e-06	0.04741	0.00978333
1266	21	32077766	rs4817351	a	c	0.5742	0.0112	23310	5.075	3.868e-07	0.047509	0.00936138
1267	3	17810406	rs4260468	t	c	0.4641	0.0075	23308.6	4.739	2.146e-06	0.0439903	0.00928261
1268	13	93145648	rs7492013	t	g	0.6185	0.0024	23310	-4.639	3.504e-06	-0.04421	0.00953008
1269	21	32184479	rs2833100	a	t	0.3704	0.0044	23311.9	-6.617	3.676e-11	-0.0633989	0.00958122
1270	7	41389199	rs920414	a	c	0.8097	0.0036	23237.7	5.31	1.096e-07	0.0627102	0.0118098
1271	17	8066441	rs8066513	t	c	0.6499	0.012	23151.6	-4.634	3.588e-06	-0.0451263	0.00973809
1272	10	132498153	rs4751256	t	g	0.3874	0.009	23322.5	5.253	1.495e-07	0.0498976	0.00949888
1273	2	104122137	rs7596779	t	c	0.4552	0.0022	23300.8	5.879	4.12e-09	0.0546464	0.00929519
1274	3	115171728	rs9846130	a	g	0.4163	0.0135	23310.5	4.565	4.997e-06	0.0428704	0.00939111
1275	21	32050287	rs2832978	t	c	0.5721	0.0114	23306.8	5.096	3.463e-07	0.0476787	0.0093561
1276	16	7395436	rs4290489	t	g	0.17	0.0069	23349.6	4.704	2.553e-06	0.057922	0.0123133
1277	2	58023009	rs6545663	a	t	0.3771	0.0038	23328	8.5	1.891e-17	0.0810693	0.00953756
1278	3	181106778	rs9836763	t	c	0.2939	0.0057	23295.3	-4.578	4.689e-06	-0.046537	0.0101654
1279	12	133419040	rs76060528	a	g	0.8378	0.0022	23141.9	4.725	2.296e-06	0.0595501	0.0126032
1280	17	18714241	rs4924929	a	g	0.4857	0.013	23084.3	-5.181	2.202e-07	-0.0482165	0.00930641
1281	5	113907823	rs663902	t	c	0.7927	0.0016	23266.3	-5.339	9.362e-08	-0.0610185	0.0114288
1282	16	7338818	rs12448550	t	c	0.5154	0.0034	23129.9	-5.458	4.813e-08	-0.0507444	0.00929725
1283	1	7776486	rs17461723	t	c	0.8078	0.0006	23056.7	4.648	3.355e-06	0.0549061	0.0118128
1284	5	136523456	rs4976416	t	c	0.3344	0.0109	23220.7	4.805	1.546e-06	0.0472373	0.00983087
1285	2	58138581	rs2678902	a	g	0.3865	0.0023	23328.9	-5.757	8.542e-09	-0.0546945	0.00950052
1286	17	48607280	rs6504671	c	g	0.7187	0.0056	23257.1	4.568	4.912e-06	0.0470847	0.0103075
1287	4	31127672	rs10034048	t	c	0.2914	0.0071	23155.3	6.303	2.913e-10	0.0644005	0.0102174
1288	21	32071841	rs2409384	c	g	0.5705	0.0113	23330.3	5.137	2.797e-07	0.0480153	0.00934695
1289	2	58111064	rs6720288	a	g	0.6147	0.0035	23214.2	5.379	7.507e-08	0.0512635	0.0095303
1290	21	21674058	rs2826147	t	c	0.6	0.0061	23258.9	5.857	4.717e-09	0.0553911	0.00945725
1291	5	113992200	rs7734063	a	g	0.7827	0.0037	23268.1	-4.845	1.265e-06	-0.0544317	0.0112346
1292	2	104148570	rs55713926	c	g	0.5278	0.0019	23329.8	-5.363	8.178e-08	-0.0497018	0.00926754
1293	2	58135872	rs2678905	a	g	0.4037	0.0019	23320.2	8.736	2.424e-18	0.0823114	0.0094221
1294	2	104157067	rs11123963	t	c	0.4794	0.0043	23341.4	-5.417	6.063e-08	-0.0501541	0.00925865
1295	17	8161149	rs4791641	t	c	0.5032	0.0141	23131.3	-6.032	1.617e-09	-0.0560459	0.00929143
1296	3	36310331	rs7641061	a	g	0.3725	0.0176	23264.4	-6.105	1.028e-09	-0.0584934	0.00958123
1297	5	114391213	rs10058117	a	t	0.4918	0.0126	23266.7	-6.158	7.368e-10	-0.0570548	0.00926515
1298	5	114293775	rs1453011	a	g	0.4736	0.0122	23212.4	4.758	1.958e-06	0.0442053	0.00929072
1299	5	113876796	rs2245999	t	c	0.7821	0.0017	23315.1	-5.185	2.161e-07	-0.0581306	0.0112113
1300	7	85967778	rs6465059	a	g	0.5359	0.0109	23309.1	-4.701	2.585e-06	-0.0436374	0.00928258
1301	5	136549260	rs11242373	c	g	0.5331	0.0029	23245.5	6.001	1.962e-09	0.0557425	0.00928888
1302	2	104340148	rs1457457	a	t	0.5415	0.0035	23308.6	5.514	3.51e-08	0.0512203	0.00928913
1303	3	70168556	rs12632586	t	c	0.1054	0.0012	23290.2	-4.57	4.883e-06	-0.0689263	0.0150823
1304	2	58021528	rs2090793	a	g	0.6228	0.0039	23318.8	-8.504	1.836e-17	-0.081119	0.00953892
1305	17	8043753	rs2585408	t	c	0.4156	0.0066	23327.5	-5.055	4.295e-07	-0.0474615	0.00938902
1306	10	103799542	rs12413996	t	c	0.1118	0.0008	23313.3	5.167	2.381e-07	0.0758921	0.0146879
1307	21	32086780	rs9981176	t	g	0.5711	0.0113	23243.2	5.205	1.939e-07	0.0487496	0.00936591
1308	21	32068732	rs2409383	a	g	0.4288	0.0113	23345	-5.032	4.843e-07	-0.0470297	0.00934612
1309	2	58505679	rs17398913	t	c	0.2995	0.003	22929.1	4.578	4.702e-06	0.0466516	0.0101904
1310	19	2111397	rs75865123	t	c	0.8455	0.0029	23182.4	6.117	9.506e-10	0.0785368	0.0128391
1311	21	32066566	rs8128201	a	g	0.4296	0.0112	23325.7	-5.064	4.101e-07	-0.047337	0.00934775
1312	2	104107978	rs4380263	a	g	0.519	0.0042	23314.6	5.663	1.485e-08	0.0524521	0.00926225
1313	3	17828106	rs7428585	a	g	0.4646	0.0077	23303.6	4.758	1.957e-06	0.0441681	0.0092829
1314	3	50194644	rs2859580	a	g	0.883	0.0049	23228.5	5.892	3.82e-09	0.0849845	0.0144237
1315	2	191652497	rs13385325	t	c	0.2947	0.0149	23309.6	5.038	4.71e-07	0.051152	0.0101532
1316	6	98706927	rs9375322	a	t	0.952	0.0009	23070.1	-4.617	3.886e-06	-0.100503	0.0217681
1317	3	50411188	rs78671882	t	c	0.0994	0.0039	23049.8	-5.707	1.151e-08	-0.0887756	0.0155556
1318	6	128333682	rs13197257	t	g	0.2667	0.0107	22937.4	-4.677	2.91e-06	-0.0493538	0.0105525
1319	2	58412472	rs848280	t	c	0.3622	0.0037	23302.2	-4.905	9.341e-07	-0.0472482	0.00963265
1320	21	21673023	rs2826142	a	c	0.5998	0.0064	23254.8	5.803	6.511e-09	0.0548814	0.00945742
1321	4	31124183	rs7693529	a	c	0.5907	0.0009	23047	-5.212	1.871e-07	-0.0493426	0.00946711
1322	21	21675842	rs1487946	a	g	0.6	0.0061	23260.7	5.864	4.522e-09	0.0554551	0.00945687
1323	9	86624622	rs12551039	a	g	0.5365	0.0039	23311.9	-5.069	3.993e-07	-0.0470511	0.00928212
1324	5	114082720	rs158359	t	c	0.67	0.0112	23310.5	-5.883	4.029e-09	-0.0579017	0.00984221
1325	2	104301541	rs264948	t	c	0.4574	0.0033	23345.5	-5.52	3.387e-08	-0.051245	0.00928351
1326	5	114210843	rs7733877	c	g	0.5084	0.009	23094.9	-6.112	9.844e-10	-0.0568396	0.00929966
1327	5	114400640	rs4705717	a	g	0.4845	0.0127	23219.8	-6.336	2.363e-10	-0.0587807	0.00927725
1328	16	7364095	rs4360957	c	g	0.7336	0.0066	23105.5	-4.898	9.68e-07	-0.0515138	0.0105173
1329	4	3160307	rs363100	a	g	0.8988	0.0006	23348.3	5.154	2.547e-07	0.0790375	0.0153352
1330	5	114440964	rs55799813	t	c	0.6951	0.0067	23203.2	4.685	2.803e-06	0.0472186	0.0100787
1331	21	32069603	rs7275539	t	c	0.4295	0.0113	23335.8	-5.129	2.914e-07	-0.047935	0.00934587
1332	3	17826760	rs4422341	c	g	0.4651	0.0075	23298.1	4.721	2.351e-06	0.043827	0.00928341
1333	21	32199178	rs2833115	t	c	0.5762	0.0049	23255.2	-4.745	2.087e-06	-0.0445025	0.00937881
1334	3	181129180	rs9882065	t	c	0.7055	0.0066	23277.3	4.652	3.28e-06	0.0472787	0.0101631
1335	2	166941827	rs17801482	a	g	0.7561	0.0065	23230.8	4.996	5.866e-07	0.0539444	0.0107975
1336	21	21673564	rs34339301	t	c	0.5998	0.0063	23259.4	5.852	4.871e-09	0.0553387	0.00945637
1337	2	57993568	rs12990792	a	g	0.6264	0.0043	23297.6	-8.381	5.234e-17	-0.0801387	0.00956195
1338	1	230550194	rs11577278	a	t	0.0647	0.0025	23205	-4.787	1.694e-06	-0.090285	0.0188605
1339	17	48598279	rs1460214	t	g	0.2801	0.0061	23270.9	-4.622	3.793e-06	-0.0476888	0.0103178
1340	19	2175891	rs12982593	a	c	0.4751	0.0018	23270.9	4.6	4.22e-06	0.0426784	0.00927791
1341	10	103815495	rs67497633	a	g	0.1655	0.0013	23259.4	5.171	2.328e-07	0.0644761	0.0124688
1342	21	21676506	rs2032200	t	c	0.3999	0.0061	23256.6	-5.868	4.419e-09	-0.0555	0.00945808
1343	4	31139333	rs16884398	t	c	0.7087	0.0071	23159.9	-6.31	2.785e-10	-0.0644721	0.0102174
1344	13	27130516	rs4769504	a	g	0.6927	0.0021	23327.1	4.725	2.298e-06	0.0473909	0.0100298
1345	21	32071287	rs11088142	c	g	0.5705	0.0113	23334	5.138	2.784e-07	0.0480208	0.00934621
1346	3	50254624	rs78020607	a	g	0.8906	0.0041	23322.9	5.871	4.329e-09	0.0870232	0.0148226
1347	7	41406143	rs10264802	a	g	0.1904	0.0059	23311	-5.444	5.202e-08	-0.0641768	0.0117885
1348	2	104195314	rs1597750	a	g	0.4742	0.0007	23311	5.593	2.23e-08	0.0518403	0.00926877
1349	5	113860627	rs2553520	t	c	0.7557	0.0025	23209.6	-4.767	1.874e-06	-0.0514692	0.010797
1350	17	8094020	rs2278636	c	g	0.5687	0.0132	23164.5	-5.675	1.384e-08	-0.0531994	0.00937434
1351	5	108992687	rs25915	a	g	0.8051	0.004	23233.1	4.646	3.38e-06	0.0543849	0.0117057
1352	21	32086323	rs2833017	t	g	0.5738	0.0111	23331.7	5.046	4.52e-07	0.0472101	0.00935595
1353	17	8139760	rs58532865	t	c	0.704	0.0071	23139.6	-4.985	6.205e-07	-0.0507349	0.0101775
1354	9	86592026	rs296886	a	g	0.7819	0.0023	23222.1	5.338	9.416e-08	0.0599436	0.0112296
1355	7	41411165	rs10272276	a	g	0.8146	0.005	23340.4	5.196	2.037e-07	0.0618475	0.0119029
1356	7	86042130	rs7783883	a	g	0.5511	0.0086	23322	-4.603	4.157e-06	-0.0428308	0.00930497
1357	5	114428230	rs11241314	t	c	0.3039	0.0065	23295.3	-4.874	1.092e-06	-0.0490698	0.0100677
1358	13	27139814	rs9553860	a	g	0.6919	0.0021	23307.3	4.7	2.6e-06	0.0471263	0.0100269
1359	2	58042241	rs1402398	a	g	0.6212	0.0016	23348.7	-8.813	1.215e-18	-0.0839335	0.00952383
1360	17	18677774	rs4924924	c	g	0.4916	0.0094	23167.7	-4.916	8.813e-07	-0.0456584	0.00928771
1361	5	114121194	rs289032	a	g	0.3817	0.0092	23304.5	6.748	1.5e-11	0.064277	0.00952534
1362	5	114121436	rs289033	a	g	0.3808	0.0092	23303.6	6.84	7.927e-12	0.0651824	0.00952959
1363	2	104162463	rs4851656	a	t	0.4744	0.0008	23287.9	5.562	2.674e-08	0.0515778	0.00927324
1364	5	114202140	rs4705686	t	g	0.6161	0.012	23199.9	-5.459	4.784e-08	-0.0520765	0.00953956
1365	21	32075980	rs2833004	c	g	0.5731	0.011	23253.8	5.082	3.731e-07	0.0476161	0.00936955
1366	19	2170764	rs2108524	t	c	0.5255	0.0017	23284.2	-4.579	4.666e-06	-0.0424742	0.00927587
1367	5	114400704	rs4705514	a	t	0.4847	0.0127	23211.9	-6.288	3.206e-10	-0.0583453	0.00927884
1368	3	181079573	rs6796797	t	g	0.68	0.0071	23322.9	4.626	3.721e-06	0.0458956	0.00992122
1369	2	58204718	rs74480281	t	c	0.9288	0.006	22977.5	6.152	7.638e-10	0.111504	0.0181249
1370	7	41360439	rs37311	a	g	0.2872	0.0044	23230.8	-5.698	1.21e-08	-0.0583843	0.0102465
1371	17	46101460	rs112296021	a	g	0.2038	0.0082	23303.6	-5.747	9.109e-09	-0.066038	0.0114909
1372	19	2121548	rs11667501	t	c	0.1538	0.0026	23165.9	-6.294	3.09e-10	-0.0809844	0.0128669
1373	1	230552435	rs34395222	a	g	0.0691	0.0029	23082.5	-4.955	7.223e-07	-0.0908795	0.018341
1374	13	27208698	rs474485	t	g	0.2654	0.0022	23331.7	-4.608	4.065e-06	-0.0482893	0.0104794
1375	3	70064090	rs9834141	t	g	0.5459	0.0138	23286.1	-4.839	1.307e-06	-0.0450134	0.00930221
1376	5	136605516	rs2060428	t	c	0.3546	0.003	23362.1	5.622	1.883e-08	0.0543303	0.00966388
1377	3	36253953	rs285315	a	g	0.6362	0.0171	23336.7	5.472	4.458e-08	0.0526144	0.00961521
1378	5	114372955	rs4447977	t	g	0.5022	0.0078	23246.9	-6.068	1.292e-09	-0.0562391	0.00926815
1379	22	48637056	rs469999	a	g	0.3188	0.0049	22974.2	-6.274	3.519e-10	-0.062754	0.0100022
1380	17	46523919	rs16956892	c	g	0.734	0.0093	23264.4	6.134	8.556e-10	0.0643048	0.0104833
1381	2	104193230	rs6751174	t	c	0.4744	0.0007	23327.1	5.58	2.404e-08	0.051701	0.00926542
1382	21	32053886	rs9983039	c	g	0.5713	0.0113	23310	5.056	4.276e-07	0.0472905	0.00935335
1383	9	86627385	rs7864367	a	c	0.4634	0.0039	23269.5	5.056	4.279e-07	0.0469739	0.00929073
1384	21	32080819	rs2833010	t	c	0.5743	0.0111	23311.4	5.091	3.559e-07	0.0476586	0.00936135
1385	3	181124253	rs9846082	a	g	0.2941	0.0062	23264.4	-4.606	4.112e-06	-0.0468431	0.01017
1386	2	104164439	rs1983305	t	c	0.4708	0.0025	23277.3	-5.696	1.224e-08	-0.0528516	0.00927872
1387	19	2136703	rs4806831	t	c	0.4481	0.004	23015.2	4.865	1.145e-06	0.0455743	0.00936778
1388	4	3190533	rs16844026	t	c	0.0987	0.0009	23354.7	-4.977	6.445e-07	-0.0771689	0.0155051
1389	3	115151612	rs9871040	a	c	0.416	0.0135	23232.6	4.624	3.76e-06	0.0435012	0.0094077
1390	17	11041454	rs16944281	t	c	0.0963	0.0009	23141.9	4.856	1.199e-06	0.0764747	0.0157485
1391	2	104177804	rs6708478	t	c	0.4742	0.0009	23306.8	5.651	1.595e-08	0.0523818	0.00926948
1392	1	237852083	rs876793	t	c	0.6563	0.0114	22824.6	-6.132	8.674e-10	-0.0603792	0.00984657
1393	2	104444273	rs2678664	a	g	0.4039	0.0062	23326.2	-5.864	4.515e-09	-0.0552892	0.00942859
1394	2	104242180	rs10167065	c	g	0.4716	0.0022	23332.6	-5.833	5.441e-09	-0.0540519	0.00926656
1395	5	109002085	rs845742	a	c	0.3197	0.0021	23194.4	-4.623	3.782e-06	-0.046004	0.00995112
1396	3	50196418	rs2624842	a	c	0.8624	0.0045	23170.5	5.158	2.491e-07	0.0695162	0.0134774
1397	17	8076802	rs9901637	a	t	0.6488	0.0118	23164.5	-4.785	1.713e-06	-0.0465488	0.00972806
1398	5	114335047	rs11954634	t	c	0.5285	0.0101	23148.8	5.605	2.079e-08	0.0521481	0.00930385
1399	5	136571959	rs13163306	a	g	0.4635	0.0038	23316.5	-6.004	1.927e-09	-0.055712	0.00927915
1400	4	31151060	rs16884473	t	c	0.4032	0.0022	23244.6	6.263	3.768e-10	0.0591651	0.00944677
1401	5	136516135	rs4519920	t	c	0.4864	0.0047	23186.1	5.054	4.326e-07	0.0469308	0.00928587
1402	21	32037701	rs2832977	t	c	0.3781	0.0097	23344.6	-5.341	9.236e-08	-0.0509431	0.00953812
1403	5	114006164	rs287639	t	g	0.6732	0.0099	23161.7	-5.867	4.445e-09	-0.0580738	0.00989838
1404	17	46306843	rs112021404	t	c	0.1966	0.0093	23254.8	-5.462	4.7e-08	-0.0636861	0.0116598
1405	21	32052201	rs4816369	a	g	0.4287	0.0114	23309.6	-5.054	4.336e-07	-0.0472722	0.00935343
1406	12	81563422	rs6539560	t	c	0.5264	0.0051	23318.8	5.401	6.643e-08	0.0500577	0.00926823
1407	2	166940574	rs60933734	a	g	0.2442	0.0063	23270	-5.16	2.474e-07	-0.0556432	0.0107836
1408	5	136629690	rs2905550	a	g	0.4708	0.003	23309.1	-6.213	5.201e-10	-0.0576018	0.00927118
1409	3	50431142	rs2073496	a	g	0.8555	0.002	23321.5	4.601	4.21e-06	0.0605645	0.0131633
1410	10	103586356	rs10883689	a	g	0.2883	0.0081	23291.6	6.529	6.618e-11	0.0667212	0.0102192
1411	10	132508532	rs7100033	a	t	0.4706	0.011	23188	-4.701	2.588e-06	-0.0437138	0.00929884
1412	21	32188097	rs2833106	t	c	0.3708	0.0047	23297.1	-6.612	3.782e-11	-0.0633571	0.00958215
1413	2	58453930	rs79588315	a	g	0.9075	0.0048	23317.9	6.231	4.632e-10	0.0995045	0.0159693
1414	21	32064182	rs2832989	a	g	0.5706	0.0112	23341.4	5.087	3.637e-07	0.0475385	0.0093451
1415	2	58268373	rs13014613	t	c	0.4204	0.0023	23042.4	-4.772	1.828e-06	-0.0450103	0.00943216
1416	3	50436827	rs2282754	t	c	0.8557	0.002	23357.5	4.752	2.018e-06	0.0625381	0.0131604
1417	2	104201593	rs2060818	a	g	0.4626	0.0022	23235.4	6.33	2.451e-10	0.0588421	0.00929574
1418	7	86033041	rs12704254	t	c	0.4496	0.0084	23311.4	4.691	2.719e-06	0.0436525	0.00930558
1419	16	7348161	rs7206303	a	g	0.2361	0.0051	23257.1	4.577	4.707e-06	0.049949	0.010913
1420	2	104240205	rs11123965	t	c	0.4705	0.0021	23303.6	-5.669	1.435e-08	-0.0525736	0.00927388
1421	21	22313619	rs2826613	t	c	0.7644	0.0042	23363	-4.986	6.172e-07	-0.0543243	0.0108954
1422	2	166990047	rs1960242	t	g	0.2741	0.0044	23103.2	4.736	2.178e-06	0.0493693	0.0104243
1423	17	8076916	rs11650713	t	c	0.6624	0.0129	22987.6	-4.702	2.575e-06	-0.0463501	0.00985753
1424	10	103697054	rs11191154	t	c	0.2842	0.0106	23328	6.719	1.832e-11	0.0689006	0.0102546
1425	2	57947440	rs13402331	t	c	0.3765	0.005	23217.4	8.111	5.033e-16	0.0775778	0.00956452
1426	12	81563875	rs7977292	a	g	0.4737	0.005	23326.6	-5.336	9.52e-08	-0.0494472	0.00926672
1427	5	136552715	rs9327775	t	c	0.5306	0.0041	23337.7	6.12	9.339e-10	0.0567158	0.00926729
1428	1	230558719	rs11580469	a	c	0.0644	0.0025	23254.3	-4.653	3.264e-06	-0.087857	0.0188818
1429	3	17304712	rs2470349	a	g	0.3493	0.0061	22954	-4.686	2.788e-06	-0.0458523	0.00978495
1430	2	58161355	rs2717023	t	c	0.5996	0.0014	23324.3	-8.453	2.844e-17	-0.0797535	0.00943493
1431	7	44790988	rs799451	a	g	0.5351	0.0146	23200.9	-4.828	1.38e-06	-0.0449143	0.00930288
1432	2	58494072	rs62141880	t	c	0.3072	0.0023	23336.3	4.917	8.783e-07	0.0493094	0.0100284
1433	3	36332719	rs6550416	a	c	0.6065	0.0187	23062.2	5.876	4.214e-09	0.0559634	0.00952406
1434	10	103599325	rs874885	a	t	0.4193	0.0088	23260.7	-4.59	4.442e-06	-0.0431074	0.00939158
1435	9	86648904	rs7024628	a	g	0.8018	0.0062	23200.4	5.282	1.275e-07	0.0614738	0.0116384
1436	2	58008155	rs6756221	t	c	0.3743	0.0044	23280.6	8.334	7.809e-17	0.0796896	0.00956198
1437	5	114274066	rs10045183	a	g	0.4286	0.0051	23311.9	-5.662	1.499e-08	-0.0529507	0.00935194
1438	10	103777625	rs12415071	t	c	0.1101	0.001	23330.8	5.05	4.415e-07	0.0746466	0.0147815
1439	2	104136682	rs4851028	a	t	0.465	0.002	23343.2	5.412	6.234e-08	0.0501865	0.00927319
1440	2	58168831	rs2717038	a	g	0.6222	0.0026	23333.1	5.248	1.535e-07	0.0500772	0.00954216
1441	5	114393129	rs4705702	t	g	0.5094	0.0124	23196.3	6.172	6.764e-10	0.0572733	0.00927953
1442	5	136568980	rs10078040	c	g	0.4894	0.0033	23321.5	-6.355	2.09e-10	-0.0588131	0.00925462
1443	10	97104463	rs7082473	t	c	0.4211	0.0008	23302.2	-4.622	3.807e-06	-0.0433434	0.00937763
1444	5	136608694	rs1434650	t	c	0.3543	0.0032	23350.1	5.73	1.006e-08	0.0553974	0.00966795
1445	5	114434745	rs2974507	t	g	0.5113	0.0077	23285.6	5.777	7.604e-09	0.0535148	0.00926342
1446	2	58172107	rs2717041	t	c	0.5904	0.0016	23230.8	-8.321	8.753e-17	-0.0783843	0.00942006
1447	2	104255919	rs264965	a	c	0.4673	0.0052	23273.2	-5.903	3.57e-09	-0.0547981	0.0092831
1448	7	41387290	rs7787971	t	g	0.811	0.0044	23221.1	5.288	1.236e-07	0.0626372	0.0118452
1449	2	104162375	rs4851655	a	g	0.4744	0.0008	23289.8	5.567	2.585e-08	0.051622	0.00927285
1450	5	114400973	rs10073472	a	g	0.5148	0.0128	23225.3	6.34	2.298e-10	0.0588083	0.00927575
1451	2	57951208	rs10196378	t	g	0.3719	0.0049	23243.2	8.069	7.09e-16	0.0773253	0.00958301
1452	21	32070042	rs8126628	a	g	0.5706	0.0113	23336.3	5.13	2.905e-07	0.0479452	0.00934603
1453	2	104167879	rs11899332	t	c	0.4744	0.0009	23310	5.542	2.993e-08	0.0513682	0.00926889
1454	2	58653071	rs6742908	c	g	0.3243	0.0055	23231.7	4.944	7.653e-07	0.0489716	0.00990526
1455	2	191663204	rs11683856	c	g	0.7176	0.0158	23301.7	-4.582	4.602e-06	-0.0471278	0.0102854
1456	21	32123121	rs762211	a	c	0.6156	0.008	23202.2	6.634	3.277e-11	0.0632475	0.00953384
1457	3	181108197	rs9826653	t	c	0.7062	0.0057	23291.6	4.592	4.384e-06	0.0466875	0.0101671
1458	21	32069790	rs9977356	a	t	0.4289	0.0114	23347.8	-5.09	3.576e-07	-0.0475669	0.00934517
1459	2	104088908	rs266048	a	g	0.5284	0.0078	23303.6	5.643	1.674e-08	0.0523261	0.00927275
1460	9	86617265	rs1982151	a	g	0.2704	0.0058	23333.1	-6.525	6.818e-11	-0.0679419	0.0104126
1461	3	50188309	rs2526396	a	g	0.1113	0.0049	23302.2	-5.623	1.882e-08	-0.0827628	0.0147186
1462	2	166941420	rs34268282	a	g	0.7562	0.0065	23241.9	5.055	4.301e-07	0.0545754	0.0107963
1463	2	58615121	rs6725744	a	t	0.2581	0.0082	23206.9	5.202	1.969e-07	0.0551477	0.0106012
1464	5	113935547	rs140580313	a	g	0.2049	0.0005	23266.3	5.065	4.086e-07	0.0581406	0.0114789
1465	22	38824633	rs196060	a	g	0.6121	0.0084	23224.8	4.697	2.637e-06	0.0447046	0.00951769
1466	2	104275976	rs264923	t	c	0.4693	0.0049	23270	-6.057	1.386e-09	-0.056215	0.009281
1467	5	114362129	rs4554206	t	c	0.5263	0.0115	23340.4	5.926	3.1e-09	0.0548906	0.00926267
1468	3	50239803	rs57462170	a	g	0.1054	0.0044	23278.2	-5.726	1.026e-08	-0.0863617	0.0150824
1469	5	114426668	rs1838747	a	g	0.4902	0.0074	23244.2	-6.019	1.752e-09	-0.0557991	0.0092705
1470	5	136575232	rs67319167	a	c	0.4631	0.0049	23215.6	-5.833	5.454e-09	-0.0542481	0.00930021
1471	2	58618897	rs12990607	a	g	0.2427	0.0014	23153.4	-4.876	1.081e-06	-0.0528262	0.0108339
1472	3	181117474	rs6804481	a	g	0.7061	0.0063	23268.1	4.624	3.773e-06	0.0470316	0.0101712
1473	16	7378192	rs4433825	t	g	0.4821	0.0077	22928.2	-5.308	1.109e-07	-0.0495761	0.00933989
1474	2	104467808	rs1441103	t	c	0.2462	0.0036	23287.5	-4.623	3.779e-06	-0.0497023	0.0107511
1475	16	28944700	rs35979293	t	g	0.3512	0.0142	22762.4	4.871	1.108e-06	0.0478008	0.00981335
1476	1	230552951	rs34034640	c	g	0.9354	0.0022	23250.6	4.673	2.967e-06	0.088114	0.018856
1477	2	104138639	rs58378462	a	g	0.4733	0.0021	23330.3	5.295	1.191e-07	0.0490659	0.00926647
1478	21	21677572	rs2826155	c	g	0.5999	0.0059	23267.7	5.772	7.815e-09	0.0545758	0.00945527
1479	2	166950510	rs580041	t	c	0.2699	0.0042	23351.5	4.621	3.813e-06	0.0481474	0.0104193
1480	2	191579573	rs7590384	t	c	0.3388	0.0065	23360.2	5.983	2.19e-09	0.058438	0.00976734
1481	2	58168856	rs1401100	t	g	0.5976	0.0013	23319.7	-8.394	4.698e-17	-0.0791413	0.00942832
1482	22	38065655	rs12628135	a	g	0.5791	0.0054	23302.2	4.686	2.784e-06	0.0439459	0.00937812
1483	2	191578354	rs6721964	a	g	0.662	0.0067	23313.3	-5.998	2.002e-09	-0.0586769	0.00978275
1484	10	132491592	rs12267053	c	g	0.5247	0.0111	23304	4.63	3.65e-06	0.0429251	0.00927109
1485	15	50758662	rs3131566	t	c	0.5355	0.0064	23292.1	-4.996	5.846e-07	-0.0463872	0.00928486
1486	5	114108659	rs289026	t	c	0.6596	0.0027	23280.1	4.565	4.986e-06	0.0446276	0.00977604
1487	5	114017276	rs287667	t	c	0.642	0.0101	23138.2	-4.953	7.31e-07	-0.0480009	0.00969128
1488	21	32074317	rs7278091	a	g	0.5735	0.0112	23282.9	5.093	3.529e-07	0.0476949	0.0093648
1489	2	58017224	rs11676055	t	c	0.6233	0.0039	23324.8	-8.531	1.45e-17	-0.0813866	0.00954011
1490	10	110149005	rs10884644	a	c	0.5103	0.007	23301.3	-4.693	2.688e-06	-0.0434673	0.00926215
1491	2	104464467	rs2570485	t	c	0.2413	0.0034	23322.5	-4.935	8.016e-07	-0.0533758	0.0108158
1492	5	136559211	rs6894377	a	t	0.5359	0.0039	23342.7	5.883	4.035e-09	0.0545555	0.00927342
1493	2	191537142	rs10200534	a	c	0.6779	0.0077	23096.3	-4.746	2.079e-06	-0.0472337	0.00995231
1494	10	132501191	rs872428	c	g	0.6132	0.0091	23303.1	-5.157	2.507e-07	-0.0490211	0.00950575
1495	2	104320141	rs921967	a	g	0.4481	0.0036	23339	-5.382	7.358e-08	-0.0500611	0.00930158
1496	15	50773432	rs56398519	a	g	0.4233	0.0137	23234	4.837	1.321e-06	0.0453922	0.00938437
1497	6	158114365	rs588277	t	c	0.2999	0.0045	22975.2	-4.82	1.433e-06	-0.0490472	0.0101758
1498	17	11054110	rs7225822	t	c	0.9045	0.0019	23176.5	-4.596	4.301e-06	-0.0726001	0.0157964
1499	5	136599080	rs2217769	t	c	0.4729	0.0035	23321.5	-6.033	1.61e-09	-0.0559075	0.00926695
1500	7	41402134	rs6978020	t	c	0.8093	0.0055	23322	5.34	9.317e-08	0.0628996	0.011779
1501	2	104256215	rs264967	a	g	0.4773	0.0045	23324.3	-6.049	1.46e-09	-0.0560276	0.00926229
1502	9	86646572	rs10868083	t	g	0.798	0.0058	23206.4	5.409	6.346e-08	0.0624953	0.0115539
1503	16	28563026	rs151228	a	g	0.4747	0.0113	23321.5	4.622	3.804e-06	0.0428375	0.00926818
1504	3	181063310	rs9849736	t	c	0.2933	0.0049	23324.8	-4.659	3.174e-06	-0.047358	0.0101648
1505	21	32175521	rs8133632	t	c	0.3706	0.0058	23319.2	-6.731	1.687e-11	-0.0644719	0.00957835
1506	1	7855494	rs12565104	a	g	0.2218	0.007	23283.3	-4.595	4.335e-06	-0.0512301	0.0111491
1507	3	36019072	rs36053574	a	g	0.6301	0.011	23160.3	4.578	4.69e-06	0.0440398	0.00961988
1508	2	58047101	rs2717053	c	g	0.6228	0.0035	23300.8	-8.483	2.201e-17	-0.0809505	0.00954267
1509	21	32080078	rs2833008	t	c	0.4258	0.0112	23312.3	-5.095	3.482e-07	-0.0476936	0.00936087
1510	5	113948290	rs676857	c	g	0.2056	0.0011	23257.1	4.963	6.942e-07	0.0569102	0.0114669
1511	2	57993643	rs10496078	a	g	0.6279	0.0047	23252	-8.283	1.2e-16	-0.0793465	0.00957944
1512	5	136466764	rs2240224	a	c	0.4491	0.0028	23312.8	-5.155	2.543e-07	-0.0479691	0.00930535
1513	10	103749743	rs11191170	a	g	0.7178	0.0137	23362.1	-6.81	9.79e-12	-0.0699303	0.0102688
1514	15	50757930	rs3131567	a	t	0.562	0.0082	23293	-4.674	2.95e-06	-0.0436267	0.00933391
1515	9	86602783	rs796001	c	g	0.468	0.0038	23295.3	5.087	3.644e-07	0.0472055	0.00927964
1516	2	191602778	rs10185870	t	c	0.2947	0.0151	23286.1	5.078	3.822e-07	0.0515836	0.0101583
1517	6	73143315	rs9442785	t	g	0.4141	0.0042	23292.5	4.823	1.411e-06	0.0453433	0.00940147
1518	3	17852536	rs11128871	t	g	0.4656	0.0075	23272.7	4.647	3.366e-06	0.0431612	0.00928796
1519	21	32180115	rs1005535	a	g	0.3705	0.0059	23327.5	-6.763	1.348e-11	-0.0647699	0.00957709
1520	5	113978216	rs993270	t	c	0.2157	0.0038	23295.3	4.978	6.435e-07	0.0560414	0.0112578
1521	2	104469412	rs2945451	a	t	0.7558	0.0034	23193	4.652	3.286e-06	0.0502536	0.0108026
1522	5	136543223	rs880040	a	c	0.4692	0.0042	23335.4	-6.058	1.382e-09	-0.0561463	0.00926812
1523	3	36299291	rs772624	t	g	0.3462	0.0164	23299.9	-6.258	3.908e-10	-0.0608826	0.00972876
1524	2	104426377	rs17343925	t	g	0.4552	0.0027	23203.2	6.765	1.33e-11	0.0629987	0.00931244
1525	5	136547029	rs1529814	a	g	0.5309	0.0042	23337.7	6.085	1.163e-09	0.056394	0.00926771
1526	2	58405260	rs2691672	a	g	0.3626	0.0042	23178.8	-5.038	4.704e-07	-0.0486452	0.00965566
1527	5	114180400	rs6881868	t	c	0.6114	0.0126	23218.4	-5.282	1.277e-07	-0.0502565	0.00951468
1528	5	114164455	rs1479351	t	c	0.4982	0.0098	23186.6	6.069	1.288e-09	0.0563212	0.00928014
1529	19	2111661	rs55759847	a	g	0.1544	0.003	23185.2	-6.114	9.7e-10	-0.0785144	0.0128417
1530	5	114305694	rs72809654	t	c	0.1939	0.005	23242.3	-4.593	4.363e-06	-0.0538594	0.0117264
1531	2	104125396	rs4283441	t	c	0.5206	0.0046	23352.9	5.457	4.849e-08	0.0505116	0.00925629
1532	7	85977972	rs11978015	a	g	0.5357	0.0107	23280.1	-4.762	1.921e-06	-0.0442293	0.00928797
1533	2	104198276	rs2375787	c	g	0.5192	0.0009	22903.8	5.912	3.384e-09	0.055244	0.00934438
1534	2	104088751	rs266047	a	g	0.5249	0.0058	23314.2	-5.544	2.964e-08	-0.0513785	0.0092674
1535	12	81559364	rs12815422	t	g	0.5264	0.005	23317.9	5.388	7.106e-08	0.0499383	0.00926843
1536	16	7363150	rs17143433	t	c	0.7443	0.0055	23222.1	-4.771	1.832e-06	-0.0507214	0.0106312
1537	21	32069429	rs2832993	t	c	0.5711	0.0114	23348.3	5.091	3.565e-07	0.0475757	0.00934507
1538	5	114385505	rs4235764	a	g	0.5083	0.0124	23256.6	6.163	7.118e-10	0.0571136	0.00926718
1539	2	58439040	rs848284	a	t	0.3658	0.004	23198.1	-4.983	6.265e-07	-0.0480046	0.00963366
1540	2	57925889	rs11125727	t	g	0.4058	0.0132	22862.3	-6.18	6.408e-10	-0.058807	0.00951569
1541	2	104269979	rs264980	t	c	0.4676	0.0054	23307.3	-6.143	8.077e-10	-0.0569786	0.00927537
1542	2	166991436	rs16851603	t	c	0.2589	0.0048	23059	4.904	9.389e-07	0.0521056	0.0106251
1543	17	18725527	rs28667787	t	c	0.4405	0.0129	22971.9	-5.008	5.493e-07	-0.0470371	0.0093924
1544	2	191552398	rs6716985	a	g	0.3149	0.01	23145.6	4.767	1.874e-06	0.0476782	0.0100017
1545	21	32074174	rs7278740	t	g	0.4262	0.0112	23297.1	-5.05	4.411e-07	-0.0472825	0.00936288
1546	17	46382127	rs4324172	t	c	0.558	0.003	23323.8	4.892	9.984e-07	0.0455849	0.00931825
1547	16	7360132	rs4479249	t	c	0.1764	0.0103	23221.6	4.844	1.274e-06	0.0589408	0.0121678
1548	2	104302490	rs264949	t	c	0.5422	0.0036	23359.3	5.439	5.37e-08	0.0504756	0.00928031
1549	9	86537665	rs1889113	a	t	0.7372	0.0014	23310.5	6.674	2.482e-11	0.0701577	0.0105121
1550	21	32048382	rs1507405	a	g	0.4279	0.0114	23296.2	-5.108	3.247e-07	-0.0478017	0.0093582
1551	2	58264510	rs17049318	a	g	0.905	0.0048	23269.5	6.277	3.446e-10	0.0991494	0.0157957
1552	13	88529008	rs7994228	a	g	0.5996	0.0127	23200.9	4.652	3.293e-06	0.0440547	0.00947005
1553	17	46532294	rs1858162	t	c	0.6297	0.0018	23335.8	-4.629	3.673e-06	-0.0443525	0.00958144
1554	2	104452335	rs2582954	t	c	0.3941	0.0053	22875.2	-5.045	4.536e-07	-0.0482413	0.00956219
1555	21	32097126	rs2833043	t	c	0.3837	0.0076	23260.3	-6.726	1.743e-11	-0.0640649	0.00952497
1556	10	103605714	rs1044258	t	c	0.656	0.01	23302.2	-7.114	1.123e-12	-0.0692944	0.00974057
1557	4	3113188	rs6828615	t	c	0.1118	0.0012	23296.7	-4.86	1.174e-06	-0.0714131	0.014694
1558	3	70071173	rs9851891	a	c	0.4541	0.0137	23299.4	4.817	1.457e-06	0.0447962	0.0092996
1559	6	73135441	rs7740241	a	g	0.5858	0.0043	23297.1	-4.895	9.85e-07	-0.0460133	0.00940007
1560	9	86525580	rs7033292	a	g	0.2625	0.0012	23314.2	-6.665	2.647e-11	-0.0700835	0.0105152
1561	17	46537636	rs72827887	a	g	0.7843	0.0109	23258	5.53	3.206e-08	0.0622978	0.0112654
1562	2	191710069	rs6756669	a	g	0.3026	0.019	23024.9	4.643	3.432e-06	0.0470767	0.0101393
1563	2	58311750	rs77808574	a	g	0.0922	0.0048	23307.7	-6.186	6.155e-10	-0.0989529	0.0159963
1564	5	114386255	rs4073839	a	g	0.5079	0.0126	23267.7	6.22	4.978e-10	0.0576265	0.00926471
1565	19	2113700	rs78459957	c	g	0.8456	0.0028	23175.5	6.149	7.775e-10	0.0789796	0.0128443
1566	21	32071723	rs4817349	t	c	0.4295	0.0113	23330.3	-5.137	2.797e-07	-0.0480153	0.00934695
1567	7	86034853	rs7810452	c	g	0.4491	0.0085	23353.3	4.843	1.282e-06	0.0450297	0.0092979
1568	2	191588960	rs1263145	a	g	0.3379	0.0068	23323.4	5.921	3.197e-09	0.0579165	0.00978154
1569	2	104096243	rs11677228	a	g	0.4717	0.0077	23289.8	-5.574	2.485e-08	-0.0517019	0.00927554
1570	9	86526044	rs7861065	t	c	0.2198	0.0015	23094.5	-5.443	5.248e-08	-0.0611187	0.0112289
1571	5	175320144	rs2382115	a	g	0.6088	0.0197	22930.9	-4.652	3.283e-06	-0.044491	0.00956385
1572	16	7334387	rs7196083	a	g	0.5313	0.0034	23053	4.644	3.412e-06	0.0433205	0.00932826
1573	12	81553102	rs12812264	a	g	0.4737	0.005	23283.3	-5.32	1.037e-07	-0.0493449	0.00927536
1574	2	104318437	rs12621003	t	c	0.5526	0.0033	23328	5.473	4.415e-08	0.050926	0.00930495
1575	2	58131532	rs17049243	t	c	0.9112	0.0037	23328.5	6.55	5.742e-11	0.106505	0.0162603
1576	5	136528513	rs11745569	t	c	0.4704	0.0045	23291.1	-6.21	5.286e-10	-0.057599	0.0092752
1577	5	113870296	rs1104499	t	c	0.7923	0.0017	23305.4	-5.089	3.604e-07	-0.0580744	0.0114118
1578	2	191539120	rs34446204	t	c	0.3147	0.0101	23112	4.786	1.701e-06	0.047911	0.0100107
1579	10	103674119	rs71471225	a	c	0.1095	0.001	23302.7	4.706	2.53e-06	0.0697756	0.0148269
1580	21	32057873	rs12185866	a	g	0.4293	0.0112	23334.4	-5.048	4.471e-07	-0.0471829	0.00934685
1581	5	114438373	rs2921618	c	g	0.5117	0.0077	23240.5	5.777	7.622e-09	0.0535676	0.00927256
1582	17	46369456	rs7218563	t	c	0.5612	0.0034	23308.6	4.808	1.522e-06	0.0448522	0.00932867
1583	2	191685265	rs10177290	a	g	0.2835	0.0156	23328	4.723	2.327e-06	0.0484922	0.0102672
1584	9	76440742	rs11143704	t	c	0.1781	0.0025	23315.1	5.139	2.755e-07	0.0621667	0.012097
1585	2	104333924	rs1379428	t	c	0.4587	0.0035	23320.2	-5.328	9.933e-08	-0.0494807	0.00928691
1586	5	136555673	rs6596369	a	g	0.4685	0.0042	23332.6	-6.131	8.728e-10	-0.0568301	0.00926931
1587	5	113871755	rs652805	c	g	0.7962	0.0008	23297.1	-4.97	6.682e-07	-0.0571278	0.0114945
1588	7	41359843	rs37310	t	c	0.2872	0.0043	23242.8	-5.721	1.062e-08	-0.0586045	0.0102438
1589	2	58771865	rs56188815	a	t	0.2472	0.0024	22920.8	-5.024	5.072e-07	-0.0543647	0.010821
1590	2	104249538	rs4441492	a	g	0.471	0.0021	23300.4	-5.896	3.72e-09	-0.0546763	0.00927345
1591	1	16564863	rs11260710	a	g	0.6674	0.0035	23223.4	4.741	2.131e-06	0.0466689	0.00984369
1592	2	104253461	rs10198643	a	c	0.4712	0.0021	23315.1	-5.994	2.053e-09	-0.0555649	0.00927008
1593	1	237908911	rs16835705	a	g	0.2849	0.0105	23247.8	4.647	3.376e-06	0.0477239	0.0102698
1594	10	97137407	rs1536557	t	g	0.4238	0.0015	23248.8	-4.786	1.699e-06	-0.0448928	0.00938002
1595	1	201800582	rs10920260	t	g	0.7978	0.007	23350.6	4.632	3.615e-06	0.0533418	0.0115159
1596	6	16974621	rs9464973	t	c	0.7884	0.01	23313.7	5.279	1.3e-07	0.0598192	0.0113315
1597	2	58492345	rs9789483	a	g	0.6263	0.0026	23336.7	-5.147	2.648e-07	-0.0492176	0.00956238
1598	15	61632785	rs7163861	a	g	0.7343	0.0075	23194.4	4.688	2.765e-06	0.0492542	0.0105064
1599	19	2126585	rs143282267	a	g	0.1506	0.0017	23038.3	-6.427	1.301e-10	-0.0836393	0.0130137
1600	21	32198305	rs1304372	a	g	0.4208	0.0044	23025.8	4.635	3.566e-06	0.0437293	0.00943459
1601	5	114158494	rs962142	a	c	0.6119	0.0126	23243.7	-5.451	5.012e-08	-0.0518465	0.00951137
1602	2	58166643	rs2678891	t	g	0.4005	0.0015	23313.7	8.375	5.541e-17	0.0790344	0.00943694
1603	2	104077388	rs266072	a	g	0.4721	0.0078	23283.8	-5.742	9.353e-09	-0.0532625	0.00927594
1604	2	104129357	rs1451979	a	g	0.4722	0.0017	23341.8	5.418	6.04e-08	0.050198	0.00926504
1605	2	57999642	rs10204882	t	c	0.8141	0.0018	23205.9	5.361	8.262e-08	0.063927	0.0119245
1606	2	104412924	rs72820274	a	g	0.422	0.0028	23025.4	6.525	6.811e-11	0.0615093	0.00942671
1607	10	103603162	rs12413444	t	g	0.287	0.0082	23291.6	6.811	9.71e-12	0.0696913	0.0102322
1608	17	8194318	rs72835272	a	g	0.5049	0.009	22739.8	-5.73	1.002e-08	-0.0537012	0.00937193
1609	13	93156801	rs7992204	t	g	0.6016	0.0037	23293	-4.578	4.684e-06	-0.0433051	0.0094594
1610	2	58495006	rs62141882	t	c	0.3072	0.0023	23333.1	4.947	7.544e-07	0.0496133	0.010029
1611	17	8161846	rs9897627	c	g	0.7219	0.008	23089.4	-4.594	4.351e-06	-0.0476905	0.010381
1612	4	46371220	rs1442061	c	g	0.2575	0.009	23263	4.837	1.319e-06	0.0512594	0.0105973
1613	5	136555417	rs6596367	a	g	0.4674	0.0039	23266.7	-6.154	7.552e-10	-0.0571317	0.00928367
1614	5	136606313	rs1434645	a	g	0.6455	0.0031	23362.1	-5.659	1.526e-08	-0.0546909	0.00966441
1615	1	237846053	rs10925493	a	g	0.5444	0.0166	22957.7	-4.579	4.668e-06	-0.0428886	0.00936638
1616	2	58592972	rs2192660	a	g	0.5406	0.0033	23224.4	5.013	5.346e-07	0.046649	0.0093056
1617	17	18841590	rs1737943	t	c	0.3663	0.007	23298.1	-4.681	2.855e-06	-0.0449882	0.00961082
1618	2	191527272	rs3821235	t	c	0.3677	0.0048	23245.1	4.637	3.534e-06	0.0445807	0.00961413
1619	9	86620546	rs10780639	t	c	0.463	0.0039	23294.4	5.016	5.277e-07	0.0465806	0.0092864
1620	3	115168385	rs4831111	t	c	0.5839	0.0134	23324.8	-4.653	3.275e-06	-0.0436857	0.00938872
1621	17	8073296	rs6503089	t	c	0.3479	0.0115	23185.7	4.693	2.691e-06	0.0457336	0.00974506
1622	4	31107765	rs4580617	c	g	0.4207	0.0011	23077.9	5.183	2.178e-07	0.0488402	0.00942315
1623	4	3190012	rs6839081	a	t	0.1072	0.001	23352.4	-4.742	2.117e-06	-0.070892	0.0149498
1624	1	230593263	rs11585204	t	c	0.0649	0.002	23277.3	-4.712	2.458e-06	-0.0886065	0.0188044
1625	5	114399498	rs4705715	t	c	0.4915	0.0129	23256.1	-6.124	9.127e-10	-0.0567538	0.00926743
1626	2	58654155	rs7575955	a	g	0.3222	0.0058	23191.2	5.127	2.942e-07	0.0509128	0.00993033
1627	5	113943639	rs397951	a	c	0.2071	0.0022	23241.4	5.131	2.885e-07	0.0586963	0.0114395
1628	5	114398804	rs4386727	a	c	0.5079	0.0126	23263.5	6.163	7.131e-10	0.0571044	0.00926568
1629	2	58192905	rs17049270	t	c	0.0932	0.0047	23319.7	-6.728	1.72e-11	-0.107059	0.0159125
1630	16	7371458	rs6500948	a	g	0.8195	0.0097	23066.8	-4.674	2.96e-06	-0.0565537	0.0120996
1631	10	132504534	rs10829777	t	c	0.4742	0.0115	23282.4	-4.781	1.747e-06	-0.0443492	0.00927613
1632	5	114090290	rs34314	t	g	0.3313	0.01	23286.1	5.658	1.528e-08	0.0556641	0.00983812
1633	21	32067056	rs2211876	a	g	0.5712	0.0113	23346.9	5.063	4.119e-07	0.0473171	0.00934567
1634	21	32085166	rs7279617	a	c	0.4259	0.0113	23183.8	-5.203	1.964e-07	-0.0488366	0.00938624
1635	2	191668534	rs2159206	t	c	0.2828	0.0158	23333.1	4.797	1.61e-06	0.0492827	0.0102737
1636	21	32058178	rs2832983	a	g	0.5707	0.0112	23334	5.047	4.492e-07	0.047174	0.00934693
1637	2	58120553	rs2678917	a	t	0.3881	0.0024	23240	-5.534	3.131e-08	-0.0526391	0.00951194
1638	2	104134223	rs11894548	c	g	0.4793	0.0045	23352.4	-5.478	4.298e-08	-0.0507066	0.00925642
1639	9	86446938	rs295289	a	t	0.2635	0.0009	23208.2	-6.741	1.568e-11	-0.0709557	0.010526
1640	5	136583299	rs12656717	a	g	0.4734	0.0036	23279.6	-5.952	2.645e-09	-0.0552046	0.00927497
1641	17	46347877	rs140817062	a	g	0.2591	0.0088	23253.8	-5.737	9.624e-09	-0.0606739	0.0105759
1642	2	104136581	rs4851653	a	g	0.4723	0.0019	23340.4	5.376	7.632e-08	0.0498103	0.0092653
1643	5	136549144	rs11242372	t	c	0.4689	0.0042	23335.8	-6.203	5.557e-10	-0.0574896	0.00926803
1644	17	18840433	rs1737944	a	g	0.3663	0.007	23331.7	-4.665	3.079e-06	-0.0448023	0.00960393
1645	2	191676606	rs11686128	a	c	0.7222	0.0165	22908.4	-4.75	2.031e-06	-0.0495191	0.0104251
1646	21	32083468	rs2833013	t	g	0.5744	0.0112	23277.3	5.18	2.216e-07	0.0485278	0.00936829
1647	2	104387855	rs671722	a	g	0.5733	0.0049	23165.9	-6.412	1.439e-10	-0.0601751	0.00938476
1648	21	32082318	rs9976936	a	g	0.5736	0.0111	23278.7	5.184	2.171e-07	0.048552	0.00936574
1649	21	32068692	rs2409381	t	c	0.4293	0.0112	23333.5	-5.053	4.356e-07	-0.0472305	0.00934702
1650	6	16974703	rs9297025	a	g	0.7879	0.0101	23363	5.347	8.96e-08	0.0604727	0.0113097
1651	5	136608677	rs1434649	a	g	0.3544	0.0032	23349.6	5.829	5.564e-09	0.0563501	0.0096672
1652	2	58290051	rs75297255	t	c	0.9057	0.0048	23294.4	6.276	3.464e-10	0.0994094	0.0158396
1653	21	32067785	rs9976840	a	g	0.5706	0.0112	23334	5.078	3.807e-07	0.047462	0.0093466
1654	17	46369616	rs4423463	t	c	0.4388	0.0034	23308.6	-4.808	1.522e-06	-0.0448522	0.00932867
1655	21	32175562	rs8128646	t	c	0.3704	0.0059	23327.5	-6.75	1.474e-11	-0.0646492	0.00957766
1656	17	18684642	rs75174617	t	g	0.4861	0.0132	23128.6	-4.966	6.847e-07	-0.0461725	0.00929773
1657	12	81578851	rs12832640	a	t	0.474	0.005	23311	-5.452	4.968e-08	-0.0505361	0.00926928
1658	2	166940829	rs10497280	a	g	0.7563	0.0062	23276.9	5.189	2.114e-07	0.0559861	0.0107894
1659	2	191558933	rs6744503	a	g	0.6787	0.0079	23096.3	-4.634	3.595e-06	-0.0461502	0.00995905
1660	2	58383820	rs7596038	t	c	0.4286	0.0057	23258	7.82	5.265e-15	0.073171	0.00935691
1661	4	31153242	rs1463846	t	c	0.4284	0.0019	23141.9	4.856	1.197e-06	0.0455903	0.00938844
1662	21	32086070	rs2833015	a	g	0.5744	0.0113	23283.3	5.104	3.324e-07	0.0478104	0.00936725
1663	2	58061127	rs2717076	t	c	0.6235	0.0032	23265.4	-8.492	2.028e-17	-0.0811273	0.00955338
1664	2	104264825	rs1669602	t	c	0.4667	0.0047	23304	-6.083	1.182e-09	-0.0564337	0.00927728
1665	5	136608159	rs2961646	a	c	0.5275	0.003	23305.9	5.98	2.231e-09	0.0554381	0.00927058
1666	4	30942540	rs7692914	t	g	0.539	0.005	23311.4	-4.755	1.986e-06	-0.0441566	0.00928636
1667	2	104238501	rs6719978	a	g	0.5315	0.0024	23296.2	5.661	1.509e-08	0.0525207	0.00927764
1668	5	114222410	rs1119461	a	t	0.4637	0.0096	23318.8	6.458	1.064e-10	0.0599128	0.0092773
1669	21	32055022	rs2048126	a	g	0.4293	0.0112	23350.6	-5.047	4.492e-07	-0.0471572	0.00934361
1670	2	166939158	rs12999293	a	g	0.2443	0.0062	23272.3	-5.147	2.645e-07	-0.0554927	0.0107816
1671	19	2133332	rs12981497	c	g	0.5701	0.0059	22865.5	-4.615	3.94e-06	-0.0435717	0.00944133
1672	5	114440679	rs11241315	a	g	0.6951	0.0067	23229.9	4.756	1.975e-06	0.047906	0.0100727
1673	2	104458114	rs1441095	t	c	0.2407	0.0033	23290.2	-4.813	1.484e-06	-0.0521379	0.0108327
1674	5	114430654	rs2921629	a	g	0.5098	0.0074	23149.3	6.263	3.765e-10	0.0581761	0.00928885
1675	19	2187271	rs2240127	a	g	0.479	0.0043	23145.1	-4.732	2.225e-06	-0.0440052	0.00929948
1676	10	132477287	rs2921907	t	c	0.4816	0.0146	23270.4	5.041	4.639e-07	0.0467398	0.00927193
1677	5	114057819	rs12520024	a	c	0.6864	0.0119	23262.6	-5.794	6.877e-09	-0.0578555	0.00998541
1678	2	58633553	rs2192663	t	c	0.4919	0.0044	23304	5.507	3.649e-08	0.0509905	0.00925922
1679	2	191685726	rs10179858	t	c	0.2833	0.0156	23336.3	4.755	1.986e-06	0.0488222	0.0102675
1680	19	2103962	rs11671391	a	g	0.8487	0.0043	23166.3	5.926	3.111e-09	0.0767702	0.0129548
1681	21	32057647	rs2898171	t	c	0.5708	0.0112	23337.2	5.031	4.873e-07	0.0470227	0.00934659
1682	10	132471998	rs1176492	a	g	0.38	0.0092	23096.8	5.443	5.225e-08	0.0521412	0.00957951
1683	2	58116640	rs2683632	t	c	0.6125	0.0023	23229	5.646	1.642e-08	0.0537309	0.00951663
1684	2	58488895	rs56394605	t	g	0.6918	0.0025	23288.4	-4.981	6.313e-07	-0.0499567	0.0100295
1685	5	114398604	rs4235772	a	g	0.4921	0.0126	23263.5	-6.167	6.956e-10	-0.0571414	0.00926567
1686	5	114375685	rs4475251	t	g	0.4312	0.0111	23115.7	-5.86	4.618e-09	-0.0549905	0.00938404
1687	4	3193199	rs28643391	t	c	0.0984	0.0009	23348.3	-4.928	8.32e-07	-0.076524	0.0155284
1688	5	114379640	rs10076724	c	g	0.4944	0.0122	23264.4	-5.956	2.589e-09	-0.0551849	0.00926543
1689	1	7051952	rs12078440	t	c	0.4984	0.0061	23253.8	4.755	1.981e-06	0.0440768	0.00926956
1690	2	104242306	rs7585415	a	g	0.5284	0.0022	23331.7	5.833	5.436e-09	0.0540529	0.00926674
1691	16	7381106	rs17671597	c	g	0.5181	0.0094	22843	5.113	3.167e-07	0.0478465	0.00935782
1692	7	44784697	rs799449	t	c	0.5351	0.0145	23242.8	-4.634	3.579e-06	-0.0430724	0.00929486
1693	4	3161846	rs363141	t	c	0.8921	0.0009	23350.6	4.775	1.793e-06	0.0711836	0.0149076
1694	12	81599561	rs11114788	a	g	0.5088	0.003	23315.1	-4.89	1.007e-06	-0.0452741	0.00925851
1695	10	103804114	rs34516258	a	g	0.1103	0.0009	23323.8	5.098	3.438e-07	0.0753067	0.0147718
1696	13	88530178	rs9585900	t	c	0.5999	0.0125	23202.7	4.662	3.126e-06	0.0441531	0.00947084
1697	2	57937744	rs11125728	t	c	0.4865	0.0047	23122.6	-6.676	2.448e-11	-0.0620516	0.00929473
1698	22	38053665	rs9622675	t	g	0.4198	0.0055	23148.8	-4.884	1.038e-06	-0.0459688	0.00941211
1699	12	133401313	rs1564649	t	c	0.1624	0.0012	23090.8	-4.97	6.692e-07	-0.0626727	0.0126102
1700	21	32078012	rs9980606	a	g	0.4268	0.0111	23292.5	-5.066	4.053e-07	-0.0474283	0.00936208
1701	21	32192880	rs35816976	c	g	0.4938	0.007	23218.8	-4.971	6.649e-07	-0.0461149	0.00927679
1702	9	86657783	rs10868089	t	c	0.1973	0.0054	23201.8	-5.323	1.023e-07	-0.0620548	0.0116579
1703	17	46088197	rs8067216	a	g	0.2815	0.0088	23128.6	-5.322	1.027e-07	-0.0549879	0.0103322
1704	21	32201822	rs9982910	t	g	0.426	0.0048	23311.4	4.91	9.086e-07	0.0459618	0.00936086
1705	21	32148609	rs2833083	a	g	0.3751	0.0067	23193.5	-6.592	4.346e-11	-0.0631588	0.00958113
1706	2	104105609	rs13395153	t	c	0.4807	0.0042	23318.3	-5.616	1.959e-08	-0.0520144	0.00926183
1707	2	104187523	rs60608011	a	c	0.4741	0.0009	23277.3	5.635	1.755e-08	0.0522673	0.00927547
1708	2	58036044	rs2683628	a	g	0.3757	0.004	23321.1	8.428	3.514e-17	0.0804558	0.00954625
1709	5	114355502	rs11750084	a	g	0.5226	0.0084	23117	5.847	5.007e-09	0.0544008	0.00930406
1710	21	32170699	rs2211797	t	g	0.3761	0.0065	23286.1	-6.529	6.609e-11	-0.0623989	0.00955719
1711	21	21675046	rs2826149	a	g	0.6	0.0061	23256.1	5.851	4.886e-09	0.0553378	0.00945783
1712	2	58160639	rs2717022	c	g	0.5995	0.0014	23317.9	-8.448	2.964e-17	-0.079714	0.00943585
1713	12	81602449	rs1921035	a	g	0.5143	0.0028	23035.5	-4.896	9.798e-07	-0.0456152	0.00931683
1714	2	58117095	rs2678913	t	c	0.6114	0.0025	23229.4	5.648	1.624e-08	0.0537216	0.00951161
1715	21	32199258	rs2833116	a	g	0.4238	0.0048	23256.1	4.758	1.955e-06	0.0446234	0.0093786
1716	19	2176586	rs12459350	a	g	0.5249	0.0017	23351.9	-4.585	4.547e-06	-0.0424656	0.00926185
1717	5	136602003	rs6867800	a	g	0.5274	0.0036	23302.2	5.91	3.421e-09	0.0547939	0.00927138
1718	3	70044211	rs1546075	t	c	0.5531	0.0138	23281.5	-4.67	3.013e-06	-0.0435097	0.00931685
1719	2	104138823	rs7572064	a	g	0.4722	0.002	23334.9	5.339	9.366e-08	0.0494742	0.00926658
1720	3	36278545	rs1165962	a	g	0.6265	0.0171	23332.6	5.88	4.1e-09	0.0562281	0.0095626
1721	21	32068723	rs2409382	a	g	0.5712	0.0113	23345	5.032	4.843e-07	0.0470297	0.00934612
1722	2	58419649	rs848279	a	c	0.6338	0.004	23281.9	4.913	8.963e-07	0.0472348	0.00961425
1723	21	32087555	rs2833021	t	c	0.4254	0.0114	23309.1	-5.176	2.27e-07	-0.0484602	0.00936249
1724	5	136537549	rs2164130	t	c	0.4694	0.0042	23234.5	-6.253	4.021e-10	-0.0580746	0.00928748
1725	3	21216598	rs76223904	t	g	0.8916	0.0051	23122.6	4.655	3.235e-06	0.0695958	0.0149508
1726	3	70039395	rs9310178	a	g	0.5517	0.0139	23251.5	-4.637	3.538e-06	-0.0432175	0.00932015
1727	6	128322912	rs2326670	c	g	0.3137	0.0125	23119.8	-4.881	1.057e-06	-0.0488949	0.0100174
1728	2	58498481	rs10490251	a	g	0.3071	0.0026	23363	5.028	4.952e-07	0.0503971	0.0100233
1729	4	3226434	rs362274	a	g	0.1038	0.0013	23275	-5.046	4.513e-07	-0.0766388	0.015188
1730	3	181054636	rs9848098	a	g	0.2924	0.0052	23271.8	-4.656	3.223e-06	-0.047424	0.0101856
1731	4	31154918	rs10517222	a	g	0.7278	0.0035	23090.8	-5.44	5.323e-08	-0.0568377	0.0104481
1732	2	166940799	rs60055328	t	c	0.7563	0.0062	23260.3	5.229	1.709e-07	0.0564373	0.0107931
1733	5	114283042	rs11241298	a	g	0.4278	0.0052	23351.5	-5.668	1.449e-08	-0.0529742	0.00934619
1734	2	58068741	rs1106090	a	g	0.6162	0.0098	23322.5	-6.978	2.988e-12	-0.0663685	0.00951111
1735	10	103703929	rs11191157	a	g	0.2845	0.0106	23351.9	6.845	7.668e-12	0.070132	0.0102457
1736	5	114108500	rs289025	t	c	0.3384	0.0023	23262.1	-4.637	3.536e-06	-0.0454134	0.0097937
1737	4	30946893	rs6847748	t	c	0.5389	0.005	23334	-4.719	2.366e-06	-0.0438008	0.00928179
1738	9	86599756	rs177042	c	g	0.4679	0.0039	23293.4	5.051	4.394e-07	0.0468743	0.00928021
1739	5	136461551	rs2905971	t	g	0.4493	0.0028	23323.4	-5.153	2.564e-07	-0.0479376	0.00930285
1740	21	32184074	rs2211799	t	g	0.3702	0.0044	23318.8	-6.671	2.535e-11	-0.063913	0.00958072
1741	2	104164950	rs4851031	a	g	0.4706	0.0024	23277.8	-5.714	1.1e-08	-0.0530191	0.0092788
1742	2	58652438	rs10179027	a	t	0.5081	0.0044	23265.8	-5.657	1.538e-08	-0.0524204	0.00926647
1743	3	50431995	rs1107265	a	c	0.8554	0.002	23337.2	4.62	3.838e-06	0.0607764	0.0131551
1744	10	103540518	rs4919593	a	c	0.4179	0.0076	23258.9	-4.663	3.122e-06	-0.0438145	0.00939621
1745	6	16974460	rs4052834	a	g	0.7892	0.01	23299	5.433	5.544e-08	0.0616669	0.0113504
1746	5	114312887	rs995397	t	c	0.4644	0.01	23158.5	-5.571	2.539e-08	-0.0518687	0.00931049
1747	22	37998358	rs6000834	t	c	0.6769	0.0055	22914.8	4.791	1.662e-06	0.0478305	0.00998341
1748	21	32053967	rs9983128	a	g	0.5717	0.0114	23304	5.097	3.446e-07	0.0476853	0.00935556
1749	2	58163146	rs2717025	t	g	0.3786	0.0025	23333.1	-5.292	1.212e-07	-0.0504757	0.00953811
1750	5	136464224	rs2966730	t	c	0.5505	0.0029	23311.4	5.138	2.772e-07	0.0478086	0.0093049
1751	6	73136099	rs9442783	c	g	0.4164	0.0044	23288.8	4.729	2.257e-06	0.0444283	0.00939485
1752	17	46477530	rs9797269	a	g	0.4355	0.0025	23325.7	-5.136	2.811e-07	-0.0479315	0.00933246
1753	5	113986346	rs176113	a	g	0.2263	0.0033	23313.7	4.891	1.004e-06	0.0541036	0.0110619
1754	2	58644249	rs35602979	t	c	0.7584	0.0014	23125.3	5.149	2.617e-07	0.0559008	0.0108566
1755	5	113880976	rs415875	a	g	0.2039	0.0007	23286.1	5.006	5.562e-07	0.0575442	0.011495
1756	16	7409031	rs12051446	t	c	0.5235	0.0074	23130.9	-5.24	1.606e-07	-0.0487498	0.00930339
1757	5	136536309	rs1560932	a	g	0.5307	0.0042	23228.5	6.217	5.067e-10	0.057749	0.00928888
1758	2	104234628	rs1823673	t	c	0.482	0.0011	23271.3	-5.946	2.744e-09	-0.0551165	0.00926951
1759	2	58073897	rs2176931	a	g	0.7186	0.0024	23304	-7.233	4.736e-13	-0.074421	0.0102891
1760	3	50324672	rs12629572	t	g	0.8854	0.0089	23344.1	5.125	2.973e-07	0.074419	0.0145208
1761	2	58280798	rs3771204	a	c	0.9051	0.0047	23311	6.361	2.004e-10	0.100432	0.0157887
1762	1	230666349	rs115762503	t	c	0.9419	0.0019	23339.5	4.593	4.363e-06	0.0908341	0.0197766
1763	2	104155545	rs6734144	a	g	0.4774	0.0045	23320.6	-5.337	9.445e-08	-0.0494449	0.00926455
1764	2	57973818	rs7557715	t	c	0.6444	0.0046	23305	-7.969	1.598e-15	-0.0770043	0.00966298
1765	2	191661359	rs72903241	t	c	0.2827	0.0158	23311.4	4.691	2.715e-06	0.0482223	0.0102798
1766	5	114282198	rs62381397	t	c	0.7964	0.0015	23258.4	4.711	2.465e-06	0.0542184	0.0115089
1767	13	88532239	rs7981872	t	c	0.5999	0.0124	23194	4.686	2.784e-06	0.0443885	0.00947257
1768	3	21235035	rs78460584	t	c	0.8454	0.0058	23029.5	4.614	3.945e-06	0.0594407	0.0128827
1769	4	46372930	rs10024869	c	g	0.742	0.0079	23305	-4.86	1.174e-06	-0.0514239	0.010581
1770	2	58159670	rs2678883	a	g	0.4002	0.0014	23321.1	8.471	2.442e-17	0.0799349	0.0094363
1771	5	114241746	rs2416384	a	c	0.5359	0.0094	23310	-6.542	6.076e-11	-0.0606986	0.00927829
1772	3	50374568	rs57838764	t	c	0.8863	0.008	23315.1	5.365	8.075e-08	0.0782164	0.014579
1773	2	166920909	rs557222	a	g	0.6481	0.0078	23297.1	-4.772	1.822e-06	-0.0462692	0.00969597
1774	1	7046925	rs4908582	c	g	0.4733	0.0063	23241.4	-4.963	6.93e-07	-0.0460806	0.00928483
1775	2	58135023	rs867740	t	c	0.614	0.0023	23279.6	5.572	2.522e-08	0.053008	0.00951327
1776	5	136606936	rs2961649	t	c	0.6454	0.0031	23362.1	-5.647	1.637e-08	-0.0545716	0.00966382
1777	2	104445367	rs2570493	t	c	0.5962	0.0062	23319.2	5.863	4.54e-09	0.0552903	0.00943038
1778	5	136551278	rs1014586	a	c	0.4691	0.0041	23340.4	-6.061	1.356e-09	-0.0561687	0.00926724
1779	17	8054759	rs2585399	a	g	0.5912	0.0084	22959	-5.663	1.486e-08	-0.0537192	0.00948599
1780	5	114097266	rs252010	a	g	0.3183	0.0009	23174.6	-4.763	1.908e-06	-0.0474714	0.0099667
1781	2	58130327	rs2678908	t	c	0.5961	0.0014	23313.3	-8.671	4.286e-18	-0.0817065	0.00942296
1782	2	58005792	rs6730037	a	g	0.6233	0.0038	23314.6	-8.431	3.418e-17	-0.0804531	0.00954253
1783	21	32112008	rs2833066	a	g	0.5662	0.0089	23179.2	6.391	1.646e-10	0.0598401	0.00936319
1784	9	86640123	rs55857857	a	c	0.4679	0.0042	23140.1	5.002	5.684e-07	0.0465734	0.00931096
1785	19	2145481	rs1859954	t	g	0.4966	0.0028	23240.9	-4.67	3.007e-06	-0.0433024	0.00927246
1786	19	2124223	rs76599645	a	g	0.1547	0.0031	23209.2	-6.506	7.737e-11	-0.0834301	0.0128236
1787	2	58217344	rs77622099	a	g	0.0877	0.0057	23134.1	-6.349	2.174e-10	-0.10426	0.0164215
1788	22	38060850	rs732857	a	g	0.4207	0.0056	23317.9	-4.806	1.541e-06	-0.0450579	0.00937535
1789	2	191578172	rs11677484	t	g	0.2643	0.008	23288.4	6.096	1.09e-09	0.0640052	0.0104995
1790	5	114234676	rs59602763	a	g	0.2558	0.0062	23276.4	-4.596	4.306e-06	-0.0487995	0.0106178
1791	2	58375985	rs77676988	t	c	0.907	0.0046	23262.6	6.143	8.08e-10	0.0979804	0.0159499
1792	5	113923514	rs433405	t	c	0.783	0.0013	23293.9	-5.041	4.627e-07	-0.0566282	0.0112335
1793	17	46399497	rs16955463	t	g	0.2627	0.0094	23306.8	-6.156	7.473e-10	-0.0647347	0.0105157
1794	19	2133831	rs62128400	a	g	0.4279	0.0057	23019.8	4.606	4.104e-06	0.0433662	0.00941515
1795	21	21676623	rs2032201	a	g	0.3999	0.0061	23257.1	-5.875	4.232e-09	-0.0555655	0.00945796
1796	2	104212231	rs1597749	t	c	0.3651	0.0008	23280.1	-4.605	4.116e-06	-0.0443063	0.00962136
1797	16	7363307	rs4786996	t	c	0.172	0.009	23248.8	5.128	2.922e-07	0.0629808	0.0122817
1798	2	57934120	rs2871780	t	c	0.5697	0.0139	23083.4	6.909	4.886e-12	0.0648773	0.00939026
1799	2	58010233	rs28489098	t	c	0.1502	0.0061	23258	-4.568	4.933e-06	-0.0592566	0.0129721
1800	9	86465402	rs9410888	a	g	0.2581	0.0025	23111	-6.826	8.722e-12	-0.0724833	0.0106187
1801	1	237852141	rs10925494	t	g	0.5441	0.016	23219.3	-4.644	3.411e-06	-0.0432491	0.00931289
1802	1	7089050	rs2412215	c	g	0.4644	0.0035	23328.5	-5.388	7.133e-08	-0.0499842	0.00927695
1803	4	46390250	rs10014579	a	g	0.6788	0.0108	23152	-4.623	3.788e-06	-0.0459892	0.00994791
1804	21	32146321	rs914140	t	g	0.3752	0.0068	23195.8	-6.552	5.692e-11	-0.0627698	0.00958025
1805	17	46554456	rs72827901	c	g	0.784	0.0107	23108.3	5.444	5.207e-08	0.0614973	0.0112963
1806	2	58123724	rs1356544	t	c	0.4027	0.0022	23278.7	8.755	2.042e-18	0.0825964	0.00943419
1807	21	32083792	rs2833014	c	g	0.4256	0.0112	23280.6	-5.133	2.856e-07	-0.0480845	0.00936773
1808	5	113984556	rs283776	t	c	0.2159	0.0037	23361.6	5.066	4.064e-07	0.0569309	0.0112379
1809	3	17681459	rs9985472	a	g	0.3559	0.0081	23172.8	-4.936	7.988e-07	-0.0478632	0.00969677
1810	4	3219326	rs362325	t	c	0.9156	0.0026	23195.3	4.857	1.194e-06	0.081079	0.0166932
1811	5	136603755	rs2916638	t	c	0.6458	0.0029	23311	-5.724	1.039e-08	-0.0553893	0.00967668
1812	19	2103114	rs75850271	a	t	0.1513	0.0042	23091.7	-5.858	4.684e-09	-0.0760129	0.0129759
1813	21	32050868	rs2832979	a	c	0.4287	0.0114	23308.2	-5.055	4.311e-07	-0.047283	0.00935371
1814	2	104078655	rs1368550	t	c	0.5279	0.0078	23266.7	5.725	1.036e-08	0.0531245	0.00927938
1815	2	58513505	rs7355437	t	g	0.204	0.0025	23338.1	-4.825	1.402e-06	-0.0553938	0.0114806
1816	2	104421850	rs6741157	t	c	0.4553	0.0031	23142.8	6.864	6.678e-12	0.0640008	0.00932412
1817	2	58025937	rs2717048	t	c	0.623	0.0036	23346.4	-8.524	1.546e-17	-0.0812698	0.00953423
1818	12	52327828	rs140524568	t	c	0.0233	0.0015	22769.3	5.894	3.759e-09	0.182949	0.0310399
1819	21	21667841	rs1027064	a	t	0.613	0.0027	23215.6	5.544	2.952e-08	0.0527892	0.00952187
1820	21	32069840	rs2832996	a	g	0.5712	0.0115	23340.9	5.083	3.72e-07	0.04751	0.00934683
1821	2	104095893	rs11675977	a	g	0.4717	0.0077	23298.1	-5.663	1.491e-08	-0.0525169	0.0092737
1822	2	58392789	rs848288	t	c	0.664	0.0022	23306.8	-6.983	2.892e-12	-0.0684035	0.00979572
1823	19	2109988	rs77265501	a	t	0.8475	0.0051	23182.9	6.068	1.298e-09	0.0783244	0.0129078
1824	2	191663770	rs10165264	a	g	0.7173	0.0158	23313.7	-4.698	2.628e-06	-0.0482918	0.0102792
1825	17	8214717	rs8071096	t	g	0.5957	0.0073	23103.7	-5.242	1.585e-07	-0.0496612	0.00947372
1826	15	50781963	rs3098176	a	t	0.418	0.011	23274.6	4.731	2.231e-06	0.0444364	0.00939259
1827	2	58322226	rs2118899	a	c	0.3338	0.0041	23230.3	7.176	7.189e-13	0.0705202	0.00982723
1828	10	103741725	rs34642364	a	g	0.2836	0.012	23342.3	6.855	7.156e-12	0.0703158	0.0102576
1829	5	109008600	rs253243	t	c	0.6816	0.0016	23238.2	4.751	2.022e-06	0.0472832	0.00995226
1830	12	52328702	rs10876220	a	g	0.4041	0.006	23314.6	-5.973	2.327e-09	-0.0563249	0.00942992
1831	3	70060846	rs9310180	a	g	0.5463	0.0138	23280.1	-4.743	2.104e-06	-0.0441302	0.00930428
1832	2	104089765	rs266051	t	g	0.475	0.0058	23311	5.557	2.743e-08	0.0515028	0.0092681
1833	19	2168612	rs12983458	a	g	0.5259	0.0023	23230.3	-4.597	4.285e-06	-0.0426922	0.00928696
1834	2	57956891	rs10196100	t	c	0.8302	0.0009	23083.9	4.612	3.98e-06	0.0571425	0.01239
1835	1	7041685	rs11120803	t	g	0.5237	0.0064	23289.8	5.071	3.963e-07	0.0470191	0.00927216
1836	2	58640888	rs6741076	a	g	0.5086	0.0044	23285.2	-5.675	1.386e-08	-0.052566	0.00926273
1837	2	58231314	rs1518399	t	c	0.5967	0.0007	23255.7	-8.303	1.015e-16	-0.0783647	0.00943812
1838	2	58381785	rs848294	t	c	0.6635	0.0017	23242.3	-7.258	3.924e-13	-0.0711636	0.00980485
1839	2	58604811	rs977789	c	g	0.4555	0.0031	23265.8	-4.737	2.167e-06	-0.0440734	0.00930408
1840	5	113984965	rs283775	c	g	0.2167	0.0036	23320.2	4.949	7.476e-07	0.0555923	0.011233
1841	21	32057755	rs12185865	c	g	0.4292	0.0112	23337.2	-5.032	4.866e-07	-0.0470321	0.00934659
1842	5	136555421	rs6596368	a	g	0.4674	0.0039	23272.3	-6.127	8.971e-10	-0.0568746	0.00928262
1843	2	104258261	rs264970	t	c	0.5329	0.0052	23299	5.973	2.333e-09	0.0554177	0.00927804
1844	5	136469089	rs13153050	c	g	0.4274	0.0041	23288.4	-5.09	3.581e-07	-0.0476484	0.00936118
1845	4	3241306	rs28607448	t	c	0.0595	0.0029	23212.8	-4.674	2.958e-06	-0.0916575	0.0196101
1846	17	48608717	rs1064055	t	c	0.277	0.0062	23305	-4.612	3.995e-06	-0.0477136	0.0103455
1847	13	93176082	rs364383	t	c	0.6009	0.0035	23284.2	-4.618	3.873e-06	-0.0436785	0.00945831
1848	10	97133863	rs1410058	a	g	0.4674	0.0029	23247.8	5.289	1.23e-07	0.0491317	0.00928941
1849	2	104179160	rs6733755	t	c	0.4706	0.0024	23307.3	-5.82	5.897e-09	-0.0539671	0.00927269
1850	2	58229428	rs7573056	a	c	0.5667	0.0061	23224.4	4.884	1.038e-06	0.0457082	0.00935877
1851	2	104278688	rs264925	a	g	0.5307	0.0049	23280.1	6.011	1.843e-09	0.0557767	0.0092791
1852	5	114228464	rs10055168	t	c	0.5363	0.0096	23312.8	-6.476	9.392e-11	-0.0600872	0.00927844
1853	2	58390538	rs10445895	t	c	0.9083	0.0047	23264.9	6.064	1.324e-09	0.097331	0.0160506
1854	16	7363399	rs4786998	a	g	0.7325	0.0063	23280.6	-4.902	9.485e-07	-0.0512946	0.010464
1855	2	104156925	rs11123961	a	g	0.4721	0.0017	23321.5	5.376	7.597e-08	0.0498315	0.00926926
1856	5	114391810	rs7722841	t	c	0.4919	0.0126	23262.1	-6.174	6.663e-10	-0.0572082	0.00926599
1857	2	58408687	rs848282	t	c	0.6346	0.004	23294.8	4.984	6.222e-07	0.0479256	0.0096159
1858	5	114093703	rs158362	t	g	0.4456	0.0077	23230.3	6.169	6.883e-10	0.0575351	0.00932648
1859	2	104141332	rs7557217	c	g	0.5351	0.002	23336.3	-5.374	7.707e-08	-0.0498426	0.00927477
1860	12	52325758	rs10431491	t	c	0.6439	0.0045	23228.5	4.63	3.655e-06	0.0448394	0.00968454
1861	1	230538372	rs11591207	a	t	0.9364	0.0029	23106.4	4.721	2.345e-06	0.0899465	0.0190524
1862	17	46526303	rs4794678	a	c	0.6296	0.002	23343.7	-4.7	2.603e-06	-0.045022	0.00957915
1863	1	7742501	rs12119962	t	c	0.2022	0.0063	22728.3	-4.615	3.936e-06	-0.0538682	0.0116724
1864	13	93153525	rs9561077	a	g	0.601	0.0036	23264.4	-4.568	4.932e-06	-0.0432262	0.00946282
1865	5	114200359	rs10059569	t	g	0.6154	0.0126	23216.1	-5.445	5.182e-08	-0.0519072	0.00953301
1866	3	115168626	rs4831188	t	c	0.4161	0.0134	23340.4	4.673	2.969e-06	0.0438587	0.00938555
1867	2	58243567	rs112016302	t	c	0.094	0.005	23323.4	-6.675	2.476e-11	-0.105803	0.0158506
1868	1	230666666	rs36124840	a	g	0.9416	0.002	23275.5	4.663	3.122e-06	0.092121	0.0197557
1869	5	136562980	rs1560930	t	g	0.4638	0.0039	23338.1	-5.987	2.135e-09	-0.0555264	0.00927449
1870	3	36316371	rs6550414	a	c	0.5955	0.0175	23292.1	5.727	1.024e-08	0.0540259	0.00943355
1871	2	57972834	rs13002041	a	c	0.6256	0.004	23322.5	-8.285	1.184e-16	-0.0791472	0.00955307
1872	2	58127648	rs2678923	a	c	0.6229	0.0033	22893.2	5.312	1.084e-07	0.05119	0.00963667
1873	5	114252287	rs2416388	a	g	0.5346	0.0096	23303.1	-6.371	1.881e-10	-0.0591126	0.00927839
1874	2	104116970	rs6543214	a	c	0.4802	0.0045	23326.2	-5.584	2.351e-08	-0.0517117	0.0092607
1875	2	104155277	rs6736873	t	g	0.5279	0.0017	23329.8	-5.378	7.518e-08	-0.0498412	0.00926761
1876	19	2145330	rs2238608	a	g	0.5702	0.0057	23300.4	-4.995	5.879e-07	-0.0467153	0.00935242
1877	9	86461095	rs418816	c	g	0.2627	0.0007	23281	-6.712	1.923e-11	-0.0706097	0.0105199
1878	5	114057868	rs287657	a	t	0.6248	0.0097	23255.2	-5.244	1.573e-07	-0.0501914	0.0095712
1879	3	36312488	rs1479161	a	g	0.3961	0.0185	23292.1	-5.981	2.211e-09	-0.0566156	0.00946591
1880	2	58382490	rs848293	a	g	0.4301	0.0056	23321.5	7.785	6.95e-15	0.072714	0.00934026
1881	2	166940767	rs59237858	t	c	0.2439	0.0062	23261.2	-5.235	1.65e-07	-0.0564852	0.0107899
1882	2	58137618	rs2717001	t	c	0.5958	0.0017	23333.5	-8.725	2.651e-18	-0.0821684	0.00941758
1883	3	115168066	rs34974116	t	c	0.409	0.012	23301.3	4.577	4.706e-06	0.0431048	0.00941769
1884	21	21666445	rs2826127	a	g	0.6132	0.0027	23208.7	5.595	2.204e-08	0.0532872	0.00952407
1885	3	17407930	rs9870741	t	g	0.6903	0.0032	22870.6	5.211	1.88e-07	0.0526648	0.0101065
1886	21	32174611	rs9980933	a	g	0.3704	0.0059	23330.8	-6.748	1.501e-11	-0.0646255	0.00957699
1887	6	128312231	rs9375544	t	c	0.277	0.0122	23320.6	-4.677	2.915e-06	-0.0483693	0.010342
1888	13	93175296	rs9516087	t	c	0.3992	0.0035	23292.1	4.609	4.048e-06	0.0435842	0.00945633
1889	10	103555611	rs11191116	t	c	0.3448	0.0079	23235.9	7.202	5.923e-13	0.0702107	0.00974878
1890	5	114359353	rs4624787	t	c	0.5265	0.0115	23333.1	5.861	4.608e-09	0.054299	0.00926446
1891	2	58137930	rs2678903	a	g	0.4039	0.0019	23336.7	8.753	2.072e-18	0.0824354	0.00941796
1892	15	50740939	rs3131574	a	c	0.4638	0.0063	23261.7	5.09	3.574e-07	0.0472946	0.00929167
1893	2	58628614	rs6713597	a	g	0.6745	0.0054	23309.6	-4.872	1.106e-06	-0.0481324	0.00987939
1894	19	2141209	rs3786971	t	c	0.4295	0.0057	23340.4	4.774	1.81e-06	0.0446161	0.00934565
1895	5	19960174	rs12659394	t	c	0.5616	0.0089	23344.1	4.62	3.842e-06	0.0430716	0.00932286
1896	7	86008178	rs6465061	a	c	0.45	0.0084	23248.8	4.58	4.644e-06	0.0426743	0.00931754
1897	13	93156568	rs7993864	a	g	0.3984	0.0037	23288.8	4.588	4.469e-06	0.0434035	0.00946023
1898	5	114366206	rs35225894	a	g	0.4807	0.0087	23300.8	-5.761	8.381e-09	-0.0533755	0.00926498
1899	13	27138472	rs9553858	t	c	0.3084	0.0025	23305.9	-4.841	1.291e-06	-0.0485271	0.0100242
1900	2	58372978	rs115632484	a	g	0.9056	0.0047	23235.9	6.179	6.461e-10	0.0979519	0.0158524
1901	16	7367141	rs11639540	a	c	0.5141	0.0083	23274.1	-5.574	2.492e-08	-0.0516569	0.00926748
1902	2	57943567	rs2125924	t	c	0.4579	0.0095	23194.9	7.945	1.949e-15	0.073938	0.00930623
1903	7	41383908	rs17624858	t	c	0.713	0.0045	23050.7	5.515	3.493e-08	0.0567435	0.0102889
1904	5	114264609	rs4079033	a	g	0.2545	0.0058	23278.7	-4.66	3.166e-06	-0.0495589	0.0106349
1905	6	16972794	rs34742211	a	g	0.7915	0.0109	23229	5.422	5.907e-08	0.0618837	0.0114134
1906	4	44383766	rs4695713	a	g	0.2847	0.0031	23128.6	-4.598	4.275e-06	-0.0473525	0.0102985
1907	5	114156137	rs11241292	a	g	0.2841	0.0063	23265.8	-4.63	3.652e-06	-0.0475713	0.0102746
1908	2	58167440	rs2717035	t	c	0.5984	0.0014	23300.8	-8.329	8.17e-17	-0.0785876	0.00943542
1909	21	32199427	rs9305441	t	c	0.5748	0.0052	23274.1	-4.766	1.875e-06	-0.0446618	0.00937091
1910	21	32077961	rs4817352	a	t	0.5742	0.0112	23310	5.075	3.868e-07	0.047509	0.00936138
1911	3	70073777	rs6772684	a	t	0.4539	0.0137	23303.6	4.865	1.142e-06	0.0452397	0.00929901
1912	5	114289760	rs60881539	t	g	0.7963	0.006	23210.1	4.835	1.332e-06	0.0556917	0.0115184
1913	17	46028844	rs4794321	t	c	0.2092	0.006	23265.8	-5.717	1.086e-08	-0.0651141	0.0113896
1914	2	58164454	rs2717027	a	g	0.6209	0.0009	23304.5	-8.229	1.882e-16	-0.0784503	0.00953339
1915	5	113995001	rs285892	t	c	0.7845	0.0044	23237.3	-5.087	3.647e-07	-0.0573578	0.0112754
1916	2	104254564	rs264963	a	g	0.5211	0.0028	23329.4	6.072	1.262e-09	0.0562263	0.00925992
1917	5	114409933	rs4435857	a	g	0.4881	0.0073	23202.2	-5.882	4.042e-09	-0.0545852	0.00928004
1918	2	58087596	rs2717073	a	g	0.2999	0.0036	23305.4	7.5	6.376e-14	0.0757227	0.0100964
1919	21	32184951	rs13052614	a	c	0.5115	0.0077	23229	-4.571	4.864e-06	-0.0424063	0.00927725
1920	13	93155059	rs9523689	a	g	0.6009	0.0035	23281.5	-4.621	3.827e-06	-0.0437094	0.00945885
1921	1	230545418	rs35169342	t	c	0.9368	0.0029	23176.5	4.63	3.664e-06	0.0883404	0.01908
1922	5	113866598	rs660001	a	g	0.2143	0.0009	23314.6	4.957	7.155e-07	0.0559142	0.0112798
1923	9	76436193	rs17059463	t	c	0.8218	0.0024	23315.1	-5.16	2.467e-07	-0.0624067	0.0120943
1924	2	104452843	rs2678658	a	g	0.2794	0.0011	23261.7	-4.803	1.56e-06	-0.0496022	0.0103273
1925	2	104297247	rs264940	a	c	0.5527	0.0031	23289.3	5.366	8.045e-08	0.0499741	0.0093131
1926	2	191562780	rs66886317	c	g	0.3146	0.01	23089.9	4.722	2.332e-06	0.0472976	0.0100164
1927	2	104268754	rs264977	t	c	0.5322	0.0053	23270.4	6.161	7.246e-10	0.057189	0.00928243
1928	7	41357802	rs37305	a	c	0.7127	0.0043	23236.8	5.769	7.994e-09	0.059097	0.0102439
1929	7	41379453	rs6949759	t	g	0.7177	0.0052	23271.3	5.483	4.173e-08	0.0564268	0.0102912
1930	2	58150941	rs2459982	a	c	0.4033	0.0021	23304.5	8.775	1.703e-18	0.0827187	0.00942663
1931	5	114390822	rs4235766	a	c	0.5083	0.0126	23264.4	6.144	8.059e-10	0.0569283	0.00926567
1932	19	2138654	rs25672	t	g	0.5704	0.0057	23241.9	-4.66	3.159e-06	-0.0436426	0.00936536
1933	21	32065992	rs4491800	a	g	0.5705	0.0112	23333.5	5.059	4.206e-07	0.0472838	0.00934647
1934	2	104251732	rs1901481	t	c	0.4714	0.0021	23307.3	-5.873	4.287e-09	-0.0544527	0.0092717
1935	4	31160819	rs6448746	t	c	0.2715	0.0034	23121.6	5.455	4.897e-08	0.0570022	0.0104495
1936	9	86622349	rs5018100	a	g	0.5364	0.0039	23298.5	-5.069	4e-07	-0.0470639	0.00928465
1937	2	58210239	rs6732310	t	c	0.3949	0.0017	23296.2	8.261	1.44e-16	0.0781777	0.00946346
1938	3	181167216	rs1966974	a	g	0.3035	0.0051	23301.7	-4.759	1.944e-06	-0.0479243	0.0100703
1939	3	70041049	rs1873584	t	c	0.4469	0.014	23295.3	4.646	3.384e-06	0.0432735	0.00931414
1940	17	8108339	rs2241909	a	g	0.6486	0.0125	23211	-4.665	3.083e-06	-0.0453312	0.00971729
1941	3	50219095	rs146674222	t	c	0.1041	0.0033	23273.2	-5.354	8.586e-08	-0.0812106	0.0151682
1942	2	191698388	rs10186702	a	g	0.2829	0.0156	23303.6	4.828	1.381e-06	0.0496269	0.010279
1943	4	31157528	rs7693417	a	g	0.2723	0.0036	23103.2	5.402	6.588e-08	0.0564195	0.0104442
1944	16	28917746	rs62037412	a	g	0.3503	0.0147	22897.8	4.907	9.255e-07	0.0480396	0.00979002
1945	21	32150699	rs2833084	c	g	0.4249	0.0067	23147.9	-6.17	6.816e-10	-0.0579619	0.00939415
1946	2	58346019	rs111258777	t	c	0.8997	0.0058	23202.2	5.844	5.086e-09	0.0902427	0.0154419
1947	5	136459562	rs757424	a	t	0.4493	0.0027	23344.6	-5.201	1.983e-07	-0.0483617	0.00929854
1948	5	114340737	rs62381429	a	g	0.1932	0.0048	23280.1	-4.604	4.146e-06	-0.0540187	0.011733
1949	9	86666993	rs1020048	a	c	0.1965	0.0055	23131.8	-4.949	7.453e-07	-0.0578754	0.0116944
1950	21	32183808	rs2833097	t	g	0.6258	0.0051	23286.1	6.454	1.09e-10	0.0617459	0.00956707
1951	19	2142925	rs1859952	a	g	0.5704	0.0057	23330.8	-4.82	1.438e-06	-0.0450536	0.00934721
1952	10	132472096	rs1177845	a	c	0.6198	0.0093	23084.8	-5.411	6.25e-08	-0.0518433	0.00958109
1953	2	104442942	rs2570496	t	g	0.5961	0.0062	23319.7	5.906	3.507e-09	0.0556924	0.0094298
1954	21	32202106	rs2833118	a	t	0.4262	0.0049	23329.8	4.844	1.275e-06	0.045324	0.00935673
1955	2	104138496	rs6707968	a	g	0.5278	0.002	23334.9	-5.338	9.406e-08	-0.049465	0.00926658
1956	12	133401945	rs56240650	a	g	0.162	0.0017	23095.8	-4.92	8.645e-07	-0.0620979	0.0126215
1957	4	31147874	rs1044352	t	g	0.4181	0.0019	23265.4	6.448	1.134e-10	0.0605484	0.00939026
1958	9	86509330	rs1831757	t	c	0.738	0.0012	23301.7	6.581	4.664e-11	0.069263	0.0105247
1959	2	58139906	rs2678895	a	t	0.6151	0.0023	23301.7	5.725	1.037e-08	0.0544646	0.00951347
1960	2	166965458	rs6731869	a	g	0.7312	0.0035	23311.4	-4.7	2.597e-06	-0.049075	0.0104415
1961	21	32081703	rs2833011	a	g	0.574	0.0111	23312.3	5.128	2.926e-07	0.0479993	0.00936024
1962	16	28549823	rs151226	a	c	0.4748	0.0104	23215.1	4.756	1.974e-06	0.0441786	0.00928903
1963	2	104070047	rs817224	a	t	0.5067	0.0074	23228.5	5.256	1.469e-07	0.0487462	0.00927439
1964	2	58511300	rs725452	a	g	0.7971	0.0025	23298.5	4.881	1.055e-06	0.0561967	0.0115133
1965	6	16975945	rs6913355	c	g	0.8311	0.0125	22758.7	4.808	1.525e-06	0.0601193	0.012504
1966	22	38821504	rs196054	a	g	0.6128	0.0083	23147.9	4.691	2.715e-06	0.0447364	0.00953665
1967	5	114440618	rs12186657	a	g	0.6947	0.0068	23224.4	4.649	3.337e-06	0.0468175	0.0100704
1968	1	201877904	rs67531894	t	c	0.2009	0.0023	23311.4	-4.61	4.035e-06	-0.0532615	0.0115535
1969	15	50751050	rs3098168	t	c	0.5619	0.0082	23286.5	-4.672	2.978e-06	-0.043613	0.00933498
1970	2	58275666	rs986512	a	g	0.649	0.0012	23163.1	-7.538	4.781e-14	-0.0732883	0.00972252
1971	19	2116764	rs114460651	t	c	0.1551	0.0028	23171.4	-6.331	2.435e-10	-0.0811703	0.0128211
1972	3	50199015	rs2624840	t	c	0.1118	0.0048	23309.6	-5.848	4.985e-09	-0.0858876	0.0146867
1973	21	32162017	rs7277479	a	g	0.372	0.007	23274.1	-6.778	1.218e-11	-0.0649338	0.00958008
1974	4	46376184	rs28662773	t	c	0.258	0.0079	23299	4.723	2.327e-06	0.0499821	0.0105827
1975	2	104077211	rs266071	c	g	0.4715	0.0078	23300.4	-5.662	1.495e-08	-0.0525063	0.00927345
1976	2	58511152	rs725451	c	g	0.798	0.0024	23301.7	4.776	1.786e-06	0.0550764	0.0115319
1977	9	86694759	rs10746732	a	g	0.7756	0.0065	22877.1	5.583	2.363e-08	0.062521	0.0111985
1978	2	58502679	rs112144830	t	c	0.9041	0.0054	23298.5	6.122	9.241e-10	0.0962383	0.0157201
1979	5	114433063	rs2921626	c	g	0.4865	0.0073	23281.9	-5.749	8.966e-09	-0.0532658	0.00926523
1980	2	104126904	rs1901478	t	c	0.5279	0.0018	23338.1	-5.419	6.004e-08	-0.0502118	0.00926587
1981	2	58115072	rs2678911	c	g	0.3852	0.0022	23249.7	-5.509	3.599e-08	-0.0524633	0.0095232
1982	9	86595070	rs296887	t	c	0.2657	0.0022	23280.1	-6.612	3.787e-11	-0.0693083	0.0104822
1983	17	8134275	rs7503199	t	c	0.2649	0.0073	23231.7	4.898	9.669e-07	0.0514665	0.0105077
1984	2	104061378	rs13031874	a	t	0.5058	0.0079	23238.2	5.232	1.679e-07	0.0485127	0.0092723
1985	12	133389998	rs7134809	t	c	0.8372	0.0016	23042.4	5.145	2.67e-07	0.0648807	0.0126104
1986	2	104333008	rs12996607	c	g	0.4585	0.0034	23309.1	-5.249	1.531e-07	-0.0487611	0.0092896
1987	2	58007905	rs112345168	a	t	0.3531	0.0017	23257.1	8.002	1.229e-15	0.0775249	0.00968819
1988	7	41356043	rs37297	t	c	0.7129	0.0042	23223	5.696	1.226e-08	0.0583797	0.0102492
1989	2	58438398	rs113506287	t	c	0.9075	0.0048	23314.2	6.125	9.069e-10	0.0978222	0.015971
1990	2	58300093	rs2196806	t	c	0.0961	0.0049	23333.1	-6.373	1.859e-10	-0.10001	0.0156928
1991	1	230662948	rs71654337	t	g	0.9419	0.002	23338.1	4.592	4.392e-06	0.0908171	0.0197772
1992	13	27123670	rs9581701	t	c	0.6945	0.002	23278.7	4.595	4.331e-06	0.0462118	0.010057
1993	2	166938488	rs1381106	t	c	0.7555	0.0064	23275	5.138	2.783e-07	0.0553773	0.010778
1994	4	46371833	rs9291283	a	g	0.2584	0.0092	23292.5	4.865	1.144e-06	0.0514645	0.0105785
1995	6	128322437	rs34601789	t	c	0.6849	0.0103	23071.4	4.974	6.57e-07	0.0498177	0.0100156
1996	5	136638926	rs2916646	t	c	0.3748	0.0034	23271.8	6.145	8.014e-10	0.0587937	0.00956772
1997	21	32064618	rs7276983	t	c	0.4303	0.0111	23291.6	-5.138	2.778e-07	-0.0480535	0.00935256
1998	9	86626769	rs10868080	a	t	0.7308	0.0059	23282.4	6.582	4.627e-11	0.068705	0.0104383
1999	19	2123928	rs75483641	t	c	0.1516	0.0019	23085.7	-6.522	6.928e-11	-0.084556	0.0129647
[truncated: 1,258 more rows]

## Sheet: focal_epilepsy
	CHR	BP	SNP	effect_allele	other_allele	Freq1	FreqSE	Effective_N	Z-score	p	beta	se
1	7	149075131	rs1525538	t	g	0.7651	0.0042	43498.9	-4.827	1.389e-06	-0.0385928	0.00799519
2	6	2525039	rs7753369	t	c	0.0906	0.0036	43298.8	-5.269	1.374e-07	-0.0623583	0.0118349
3	14	86073892	rs2753616	a	g	0.5799	0.0058	43576.7	-4.898	9.694e-07	-0.033605	0.00686097
4	13	96848558	rs1327632	t	c	0.5006	0.0133	43705.3	4.597	4.291e-06	0.0310898	0.00676306
5	6	2522121	rs111624149	c	g	0.9113	0.0033	43325.8	4.661	3.142e-06	0.0556787	0.0119457
6	6	2554266	rs7771984	t	c	0.9092	0.004	43291.7	4.62	3.844e-06	0.0546317	0.0118251
7	3	39186200	rs7610619	c	g	0.9184	0.0035	43599.7	-4.6	4.227e-06	-0.0568898	0.0123674
8	10	99765397	rs557334	t	c	0.6919	0.0092	43621.2	-4.569	4.894e-06	-0.0334955	0.00733103
9	13	96824766	rs7328389	a	g	0.5711	0.0086	43317.1	4.62	3.836e-06	0.0317071	0.006863
10	13	113889212	rs2287247	a	g	0.7702	0.0068	43669.6	4.633	3.604e-06	0.0372541	0.00804103
11	13	113894846	rs71446680	t	c	0.2288	0.007	43703.7	-4.676	2.919e-06	-0.0376427	0.00805018
12	3	11918892	rs376089	t	c	0.2084	0.0059	43171.8	4.607	4.092e-06	0.0385918	0.00837677
13	13	113898329	rs9549361	t	c	0.7702	0.0068	43787.9	4.664	3.095e-06	0.0374526	0.00803014
14	13	96688987	rs7335872	a	g	0.5785	0.0029	43629.9	4.585	4.532e-06	0.0314251	0.0068539
15	9	114334650	rs2065103	a	g	0.2892	0.0036	43395.7	5.077	3.84e-07	0.0379985	0.00748445
16	6	2541799	rs75097925	t	c	0.0898	0.0042	43269.4	-4.732	2.223e-06	-0.0562497	0.0118871
17	5	9183688	rs2428652	a	g	0.164	0.0082	43543.4	4.711	2.463e-06	0.0431024	0.00914931
18	16	77333428	rs62044015	t	g	0.8678	0.0101	43128.9	4.652	3.28e-06	0.0467526	0.01005
19	7	135397905	rs7804549	a	c	0.5633	0.0067	43513.2	4.658	3.198e-06	0.0318276	0.0068329
20	13	113894821	rs71446679	t	c	0.2295	0.0069	43716.5	-4.683	2.824e-06	-0.037653	0.00804036
21	13	96849493	rs1815354	a	t	0.5006	0.0133	43681.5	4.58	4.647e-06	0.0309833	0.00676491
22	13	113893625	rs7317558	a	g	0.2306	0.0072	43699.8	-4.602	4.183e-06	-0.0369471	0.0080285
23	13	96709271	rs11843477	a	g	0.5797	0.0025	43540.2	4.641	3.468e-06	0.0318539	0.00686359
24	7	78147094	rs10246978	t	c	0.5783	0.0055	43766.5	4.606	4.099e-06	0.0315177	0.00684275
25	2	166968219	rs10930205	t	c	0.2671	0.0047	43598.1	4.854	1.213e-06	0.0371428	0.00765199
26	13	113908294	rs9577220	a	t	0.2305	0.007	43745.8	-4.711	2.46e-06	-0.0378077	0.0080254
27	2	166969795	rs10185842	t	g	0.7307	0.0047	43700.6	-4.757	1.966e-06	-0.0362639	0.00762327
28	7	22758562	rs7805828	a	g	0.4071	0.0195	43784.7	4.72	2.354e-06	0.0324574	0.00687657
29	5	164442981	rs116753937	t	c	0.0165	0.0011	39979.4	4.765	1.89e-06	0.132244	0.0277533
30	13	113904636	rs11619691	t	c	0.7703	0.0067	43777.6	4.684	2.808e-06	0.0376233	0.0080323
31	5	6087464	rs307176	t	c	0.402	0.006	43752.2	-4.738	2.16e-06	-0.0326592	0.00689303
32	6	2554405	rs7748519	t	c	0.0908	0.004	43289.3	-4.607	4.091e-06	-0.0544796	0.0118254
33	6	2520417	rs7750827	t	g	0.9113	0.0032	43329.8	4.675	2.944e-06	0.0558433	0.0119451
34	13	113898385	rs2302754	t	c	0.7703	0.0068	43799.8	4.665	3.079e-06	0.0374613	0.00803028
35	13	96752314	rs1540609	a	g	0.5775	0.0038	43498.1	4.569	4.9e-06	0.0313529	0.00686209
36	3	11937815	rs177431	a	c	0.1959	0.0089	43359.9	4.606	4.102e-06	0.0393991	0.00855387
37	7	22806683	rs10270313	a	c	0.3027	0.0094	43288.5	4.585	4.55e-06	0.0339091	0.00739567
38	13	113888425	rs9549705	t	c	0.7712	0.0071	43672.8	4.631	3.635e-06	0.0372938	0.00805307
39	2	166998144	rs12613975	a	c	0.634	0.0073	43305.9	-4.647	3.36e-06	-0.0327711	0.00705209
40	3	11918496	rs303868	t	c	0.2084	0.0059	43172.5	4.619	3.848e-06	0.0386919	0.00837669
41	13	113894564	rs34568744	t	g	0.2296	0.0068	43754.6	-4.692	2.707e-06	-0.0377032	0.00803563
42	12	114148377	rs7306980	a	g	0.0279	0.0025	41629.6	4.665	3.085e-06	0.0981442	0.0210384
43	13	113909822	rs9549718	a	g	0.7703	0.0066	43769.7	4.684	2.817e-06	0.0376267	0.00803302
44	7	22748491	rs62449490	t	g	0.5563	0.0215	42997.9	-4.653	3.269e-06	-0.031929	0.00686203
45	6	2520217	rs6596887	t	c	0.0885	0.0033	43252.7	-4.645	3.407e-06	-0.0555912	0.011968
46	3	11926508	rs391434	a	g	0.195	0.0058	43365.5	4.628	3.688e-06	0.0396537	0.00856821
47	6	2519148	rs74634724	t	c	0.0888	0.0031	43253.5	-4.702	2.571e-06	-0.0561866	0.0119495
48	13	113911532	rs9549367	c	g	0.7573	0.0076	43054.2	4.6	4.231e-06	0.0365561	0.00794697
49	13	96714525	rs9562019	a	g	0.4215	0.0028	43579.1	-4.697	2.645e-06	-0.0322111	0.00685781
50	6	2522375	rs78872089	a	g	0.9111	0.0032	43318.6	4.667	3.049e-06	0.0556984	0.0119345
51	13	113900197	rs2302756	a	g	0.7602	0.0131	43753	4.81	1.511e-06	0.0380735	0.00791549
52	13	113889355	rs2287249	a	g	0.7702	0.0068	43680.7	4.635	3.567e-06	0.0372655	0.00804001
53	2	166973265	rs62177960	a	g	0.7305	0.0046	43660.1	-4.697	2.638e-06	-0.0358149	0.00762506
54	6	2521676	rs6919913	t	g	0.9113	0.0032	43325.8	4.658	3.191e-06	0.0556429	0.0119457
55	2	166992802	rs55668382	t	c	0.3377	0.0056	43081.2	-4.755	1.982e-06	-0.034244	0.00720169
56	6	2523683	rs7742406	a	g	0.0911	0.0037	43374.2	-4.755	1.985e-06	-0.0560905	0.0117961
57	13	113877487	rs2316442	t	c	0.2281	0.007	43734.7	-4.659	3.181e-06	-0.037533	0.00805603
58	13	113878182	rs6577031	t	c	0.2396	0.0125	43634.7	-4.624	3.769e-06	-0.036662	0.00792863
59	13	113881185	rs12584981	t	c	0.7713	0.007	43694.2	4.638	3.525e-06	0.0373467	0.00805233
60	2	18901976	rs112153128	c	g	0.8758	0.0073	42669.1	4.783	1.727e-06	0.0496305	0.0103764
61	6	2553036	rs6930814	t	c	0.9095	0.004	43288.5	4.598	4.27e-06	0.0544548	0.0118431
62	13	113894908	rs71446682	a	g	0.7706	0.0069	43722.8	4.666	3.068e-06	0.0375194	0.00804103
63	2	166938753	rs12998106	t	c	0.2424	0.0084	43656.9	-4.688	2.759e-06	-0.0370127	0.0078952
64	13	30516857	rs566495	a	g	0.1926	0.0169	43784.7	-4.658	3.199e-06	-0.0399065	0.00856729
65	14	86076064	rs2747005	a	g	0.5535	0.0064	43762.5	-4.647	3.369e-06	-0.0315886	0.00679763
66	6	2521379	rs6919300	t	c	0.9113	0.0032	43329	4.675	2.945e-06	0.0558438	0.0119452
67	6	2540444	rs75338077	t	c	0.9102	0.0041	43267	4.852	1.222e-06	0.057677	0.0118873
68	11	19476053	rs10833113	a	g	0.5915	0.0072	42658.9	4.928	8.306e-07	0.0343126	0.00696279
69	9	80827896	rs17725711	c	g	0.2274	0.0085	43663.3	-4.597	4.296e-06	-0.0371042	0.0080714
70	6	2537001	rs76333837	a	t	0.9094	0.0041	42496.8	5.156	2.526e-07	0.0615946	0.0119462
71	6	2524756	rs7749198	t	c	0.0907	0.0036	43321	-5.23	1.698e-07	-0.0618505	0.0118261
72	2	166939277	rs17744701	a	g	0.2424	0.0084	43664	-4.697	2.644e-06	-0.0370807	0.00789455
73	13	113891075	rs2287253	a	g	0.7683	0.0067	43641	4.722	2.331e-06	0.0378725	0.00802044
74	2	166981266	rs61390066	a	g	0.7353	0.0045	43506	-4.839	1.308e-06	-0.0371741	0.00768218
75	13	113903745	rs9549364	t	c	0.7702	0.0067	43768.1	4.659	3.179e-06	0.0374209	0.00803196
76	13	113897648	rs3764125	a	g	0.229	0.007	43768.9	-4.683	2.826e-06	-0.0376593	0.00804171
77	13	96869673	rs9590372	a	g	0.5057	0.0124	43645.8	-4.565	4.99e-06	-0.0308965	0.00676812
78	13	53162643	rs11148260	a	c	0.5344	0.0047	43616.4	4.582	4.609e-06	0.0310936	0.00678603
79	13	113894750	rs57747440	a	c	0.2295	0.0069	43729.2	-4.667	3.061e-06	-0.037519	0.00803921
80	5	164437767	rs115413702	t	c	0.9836	0.0011	40167.6	-4.708	2.508e-06	-0.130747	0.0277713
81	13	96712407	rs9634487	a	g	0.4207	0.0027	43626.7	-4.577	4.725e-06	-0.0313796	0.00685593
82	2	167120956	rs4426541	a	g	0.2287	0.0057	43660.9	4.577	4.718e-06	0.0368698	0.00805545
83	2	166964801	rs6731168	a	t	0.7308	0.0047	43723.6	-4.811	1.498e-06	-0.03667	0.00762211
84	13	113894911	rs9577218	a	g	0.7696	0.0073	43683.9	4.608	4.064e-06	0.0370133	0.00803239
85	2	166939918	rs17744737	t	c	0.2423	0.0084	43654.5	-4.743	2.105e-06	-0.037453	0.00789648
86	9	80814204	rs79485828	a	c	0.2271	0.0083	43641	-4.721	2.349e-06	-0.0381321	0.00807712
87	13	96720431	rs1854173	a	c	0.4222	0.0031	43634.7	-4.674	2.956e-06	-0.0320259	0.00685192
88	14	86074191	rs2747003	a	c	0.5529	0.0062	43608.5	-4.611	3.999e-06	-0.0313952	0.00680876
89	13	113900782	rs9603814	t	c	0.7585	0.0131	43614	4.633	3.596e-06	0.036643	0.00790913
90	13	96707533	rs3759442	c	g	0.5788	0.0029	43601.3	4.65	3.323e-06	0.031884	0.00685676
91	11	19477994	rs2171349	a	g	0.4086	0.0078	42829.6	-4.772	1.824e-06	-0.0331595	0.00694877
92	11	19476357	rs10833114	a	g	0.5911	0.0071	42657.3	4.879	1.065e-06	0.0339671	0.00696191
93	13	113879997	rs6577035	a	g	0.2288	0.007	43692.6	-4.648	3.346e-06	-0.0374221	0.00805123
94	13	113910926	rs3861723	a	g	0.7575	0.0075	43117	4.652	3.287e-06	0.0369525	0.00794337
95	2	167078020	rs7582397	a	c	0.7683	0.008	43551.3	-4.635	3.569e-06	-0.0372133	0.00802877
96	13	113907644	rs9549366	a	g	0.2305	0.007	43745.8	-4.711	2.46e-06	-0.0378077	0.0080254
97	13	96886373	rs9525161	a	g	0.4571	0.0089	43603.7	-4.795	1.625e-06	-0.0325861	0.00679584
98	3	11920163	rs421661	c	g	0.8063	0.0061	43221	-4.615	3.933e-06	-0.039709	0.00860434
99	3	11919651	rs2470565	t	c	0.1909	0.0056	43156.7	4.9	9.586e-07	0.042426	0.00865837
100	13	53167513	rs4301905	t	c	0.4126	0.0051	43701.4	-4.72	2.36e-06	-0.0324218	0.00686902
101	13	113893729	rs3794422	a	g	0.2289	0.007	43726.8	-4.667	3.061e-06	-0.0375546	0.00804683
102	13	113882564	rs2025247	c	g	0.7713	0.007	43686.3	4.654	3.262e-06	0.0374789	0.00805304
103	2	167004523	rs16851664	a	g	0.6226	0.0039	43508.4	4.69	2.732e-06	0.0327911	0.00699171
104	6	2518993	rs74445994	a	g	0.9112	0.0031	43249.6	4.706	2.529e-06	0.0562369	0.01195
105	9	80831167	rs12685947	t	c	0.2272	0.0084	43667.2	-4.647	3.375e-06	-0.0375176	0.00807351
106	13	113901406	rs2316463	t	c	0.2305	0.0066	43730.7	-4.724	2.311e-06	-0.0379185	0.00802678
107	2	166978750	rs7587026	a	c	0.2722	0.0049	43782.4	4.639	3.502e-06	0.035213	0.00759064
108	9	80808790	rs74552683	t	c	0.7734	0.0082	43571.1	4.656	3.232e-06	0.0376668	0.00808995
109	2	167084615	rs13406236	t	c	0.7684	0.0079	43528.3	-4.633	3.61e-06	-0.0372127	0.0080321
110	6	2522458	rs78843251	a	g	0.0888	0.0033	43317.1	-4.649	3.337e-06	-0.0555128	0.0119408
111	2	166940574	rs60933734	a	g	0.2422	0.0084	43646.6	-4.711	2.471e-06	-0.037209	0.00789833
112	7	146337383	rs10236933	t	c	0.7566	0.0108	43490.2	-4.618	3.88e-06	-0.036479	0.00789931
113	13	113889226	rs2287248	t	c	0.7704	0.0068	43682.3	4.649	3.34e-06	0.0373887	0.00804231
114	2	166990047	rs1960242	t	g	0.2742	0.0056	43313.9	4.873	1.1e-06	0.0371028	0.00761395
115	6	2521922	rs113877936	t	c	0.9113	0.0033	43325.8	4.661	3.142e-06	0.0556787	0.0119457
116	9	80831994	rs79034861	a	g	0.2272	0.0084	43665.6	-4.646	3.377e-06	-0.0375102	0.00807366
117	13	113890022	rs9549706	c	g	0.23	0.0069	43613.2	-4.603	4.163e-06	-0.0370256	0.0080438
118	9	80813747	rs7849871	t	c	0.2271	0.0083	43646.6	-4.776	1.785e-06	-0.0385736	0.00807655
119	13	113878441	rs12868163	t	c	0.2278	0.0072	43682.3	-4.649	3.33e-06	-0.0374923	0.0080646
120	13	113905308	rs9549713	t	g	0.2296	0.0066	43785.5	-4.661	3.153e-06	-0.037441	0.00803282
121	2	166950510	rs580041	t	c	0.27	0.005	43791.1	4.665	3.089e-06	0.0354971	0.00760923
122	11	19475601	rs4757812	a	g	0.4065	0.0079	43125.7	-4.76	1.941e-06	-0.032989	0.00693046
123	5	6086036	rs440305	t	c	0.5948	0.0054	43703.7	4.684	2.808e-06	0.0322637	0.00688806
124	2	240377003	rs35416677	a	c	0.8968	0.0041	43041.5	-4.655	3.234e-06	-0.0521392	0.0112007
125	13	113906308	rs3861721	t	c	0.2297	0.0067	43776	-4.656	3.221e-06	-0.0373992	0.00803247
126	13	113888687	rs7338235	t	c	0.7704	0.0069	43657.7	4.676	2.924e-06	0.0376163	0.00804455
127	2	166991436	rs16851603	t	c	0.2588	0.0049	43243.2	4.753	2.002e-06	0.0368919	0.00776181
128	13	113897320	rs3764124	t	c	0.2297	0.0068	43802.2	-4.685	2.806e-06	-0.0376207	0.00803004
129	13	113894236	rs1885688	t	g	0.2307	0.0072	43703	-4.625	3.743e-06	-0.0371247	0.00802697
130	13	113879357	rs7999579	t	c	0.7712	0.007	43697.4	4.653	3.265e-06	0.0374603	0.00805078
131	13	113881944	rs9549702	t	g	0.7702	0.0074	43653.7	4.574	4.793e-06	0.0367866	0.00804255
132	13	113909339	rs2302757	a	g	0.7711	0.0068	43749.8	4.628	3.687e-06	0.0372311	0.00804475
133	15	92504340	rs7171131	t	c	0.6711	0.0024	43533	-4.576	4.75e-06	-0.0330014	0.00721183
134	13	113906097	rs3861720	a	g	0.7704	0.0067	43784.7	4.664	3.094e-06	0.0374654	0.00803289
135	13	53286126	rs2147676	a	g	0.5258	0.0065	43622.8	4.811	1.503e-06	0.0326105	0.00677832
136	2	166940829	rs10497280	a	g	0.7582	0.0083	43660.1	4.644	3.416e-06	0.0366951	0.00790161
137	2	167074594	rs7568090	a	c	0.768	0.0078	43587.8	-4.883	1.046e-06	-0.0391693	0.00802157
138	2	166939158	rs12999293	a	g	0.2423	0.0084	43648.2	-4.714	2.426e-06	-0.0372268	0.00789707
139	5	6084255	rs2162928	a	g	0.4062	0.0054	43699.8	-4.802	1.574e-06	-0.0330646	0.00688558
140	2	167124221	rs4443014	a	t	0.2333	0.0083	43380.6	4.712	2.456e-06	0.0378148	0.0080252
141	3	11938037	rs2600247	t	c	0.7861	0.0075	43496.5	-4.671	3.002e-06	-0.0386113	0.00826618
142	16	77334604	rs61580908	t	c	0.8795	0.0111	43348.8	4.88	1.062e-06	0.0508962	0.0104296
143	13	113894766	rs34989271	a	g	0.2294	0.0069	43740.3	-4.678	2.901e-06	-0.0376084	0.00803941
144	12	133313372	rs7313956	a	c	0.1936	0.0284	43422.7	-4.771	1.835e-06	-0.0409632	0.00858588
145	13	96878505	rs10467348	t	g	0.494	0.0124	43667.2	4.569	4.899e-06	0.0309162	0.00676651
146	2	166940799	rs60055328	t	c	0.7583	0.0083	43625.9	4.743	2.106e-06	0.0374969	0.00790573
147	2	167003074	rs7564814	a	c	0.3381	0.0053	43257.5	-4.741	2.123e-06	-0.0340638	0.00718493
148	6	2553611	rs6903891	a	g	0.0906	0.004	43287.7	-4.672	2.982e-06	-0.0553037	0.0118373
149	9	114337406	rs4979006	t	c	0.2896	0.0035	43511.6	5.131	2.878e-07	0.0383356	0.00747137
150	2	167077137	rs56170951	t	g	0.3651	0.0054	42600.1	-4.837	1.321e-06	-0.0344095	0.0071138
151	3	11923476	rs13324717	a	g	0.1941	0.006	43316.3	4.645	3.394e-06	0.0398918	0.00858811
152	13	113910611	rs9604040	a	g	0.2411	0.0135	43656.1	-4.616	3.911e-06	-0.0365117	0.0079098
153	13	113891887	rs9549708	a	g	0.7705	0.0069	43750.6	4.64	3.476e-06	0.0372929	0.00803727
154	9	114336123	rs1322258	t	c	0.7095	0.0036	43550.5	-4.94	7.818e-07	-0.0368591	0.00746135
155	2	166994904	rs4667875	a	g	0.6259	0.0079	43108.2	-4.628	3.698e-06	-0.0325645	0.00703641
156	6	2519770	rs6596886	a	g	0.0885	0.0033	43252.7	-4.645	3.407e-06	-0.0555912	0.011968
157	2	166940767	rs59237858	t	c	0.2419	0.0083	43623.6	-4.716	2.404e-06	-0.037274	0.00790374
158	6	2518979	rs76913336	c	g	0.9113	0.0031	43250.4	4.68	2.873e-06	0.0559543	0.011956
159	3	11936552	rs303831	c	g	0.1965	0.0088	43376.6	4.622	3.795e-06	0.0394826	0.00854233
160	13	113878263	rs9549699	a	t	0.2286	0.0071	43694.2	-4.684	2.808e-06	-0.0377227	0.00805353
161	2	166965458	rs6731869	a	g	0.7309	0.0047	43706.1	-4.812	1.496e-06	-0.0366892	0.00762453
162	6	2520791	rs79227853	a	t	0.0887	0.0032	43329	-4.675	2.945e-06	-0.0558438	0.0119452
163	2	166938488	rs1381106	t	c	0.7575	0.0085	43656.9	4.659	3.17e-06	0.0367787	0.00789411
164	15	91723744	rs143770404	a	g	0.2286	0.0132	42609.6	-4.654	3.262e-06	-0.037955	0.00815536
165	2	100753490	rs4851251	t	c	0.2649	0.0092	43574.3	4.612	3.995e-06	0.0353948	0.00767449
166	5	9178683	rs62343369	t	c	0.1592	0.0062	43467.1	4.788	1.683e-06	0.0443738	0.00926771
167	13	113886152	rs912012	a	g	0.2277	0.0072	43632.3	-4.661	3.149e-06	-0.0376164	0.00807046
168	3	11918159	rs303869	t	c	0.2084	0.0059	43164.6	4.607	4.084e-06	0.038595	0.00837747
169	2	166968661	rs13388135	a	g	0.2692	0.0047	43713.3	4.792	1.653e-06	0.0365295	0.00762303
170	13	113884754	rs34448227	a	c	0.7709	0.0071	43684.7	4.567	4.948e-06	0.0367567	0.00804832
171	3	11926134	rs373972	c	g	0.7884	0.005	43430.6	-4.603	4.173e-06	-0.0382288	0.0083052
172	6	2542021	rs79009130	t	c	0.0899	0.0041	43271	-4.838	1.312e-06	-0.0574792	0.0118808
173	13	113908240	rs9549715	c	g	0.2289	0.0068	43749.8	-4.639	3.497e-06	-0.0373195	0.00804474
174	13	113881752	rs9549701	c	g	0.2286	0.007	43715.7	-4.64	3.48e-06	-0.0373594	0.00805159
175	13	113905812	rs3850451	c	g	0.7711	0.0068	43752.2	4.655	3.244e-06	0.0374472	0.0080445
176	2	167123587	rs4331518	t	c	0.7658	0.0082	43437.8	-4.716	2.41e-06	-0.0377714	0.00800919
177	3	11926604	rs433987	a	g	0.1946	0.0059	43357.6	4.754	1.995e-06	0.0407682	0.00857555
178	9	80835046	rs59956079	t	c	0.2331	0.0094	43377.4	-4.577	4.712e-06	-0.0367442	0.00802801
179	6	2552541	rs113893746	t	g	0.0923	0.004	43672.8	-4.648	3.352e-06	-0.0543208	0.0116869
180	2	166945843	rs1037890	a	t	0.3135	0.004	43349.6	4.758	1.954e-06	0.0348229	0.0073188
181	6	2541662	rs115768599	t	c	0.09	0.0041	43263.9	-4.811	1.504e-06	-0.0571346	0.0118758
182	9	114326275	rs10739316	t	c	0.2889	0.0036	43271	4.764	1.898e-06	0.0357195	0.00749779
183	13	113902355	rs9549712	a	g	0.2296	0.0067	43788.7	-4.691	2.725e-06	-0.0376805	0.0080325
184	5	164440946	rs115278740	a	g	0.0165	0.0011	39980.2	4.762	1.919e-06	0.13216	0.027753
185	9	80810729	rs77051552	a	t	0.2266	0.0082	43560.8	-4.673	2.965e-06	-0.0378087	0.00809089
186	5	9180771	rs75714589	a	g	0.1591	0.0062	43471.9	4.747	2.061e-06	0.0440028	0.0092696
187	9	80818381	rs113134605	t	g	0.7723	0.0085	43622	4.605	4.119e-06	0.0371691	0.00807146
188	13	30518125	rs512583	a	g	0.8074	0.0169	43761.7	4.67	3.017e-06	0.0400197	0.00856953
189	2	166991799	rs3919196	t	c	0.2571	0.005	43243.2	4.578	4.684e-06	0.0356107	0.00777866
190	3	11934894	rs303833	a	c	0.8031	0.0088	43346.4	-4.649	3.343e-06	-0.0396965	0.00853872
191	2	166940857	rs17801404	t	c	0.7579	0.0083	43660.9	4.659	3.171e-06	0.0367977	0.00789819
192	13	113908826	rs9549717	a	g	0.7695	0.007	43726	4.714	2.432e-06	0.0378403	0.00802722
193	9	80817821	rs7859704	a	t	0.7724	0.0085	43628.3	4.623	3.786e-06	0.0373174	0.00807211
194	13	96816376	rs6492835	a	g	0.4323	0.0084	43166.2	-4.628	3.688e-06	-0.0317868	0.00686836
195	13	96753630	rs9562025	a	g	0.5774	0.0038	43501.3	4.627	3.714e-06	0.0317485	0.00686158
196	13	96716487	rs11843772	a	g	0.4219	0.0029	43626.7	-4.752	2.015e-06	-0.0325662	0.00685315
197	3	11927553	rs430745	a	g	0.8012	0.0086	43281.3	-4.773	1.815e-06	-0.0406381	0.00851416
198	2	166955590	rs573627	a	t	0.2692	0.0047	43743.4	4.673	2.969e-06	0.0356106	0.0076205
199	13	113878653	rs9549359	t	c	0.2273	0.0072	43637.8	-4.61	4.019e-06	-0.0372258	0.008075
200	2	18901928	rs17754191	t	c	0.1241	0.0073	42667.6	-4.775	1.797e-06	-0.0495656	0.0103802
201	7	22758035	rs62449494	a	g	0.5931	0.0195	43601.3	-4.714	2.431e-06	-0.0324868	0.00689155
202	2	166993898	rs10196629	t	c	0.6631	0.0056	43074.1	4.734	2.205e-06	0.0341155	0.00720649
203	6	2524946	rs7749514	t	c	0.0908	0.0036	43316.3	-5.237	1.633e-07	-0.0619059	0.0118209
204	10	99764930	rs502864	t	c	0.3081	0.0092	43610.8	4.576	4.73e-06	0.0335508	0.00733189
205	2	166960662	rs567096	a	g	0.7288	0.005	43641.8	-4.633	3.598e-06	-0.0352647	0.00761163
206	6	2525055	rs7738855	t	c	0.9094	0.0036	43297.2	5.276	1.323e-07	0.0624423	0.0118352
207	2	240376286	rs12992946	t	c	0.8967	0.0041	43043.1	-4.646	3.384e-06	-0.0520151	0.0111957
208	7	135397336	rs4732135	a	g	0.4304	0.0072	43407.6	-4.709	2.49e-06	-0.03227	0.00685283
209	6	2553050	rs73717014	a	t	0.9096	0.004	43284.5	4.572	4.822e-06	0.0541765	0.0118496
210	2	166998767	rs6432877	c	g	0.7463	0.0069	43213.8	-4.61	4.036e-06	-0.0360289	0.00781538
211	13	96719712	rs2170812	c	g	0.5715	0.0028	43689.5	4.599	4.235e-06	0.0314319	0.00683452
212	2	167000843	rs2212656	a	c	0.2535	0.0074	43195.6	4.639	3.498e-06	0.0362725	0.00781904
213	12	114134151	rs28612129	a	t	0.9715	0.0026	41687.5	-4.821	1.425e-06	-0.100312	0.0208074
214	6	2524565	rs75102722	t	c	0.0908	0.0036	43300.4	-5.204	1.955e-07	-0.0615273	0.0118231
215	6	2556396	rs143874523	a	t	0.9095	0.004	43688.7	4.653	3.269e-06	0.054853	0.0117887
216	12	114123612	rs10850193	t	c	0.035	0.0035	41501.7	4.62	3.835e-06	0.0872338	0.0188818
217	6	2518379	rs80127896	a	c	0.9112	0.0031	43244	4.704	2.557e-06	0.0562167	0.0119508
218	2	166938268	rs11884723	t	c	0.2425	0.0086	43654.5	-4.651	3.311e-06	-0.0367166	0.00789434
219	13	113900557	rs9549711	t	c	0.2297	0.0067	43785.5	-4.712	2.453e-06	-0.0378447	0.00803155
220	2	167000966	rs2155875	t	c	0.66	0.0052	43190	4.596	4.297e-06	0.0330032	0.00718085
221	13	113889474	rs2287250	t	c	0.7591	0.0126	43625.1	4.668	3.035e-06	0.0369463	0.00791481
222	13	113889127	rs2287246	a	g	0.7701	0.0068	43676	4.625	3.747e-06	0.0371814	0.00803923
223	13	113895443	rs12584813	c	g	0.7704	0.0069	43739.5	4.685	2.795e-06	0.0376534	0.00803702
224	13	96719568	rs12583522	a	g	0.418	0.0025	43224.2	-4.626	3.731e-06	-0.0318911	0.00689389
225	13	113887173	rs2287244	c	g	0.2404	0.0127	43618.8	-4.668	3.048e-06	-0.0369752	0.007921
226	6	2554457	rs7748540	t	c	0.0909	0.004	43295.6	-4.621	3.818e-06	-0.054614	0.0118187
227	2	166948105	rs506158	t	c	0.345	0.0048	43718.8	-4.689	2.742e-06	-0.0333497	0.00711232
228	9	80807985	rs59524991	c	g	0.7734	0.0082	43574.3	4.635	3.564e-06	0.0374956	0.00808967
229	5	6093701	rs11134138	t	c	0.4559	0.0065	43587	-5.143	2.705e-07	-0.0349637	0.0067983
230	2	166995691	rs13384709	a	g	0.7429	0.0067	43100.3	-4.577	4.71e-06	-0.0356619	0.00779154
231	2	167001250	rs59543626	a	c	0.3399	0.0051	43198	-4.609	4.04e-06	-0.0330958	0.00718069
232	6	2555665	rs55894727	a	t	0.9096	0.004	43687.9	4.621	3.825e-06	0.0545036	0.0117948
233	6	2555394	rs56060084	t	c	0.9078	0.0038	43673.6	4.581	4.634e-06	0.0535637	0.0116926
234	9	80824384	rs2026389	t	c	0.2287	0.0087	43488.6	-4.681	2.853e-06	-0.0377817	0.00807129
235	13	113889499	rs2287251	a	g	0.7702	0.0069	43701.4	4.666	3.068e-06	0.0375057	0.00803808
236	13	113898418	rs2302755	t	c	0.2308	0.0072	43742.7	-4.656	3.224e-06	-0.0373508	0.00802208
237	13	113879900	rs6577034	t	c	0.7702	0.0074	43663.3	4.594	4.354e-06	0.0369433	0.00804165
238	13	96881323	rs1927806	a	c	0.4941	0.0124	43683.1	4.597	4.281e-06	0.0310998	0.00676524
239	2	166954996	rs489811	t	c	0.7307	0.0047	43741.9	-4.651	3.301e-06	-0.0354395	0.00761976
240	13	113908478	rs9549716	a	g	0.2305	0.007	43745	-4.707	2.508e-06	-0.0377759	0.00802548
241	13	113898064	rs9549710	a	c	0.7703	0.0068	43795.1	4.656	3.217e-06	0.037391	0.00803072
242	13	113878523	rs12868316	t	c	0.2288	0.0071	43674.4	-4.732	2.222e-06	-0.038106	0.00805283
243	13	113896402	rs9549709	a	c	0.7706	0.0069	43756.2	4.713	2.44e-06	0.0378827	0.00803792
244	13	96707708	rs3759441	t	c	0.421	0.0029	43578.3	-4.594	4.34e-06	-0.0315105	0.00685906
245	6	2521228	rs6935490	t	c	0.0887	0.0032	43329	-4.675	2.945e-06	-0.0558438	0.0119452
246	9	80830394	rs78918801	a	g	0.7727	0.0084	43664.8	4.59	4.426e-06	0.0370529	0.00807252
247	6	2521879	rs111851247	t	g	0.9113	0.0032	43327.4	4.675	2.944e-06	0.0558449	0.0119454
248	5	6088581	rs307173	a	g	0.5978	0.006	43738.7	4.725	2.304e-06	0.032572	0.00689354
249	13	113906497	rs7994324	t	c	0.7703	0.0067	43777.6	4.655	3.247e-06	0.0373905	0.00803232
250	5	6112719	rs6898659	t	c	0.521	0.0077	43206.7	-4.957	7.152e-07	-0.0337457	0.00680768
251	5	6109641	rs35809347	t	g	0.5219	0.0078	43452	-4.98	6.371e-07	-0.033809	0.00678896
252	1	231813134	rs6541281	t	c	0.4688	0.0055	42658.8	4.7	2.605e-06	0.0322362	0.00685876
253	13	113881228	rs12584008	t	c	0.2286	0.007	43712.5	-4.631	3.635e-06	-0.0372883	0.00805189

## Sheet: CAE
	CHR	BP	SNP	effect_allele	other_allele	Freq1	FreqSE	Effective_N	Z-score	p	beta	se
1	14	42532051	rs8017025	a	g	0.7407	0.0059	4044.39	5.11	3.221e-07	0.129229	0.0252894
2	2	58137755	rs2678904	t	g	0.6012	0.0011	4070.08	-5.808	6.316e-09	-0.130927	0.0225426
3	2	58166643	rs2678891	t	g	0.3952	0.0008	4065.26	5.799	6.661e-09	0.131006	0.0225911
4	2	58154249	rs2717014	t	c	0.398	0.0005	4062.96	5.824	5.747e-09	0.131444	0.0225693
5	2	58076229	rs2683622	t	c	0.295	0.0015	4059.95	6.724	1.763e-11	0.16272	0.0241999
6	2	145395225	rs4662388	a	g	0.1704	0.0007	4061.4	-5.347	8.962e-08	-0.157241	0.0294073
7	2	145364356	rs1346343	a	g	0.1784	0.0079	4061.64	-4.898	9.683e-07	-0.141529	0.0288953
8	5	58572001	rs6877508	a	g	0.7555	0.0008	4067.79	-4.599	4.245e-06	-0.118328	0.025729
9	21	32175562	rs8128646	t	c	0.3719	0.0057	4069.48	-4.883	1.046e-06	-0.111662	0.0228675
10	2	57973452	rs717817	t	c	0.6324	0.0022	4066.7	-5.861	4.6e-09	-0.134223	0.022901
11	2	58383820	rs7596038	t	c	0.4245	0.0037	4052.95	5.198	2.01e-07	0.116421	0.0223973
12	2	58152075	rs2717011	t	c	0.3977	0.0006	4062	5.769	7.985e-09	0.130245	0.0225766
13	2	58061127	rs2717076	t	c	0.6296	0.0011	4054.04	-6.016	1.785e-09	-0.137737	0.0228951
14	5	58574964	rs17444185	t	c	0.7573	0.0007	4073.1	-4.676	2.931e-06	-0.120522	0.0257745
15	2	57992112	rs13032423	a	g	0.5503	0.0003	4061.15	-5.484	4.151e-08	-0.121869	0.0222227
16	11	35617126	rs599389	a	t	0.5542	0.0051	4010.01	4.723	2.323e-06	0.105809	0.0224029
17	14	42547516	rs17112627	a	c	0.7235	0.0057	4062.12	4.676	2.923e-06	0.115678	0.0247387
18	2	58078939	rs68119977	t	g	0.6477	0.0017	4049.21	-6.001	1.956e-09	-0.138982	0.0231598
19	2	145341259	rs16823886	a	g	0.1385	0.001	4051.87	-4.89	1.009e-06	-0.156796	0.0320647
20	2	145355508	rs77230051	t	c	0.1314	0.001	4061.03	-4.738	2.159e-06	-0.155188	0.0327538
21	2	58036044	rs2683628	a	g	0.3694	0.0019	4067.55	5.885	3.98e-09	0.134617	0.0228745
22	2	145388519	rs1427500	t	c	0.1807	0.0083	4070.81	-4.934	8.052e-07	-0.141693	0.0287177
23	21	32170699	rs2211797	t	g	0.3773	0.0059	4059.35	-4.901	9.515e-07	-0.111886	0.0228293
24	2	58160639	rs2717022	c	g	0.6049	0.0008	4066.22	-5.797	6.766e-09	-0.130951	0.0225895
25	2	145376058	rs4662386	t	c	0.181	0.0077	4057.42	-5.026	5.02e-07	-0.144462	0.0287429
26	2	58393911	rs848287	t	c	0.3312	0.0008	4062.72	4.724	2.315e-06	0.111046	0.0235068
27	2	57975524	rs11679364	t	g	0.3667	0.0024	4064.65	5.88	4.099e-09	0.134757	0.0229179
28	2	58087739	rs2683626	t	c	0.2957	0.0016	4063.08	6.668	2.589e-11	0.161207	0.0241763
29	2	58068741	rs1106090	a	g	0.6215	0.0001	4068.88	-5.937	2.907e-09	-0.13511	0.0227573
30	21	32184074	rs2211799	t	g	0.3722	0.0044	4067.19	-4.936	7.971e-07	-0.11288	0.0228687
31	2	145360235	rs17690892	a	g	0.8315	0.0003	4066.46	5.107	3.273e-07	0.150808	0.0295296
32	2	58166769	rs2717033	t	c	0.3936	0.0005	4055.73	5.788	7.106e-09	0.131004	0.0226338
33	2	58073897	rs2176931	a	g	0.7223	0.0017	4062.36	-6.731	1.685e-11	-0.165814	0.0246343
34	2	57973818	rs7557715	t	c	0.6506	0.0025	4065.01	-6.042	1.521e-09	-0.139918	0.0231576
35	2	58035491	rs2717018	t	c	0.6298	0.0016	4070.08	-5.954	2.62e-09	-0.136079	0.022855
36	2	58159670	rs2678883	a	g	0.3948	0.0008	4066.82	5.733	9.859e-09	0.129525	0.0225929
37	2	57995586	rs7561842	t	c	0.6308	0.0018	4062.48	-5.869	4.374e-09	-0.134352	0.0228918
38	2	58075743	rs2716999	t	c	0.2946	0.0019	4048.85	6.789	1.126e-11	0.164563	0.0242397
39	2	58130327	rs2678908	t	c	0.6016	0.0009	4065.74	-5.828	5.62e-09	-0.131466	0.0225577
40	2	58005792	rs6730037	a	g	0.6296	0.0018	4065.5	-5.957	2.577e-09	-0.136207	0.0228651
41	2	58023134	rs6545664	t	c	0.6282	0.0014	4062.84	-6.099	1.067e-09	-0.139363	0.0228501
42	2	58076951	rs2953437	t	c	0.2949	0.0016	4057.42	6.631	3.342e-11	0.160559	0.0242135
43	2	58350571	rs2043890	a	g	0.6677	0.0012	4039.44	-5.182	2.192e-07	-0.121991	0.0235413
44	2	58391570	rs848289	a	t	0.6682	0.0007	4059.47	-4.622	3.804e-06	-0.108655	0.0235082
45	2	58123724	rs1356544	t	c	0.3971	0.0003	4057.9	5.836	5.349e-09	0.131845	0.0225916
46	2	58048221	rs1915459	t	c	0.2937	0.0021	4061.76	6.69	2.232e-11	0.162079	0.0242271
47	2	58025937	rs2717048	t	c	0.6292	0.0016	4073.1	-5.95	2.684e-09	-0.135893	0.0228391
48	2	58322226	rs2118899	a	c	0.3284	0.0025	4046.92	4.825	1.401e-06	0.113872	0.0236004
49	2	58041482	rs2953441	t	c	0.6299	0.0017	4074.42	-5.935	2.939e-09	-0.135584	0.0228448
50	2	58231314	rs1518399	t	c	0.6018	0.0009	4052.35	-6.004	1.923e-09	-0.135635	0.0225908
51	2	58381785	rs848294	t	c	0.6678	0.0007	4049.82	-4.983	6.259e-07	-0.117195	0.0235189
52	21	32172440	rs2833093	t	c	0.3773	0.0058	4058.98	-4.905	9.366e-07	-0.111982	0.0228302
53	2	58058069	rs2683630	c	g	0.3695	0.0012	4061.4	5.992	2.075e-09	0.137138	0.0228869
54	11	35615422	rs704729	t	c	0.5541	0.0051	4009.52	4.743	2.109e-06	0.106259	0.0224033
55	2	58169494	rs2717040	t	c	0.3964	0.0009	4068.27	5.773	7.804e-09	0.130307	0.0225718
56	11	35619724	rs488383	a	g	0.5599	0.0046	4018.21	4.569	4.895e-06	0.102408	0.0224136
57	2	58023218	rs6545665	a	g	0.629	0.0016	4062.84	-6.029	1.652e-09	-0.137838	0.0228625
58	14	42522109	rs34012864	a	c	0.7295	0.0063	4033.05	5.076	3.852e-07	0.126827	0.0249856
59	2	57972834	rs13002041	a	c	0.6318	0.0021	4068.63	-5.862	4.572e-09	-0.134168	0.0228877
60	5	114252287	rs2416388	a	g	0.5408	0.0032	4063.69	-4.649	3.34e-06	-0.103208	0.0222
61	2	58460029	rs3771224	t	c	0.3307	0.0001	4045.11	4.774	1.808e-06	0.112501	0.0235653
62	2	58382490	rs848293	a	g	0.4261	0.0039	4068.39	5.275	1.327e-07	0.117853	0.0223419
63	2	58137618	rs2717001	t	c	0.6012	0.0009	4070.44	-5.851	4.885e-09	-0.131883	0.0225402
64	2	58063748	rs1520965	a	c	0.7045	0.0015	4064.77	-6.8	1.044e-11	-0.164362	0.0241708
65	21	32174611	rs9980933	a	g	0.3719	0.0057	4070.32	-4.885	1.037e-06	-0.111696	0.0228651
66	2	58137930	rs2678903	a	g	0.3984	0.0008	4071.17	5.842	5.159e-09	0.131692	0.0225423
67	5	85720729	rs114765196	c	g	0.0259	0.0016	4032.81	4.599	4.238e-06	0.321556	0.0699187
68	2	145358595	rs78299333	a	g	0.8317	0.0003	4062.96	5.297	1.179e-07	0.156521	0.0295491
69	2	57943567	rs2125924	t	c	0.4513	0.0015	4040.89	5.358	8.403e-08	0.119347	0.0222746
70	2	58167440	rs2717035	t	c	0.6037	0.0009	4062.72	-5.752	8.824e-09	-0.129931	0.0225888
71	2	58164454	rs2717027	a	g	0.6258	0.0012	4064.29	-6.065	1.316e-09	-0.138388	0.0228174
72	2	58087596	rs2717073	a	g	0.2947	0.0015	4063.45	6.701	2.066e-11	0.162149	0.0241977
73	14	42114227	rs712405	a	g	0.7084	0.0099	4064.89	4.698	2.629e-06	0.114331	0.0243361
74	2	58044220	rs2717055	a	g	0.6286	0.0012	4060.07	-6.003	1.932e-09	-0.137265	0.0228661
75	2	58150941	rs2459982	a	c	0.3977	0.0006	4062.72	5.871	4.319e-09	0.132516	0.0225714
76	2	58119574	rs2678915	t	c	0.6034	0.0007	4052.35	-5.974	2.317e-09	-0.135056	0.0226073
77	11	35618708	rs568436	a	c	0.5565	0.0047	3994.81	4.707	2.519e-06	0.105706	0.0224572
78	21	32183695	rs4817355	t	c	0.3715	0.0046	4066.22	-4.826	1.395e-06	-0.110434	0.0228832
79	2	58210239	rs6732310	t	c	0.3897	0.0005	4062.6	6.034	1.601e-09	0.136651	0.0226469
80	2	145381331	rs10496965	t	c	0.171	0.001	4053.07	-5.312	1.082e-07	-0.15616	0.0293975
81	2	58169418	rs2678897	a	g	0.6085	0.0004	4038.11	-5.855	4.782e-09	-0.13292	0.022702
82	14	42547285	rs4448843	a	t	0.7241	0.0058	4056.33	4.574	4.777e-06	0.113324	0.0247757
83	11	35617934	rs1821975	a	g	0.4382	0.0044	4010.49	-4.7	2.606e-06	-0.105479	0.0224423
84	14	42141201	rs1900599	a	g	0.2875	0.0057	4062.6	-4.733	2.213e-06	-0.115695	0.0244443
85	21	32183808	rs2833097	t	g	0.6241	0.0045	4059.59	4.795	1.624e-06	0.109558	0.0228483
86	22	43686402	rs12053791	c	g	0.1445	0.0007	4026.17	-4.636	3.56e-06	-0.146549	0.0316111
87	2	58296890	rs968653	a	g	0.3457	0.0019	4040.41	5.167	2.375e-07	0.12046	0.0233133
88	2	58142647	rs2717002	t	g	0.3977	0.0005	4064.89	5.837	5.326e-09	0.131721	0.0225665
89	2	58179019	rs2717043	t	c	0.6236	0.0011	4041.85	-5.838	5.27e-09	-0.133462	0.0228609
90	2	58275666	rs986512	a	g	0.6534	0.0007	4031.12	-5.276	1.319e-07	-0.123049	0.0233224
91	21	32162017	rs7277479	a	g	0.3731	0.0065	4057.54	-4.881	1.057e-06	-0.111707	0.022886
92	1	98146100	rs75294762	c	g	0.8773	0.007	4068.39	-4.611	4.004e-06	-0.155396	0.0337012
93	2	58007905	rs112345168	a	t	0.3484	0.0007	4051.87	6.091	1.125e-09	0.141363	0.0232086
94	2	58452792	rs12477242	c	g	0.6689	0.0002	4042.94	-5.004	5.622e-07	-0.117883	0.0235578
95	14	42547058	rs12147720	c	g	0.2586	0.0064	4049.09	-4.872	1.106e-06	-0.123283	0.0253044
96	2	58139865	rs1040224	c	g	0.6023	0.0004	4064.65	-5.967	2.41e-09	-0.134633	0.0225629
97	2	57978858	rs1460255	t	c	0.3495	0.0024	4072.74	6.063	1.337e-09	0.140259	0.0231336
98	2	58128804	rs2717056	t	c	0.6015	0.0009	4062.84	-5.779	7.534e-09	-0.130411	0.0225663
99	2	58006624	rs11898858	a	g	0.6295	0.002	4065.62	-5.959	2.531e-09	-0.136243	0.0228634
100	2	58089599	rs66985942	t	c	0.7215	0.0015	4061.76	-6.72	1.821e-11	-0.165411	0.0246148
101	2	58159473	rs2717019	t	g	0.3948	0.0008	4066.34	5.782	7.374e-09	0.130631	0.0225926
102	2	58033361	rs2683618	a	g	0.449	0.0002	4053.19	5.476	4.348e-08	0.121829	0.0222478
103	2	58159362	rs2678882	a	t	0.6044	0.0009	4065.62	-5.79	7.018e-09	-0.130776	0.0225865
104	21	32170364	rs2226339	c	g	0.3773	0.0059	4059.47	-4.903	9.426e-07	-0.11193	0.0228289
105	2	58032029	rs1474215	c	g	0.3699	0.0017	4066.82	5.739	9.5e-09	0.131279	0.0228749
106	2	58177082	rs2717042	a	c	0.6259	0.0011	4055.97	-5.963	2.481e-09	-0.136226	0.0228453
107	2	58032553	rs2683620	a	t	0.371	0.0014	4062.12	5.886	3.961e-09	0.134608	0.0228693
108	21	32166175	rs13048489	t	g	0.3783	0.0059	4044.27	-4.777	1.777e-06	-0.109217	0.0228631
109	21	32166908	rs2186320	a	g	0.6272	0.0059	4058.38	4.894	9.856e-07	0.112009	0.0228871
110	2	58311684	rs12620940	t	c	0.3298	0.0019	4058.86	4.852	1.221e-06	0.114214	0.0235396
111	14	42128837	rs118064958	t	c	0.2874	0.006	4061.28	-4.77	1.846e-06	-0.116625	0.0244497
112	2	145377211	rs75490288	a	g	0.1721	0.0004	4039.44	-5.365	8.105e-08	-0.15757	0.02937
113	2	58167258	rs2717034	t	g	0.3995	0.002	4001.44	5.764	8.202e-09	0.131006	0.0227283
114	14	42547406	rs61988716	a	g	0.741	0.0064	4051.62	4.921	8.599e-07	0.124415	0.0252824
115	2	58027493	rs2683615	a	c	0.6296	0.0018	4063.93	-6.011	1.839e-09	-0.137458	0.0228677
116	2	57942325	rs7606466	c	g	0.4346	0.0016	3996.98	5.544	2.957e-08	0.124611	0.0224767
117	2	58030962	rs2717071	a	g	0.6297	0.0016	4067.79	-5.839	5.241e-09	-0.133502	0.0228639
118	1	98376245	rs9727976	t	c	0.77	0.003	4049.45	-4.573	4.812e-06	-0.120437	0.0263366
119	2	58123798	rs1356545	t	c	0.3969	0.0004	4058.38	5.89	3.861e-09	0.133058	0.0225905
120	2	145372493	rs79924215	c	g	0.1688	0.0006	4063.08	-5.314	1.071e-07	-0.156832	0.0295131
121	2	58110969	rs2717063	a	c	0.5896	0	3977.8	-5.592	2.251e-08	-0.126954	0.0227029
122	13	49908873	rs11619585	t	c	0.7714	0.0048	3981.66	4.65	3.324e-06	0.123752	0.0266133
123	2	58002818	rs10865304	t	g	0.6303	0.0021	4062.72	-5.891	3.839e-09	-0.134809	0.022884
124	2	145381225	rs13020210	a	g	0.8192	0.0082	4054.04	5.224	1.755e-07	0.150243	0.0287601
125	2	58016879	rs12991325	t	c	0.6284	0.0015	4073.46	-5.992	2.067e-09	-0.136777	0.0228266
126	2	58112266	rs2678910	a	t	0.3751	0.0006	4051.5	6.158	7.351e-10	0.140642	0.0228389
127	2	57971343	rs2125925	a	g	0.3663	0.0024	4066.22	5.829	5.563e-09	0.133603	0.0229204
128	14	42533978	rs12884281	t	c	0.7225	0.0056	4051.99	4.848	1.246e-06	0.119924	0.0247369
129	2	58076796	rs2947351	t	g	0.7041	0.0015	4056.09	-6.734	1.65e-11	-0.162892	0.0241895
130	2	58155253	rs2717015	t	c	0.3975	0.0005	4064.77	5.818	5.942e-09	0.131309	0.0225694
131	2	145368383	rs1346344	t	c	0.1691	0.0006	4065.86	-5.352	8.714e-08	-0.157781	0.0294807
132	2	57987593	rs11682175	t	c	0.5258	0.0019	4061.03	4.999	5.774e-07	0.110746	0.0221536
133	2	58074053	rs2204019	a	g	0.7022	0.0006	4065.26	-6.625	3.473e-11	-0.159809	0.0241222
134	14	42547324	rs4451875	a	t	0.7243	0.0059	4055.61	4.613	3.968e-06	0.114321	0.0247824
135	2	58045395	rs1402399	t	c	0.3701	0.0016	4072.25	5.941	2.83e-09	0.135756	0.0228506
136	2	58046683	rs2717054	a	g	0.6288	0.0014	4063.81	-5.954	2.609e-09	-0.136107	0.0228598
137	2	58272502	rs961522	t	c	0.386	0.0006	4000.96	5.901	3.614e-09	0.134918	0.0228635
138	2	58299326	rs10188070	a	g	0.3463	0.0015	4055.24	5.098	3.432e-07	0.118597	0.0232634
139	5	58574495	rs12522944	a	t	0.7563	0.0006	4062.36	-4.627	3.706e-06	-0.119256	0.0257739
140	21	32181355	rs2833096	a	c	0.3713	0.0045	4071.77	-4.885	1.033e-06	-0.111713	0.0228686
141	5	114226445	rs9326934	a	g	0.5425	0.0028	4063.69	-4.648	3.36e-06	-0.103215	0.0222064
142	21	32172512	rs7275407	a	c	0.6272	0.0058	4067.07	4.926	8.41e-07	0.112618	0.0228619
143	2	145359909	rs10496964	t	c	0.169	0.0008	4065.74	-5.057	4.265e-07	-0.149177	0.0294992
144	2	58222928	rs2312147	t	c	0.3798	0.0006	4072.13	5.854	4.785e-09	0.133096	0.0227358
145	21	32178918	rs4817354	a	g	0.6226	0.0058	4058.14	4.861	1.167e-06	0.110989	0.0228326
146	2	58297664	rs10205421	a	g	0.6533	0.0016	4039.44	-5.217	1.816e-07	-0.12155	0.0232988
147	14	42510899	rs34072598	c	g	0.7148	0.0075	4050.42	4.588	4.482e-06	0.112607	0.0245438
148	2	58171287	rs1518394	a	g	0.3926	0.0001	4056.57	5.651	1.594e-08	0.127972	0.0226459
149	5	114120596	rs289031	a	g	0.6127	0.0046	4054.88	-4.613	3.966e-06	-0.104881	0.0227359
150	14	42529269	rs8010874	c	g	0.2598	0.0059	4044.51	-5.135	2.827e-07	-0.129774	0.0252724
151	2	58007475	rs12713358	a	t	0.3703	0.002	4064.29	5.974	2.32e-09	0.13662	0.0228692
152	2	58044533	rs59098844	c	g	0.3513	0.0014	4061.15	6.107	1.017e-09	0.1413	0.0231374
153	2	145379270	rs1035837	a	c	0.1815	0.0074	4059.1	-4.896	9.785e-07	-0.140568	0.0287107
154	2	58039357	rs2953439	t	c	0.3694	0.0019	4069.24	5.876	4.204e-09	0.134385	0.0228701
155	2	58170161	rs1568254	a	c	0.6042	0.0008	4064.29	-5.802	6.563e-09	-0.131054	0.0225878
156	2	58008872	rs4296411	a	c	0.3699	0.0018	4064.65	5.963	2.478e-09	0.136395	0.0228736
157	2	145362155	rs17741930	t	c	0.831	0.0006	4073.34	5.158	2.496e-07	0.151996	0.0294681
158	14	42255638	rs7152705	t	c	0.6987	0.0056	4054.52	4.656	3.231e-06	0.112389	0.0241386
159	2	145368852	rs2162571	a	g	0.821	0.008	4075.39	4.828	1.38e-06	0.139101	0.0288114
160	2	58069464	rs1106302	a	t	0.2963	0.0016	4067.31	6.64	3.144e-11	0.160361	0.0241507
161	2	145351120	rs1427506	c	g	0.1407	0.0077	4031.36	-4.631	3.634e-06	-0.147932	0.0319439
162	2	58138651	rs2678901	a	g	0.3975	0.0003	4067.31	5.937	2.906e-09	0.13393	0.0225585
163	2	58051769	rs12185644	a	c	0.704	0.001	4054.76	-7.124	1.046e-12	-0.172224	0.0241752
164	5	114246255	rs4318770	t	c	0.5408	0.0031	4063.21	-4.621	3.812e-06	-0.102596	0.022202
165	14	42252338	rs61988379	c	g	0.6998	0.0059	4046.56	4.674	2.959e-06	0.11305	0.0241869
166	14	42114318	rs712406	a	g	0.7077	0.0099	4063.33	4.667	3.055e-06	0.113522	0.0243245
167	2	58399905	rs1100190	c	g	0.3328	0.0008	4049.57	4.807	1.534e-06	0.113031	0.0235139
168	2	58053121	rs2947348	a	g	0.704	0.0011	4067.91	-6.988	2.789e-12	-0.168705	0.0241422
169	2	58161397	rs2717024	c	g	0.3951	0.0009	4068.51	5.807	6.345e-09	0.131139	0.0225829
170	2	58445910	rs72618694	t	c	0.6687	0.0001	4046.2	-4.849	1.242e-06	-0.11419	0.0235492
171	14	42265051	rs7157532	t	c	0.2989	0.006	4055.12	-4.572	4.826e-06	-0.110617	0.0241943
172	2	57948635	rs13418015	a	g	0.3698	0.0033	4047.64	5.597	2.179e-08	0.128364	0.0229344
173	2	58462616	rs72618695	c	g	0.6693	0.0004	4045.47	-4.847	1.255e-06	-0.114206	0.0235622
174	21	32176711	rs9753894	t	c	0.3719	0.0058	4070.2	-4.882	1.053e-06	-0.11163	0.0228656
175	2	58071224	rs2947350	t	c	0.7032	0.0016	4063.08	-6.648	2.971e-11	-0.160556	0.0241511
176	21	32173553	rs4816374	a	t	0.3729	0.0058	4067.07	-4.928	8.303e-07	-0.112657	0.0228606
177	2	58166181	rs970941	a	g	0.6048	0.0008	4067.07	-5.779	7.504e-09	-0.130529	0.0225868
178	2	58087409	rs2717074	c	g	0.7046	0.0014	4064.29	-6.719	1.828e-11	-0.162451	0.0241778
179	2	57967563	rs6709720	a	g	0.3663	0.0026	4050.9	5.894	3.78e-09	0.135333	0.0229612
180	2	145391128	rs116116577	t	c	0.1704	0.0007	4062	-5.253	1.497e-07	-0.154484	0.0294087
181	21	32168483	rs2833092	a	g	0.3728	0.0059	4064.17	-4.895	9.846e-07	-0.111953	0.0228708
182	2	58151817	rs2717010	a	g	0.3973	0.0005	4062.72	5.809	6.27e-09	0.131151	0.0225772
183	2	57995852	rs7588492	a	g	0.3665	0.0023	4058.62	5.927	3.083e-09	0.135941	0.0229358
184	2	57973344	rs3886275	a	c	0.3677	0.0022	4067.19	5.861	4.6e-09	0.134207	0.0228983
185	21	32174811	rs9981829	t	c	0.3719	0.0058	4070.32	-4.882	1.052e-06	-0.111628	0.0228652
186	2	58910104	rs7559374	a	c	0.9247	0.0024	4050.66	-5.026	5.006e-07	-0.210958	0.0419734
187	2	58162191	rs2678888	a	g	0.395	0.0008	4068.39	5.806	6.388e-09	0.131124	0.0225842
188	2	58052499	rs2683625	a	g	0.7054	0.0017	4057.42	-6.81	9.792e-12	-0.164894	0.0242135
189	2	58161221	rs2678886	a	g	0.395	0.0008	4065.62	5.855	4.77e-09	0.132266	0.0225903
190	2	57987201	rs12997222	c	g	0.3693	0.0021	4058.98	5.916	3.291e-09	0.135469	0.0228987
191	2	58377023	rs12713373	a	t	0.4293	0.0014	4038.23	5.61	2.027e-08	0.125627	0.0223934
192	5	85666147	rs116288962	a	g	0.0246	0.0012	4048.85	4.887	1.024e-06	0.349563	0.0715292
193	2	58049605	rs2717050	t	c	0.7061	0.002	4060.55	-6.667	2.606e-11	-0.16152	0.0242268
194	2	58169388	rs2678896	a	g	0.3963	0.0008	4064.53	5.782	7.373e-09	0.130574	0.0225828
195	2	58014723	rs13026612	t	c	0.6301	0.002	4065.74	-5.95	2.689e-09	-0.136083	0.022871
196	2	58143438	rs2717003	a	g	0.3976	0.0007	4060.55	5.838	5.268e-09	0.131818	0.0225794
197	2	145395016	rs1834787	a	g	0.8194	0.0083	4069.72	4.932	8.132e-07	0.141685	0.0287278
198	2	145379635	rs2381649	a	g	0.8188	0.008	4055.36	5.051	4.392e-07	0.14515	0.0287369
199	2	58134048	rs2678906	a	t	0.6014	0.0008	4067.55	-5.891	3.835e-09	-0.132835	0.0225488
200	5	114221505	rs4596374	t	c	0.5406	0.0006	4038.84	-5.013	5.36e-07	-0.111577	0.0222575
201	2	58156772	rs2176546	c	g	0.6186	0.0013	3963.56	-6.113	9.802e-10	-0.14069	0.0230149
202	2	58171220	rs1518393	a	c	0.3805	0.0023	3940.88	5.526	3.277e-08	0.12771	0.0231108
203	2	58026312	rs2683614	a	g	0.6296	0.0019	4070.56	-5.939	2.876e-09	-0.135716	0.0228516
204	21	32165561	rs2833089	a	g	0.3728	0.0059	4058.26	-4.896	9.799e-07	-0.112056	0.0228873
205	5	114244450	rs7716212	t	c	0.5416	0.0029	4065.26	-4.622	3.809e-06	-0.102606	0.0221994
206	2	58158152	rs2678879	a	g	0.3949	0.0008	4065.26	5.856	4.737e-09	0.1323	0.0225923
207	2	58377014	rs12713372	t	c	0.4293	0.0013	4037.99	5.654	1.568e-08	0.126608	0.0223927
208	2	58168098	rs2717036	t	c	0.3953	0.001	4066.58	5.756	8.605e-09	0.130016	0.0225879
209	2	58166760	rs2717032	t	c	0.3942	0.0005	4055.36	5.78	7.455e-09	0.130796	0.022629
210	2	58156539	rs2139053	t	c	0.3763	0.0007	4060.19	6.154	7.55e-10	0.140313	0.0228003
211	21	32187443	rs2833104	t	c	0.3717	0.0044	4065.38	-4.88	1.062e-06	-0.111662	0.0228816
212	2	58451233	rs3771221	a	t	0.3315	0.0001	4044.99	4.879	1.065e-06	0.114892	0.0235483
213	21	32188411	rs9983702	t	c	0.6271	0.0044	4062.12	4.857	1.192e-06	0.11111	0.0228763
214	1	98211103	rs72977751	a	c	0.0902	0.0046	4037.15	4.677	2.908e-06	0.181203	0.0387434
215	2	58211509	rs6545677	a	g	0.3782	0.0006	4060.43	5.924	3.151e-09	0.134977	0.0227847
216	21	32184270	rs2211800	a	g	0.3721	0.0044	4068.51	-4.926	8.397e-07	-0.112641	0.0228666
217	2	58021882	rs4672223	a	c	0.6295	0.0017	4067.43	-5.941	2.841e-09	-0.135805	0.022859
218	2	58027337	rs954593	t	c	0.6287	0.0012	4058.38	-6.136	8.464e-10	-0.140315	0.0228675
219	21	32165858	rs2833090	t	c	0.6217	0.0059	4044.39	4.781	1.743e-06	0.109306	0.0228626
220	2	58380167	rs35844949	a	g	0.5709	0.0014	4048.01	-5.314	1.074e-07	-0.11891	0.0223767
221	2	145348057	rs4662382	t	c	0.1315	0.0012	4045.95	-4.918	8.731e-07	-0.161295	0.0327969
222	2	58094873	rs2717068	a	c	0.3862	0.0003	4040.29	5.945	2.765e-09	0.135245	0.0227493
223	2	58075701	rs11684106	a	c	0.7234	0.0012	4057.29	-6.876	6.147e-12	-0.169657	0.0246738
224	2	58050936	rs1949613	t	g	0.7058	0.0016	4052.35	-6.752	1.461e-11	-0.163671	0.0242404
225	2	145373374	rs79106351	t	g	0.8292	0.0008	4058.02	5.307	1.113e-07	0.155992	0.0293936
226	2	58484172	rs11690710	a	g	0.6601	0.0002	4037.87	-5.285	1.257e-07	-0.12373	0.0234116
227	2	58164223	rs2678889	a	g	0.3951	0.0008	4067.91	5.772	7.821e-09	0.130364	0.0225857
228	2	58053706	rs2953443	t	c	0.7041	0.0011	4066.82	-7.013	2.334e-12	-0.169341	0.0241467
229	2	58208074	rs1518395	a	g	0.3891	0.0002	4056.33	6.079	1.207e-09	0.137805	0.0226691
230	2	58161752	rs2678887	a	c	0.6049	0.0009	4068.15	-5.832	5.486e-09	-0.131705	0.0225831
231	2	58085243	rs4672225	t	c	0.2784	0.0017	4069.72	6.785	1.16e-11	0.16685	0.0245911
232	2	58200748	rs12713370	a	g	0.39	0.0004	4057.9	6.028	1.665e-09	0.136576	0.0226569
233	2	58379496	rs10172212	a	c	0.3338	0.0018	4054.4	4.975	6.525e-07	0.116801	0.0234777
234	2	58051437	rs2717047	a	t	0.7047	0.0013	4038.23	-6.812	9.602e-12	-0.165215	0.0242535
235	2	145367024	rs1427508	a	t	0.8214	0.0081	4060.19	4.964	6.915e-07	0.143388	0.0288855
236	2	58049901	rs2717049	t	c	0.2939	0.0019	4061.76	6.72	1.818e-11	0.162766	0.0242211
237	2	57997136	rs10496079	c	g	0.6311	0.002	4058.98	-5.941	2.836e-09	-0.136067	0.022903
238	2	58093903	rs10445894	a	t	0.2951	0.0017	4055.36	6.785	1.16e-11	0.164256	0.0242087
239	2	58143854	rs2717004	a	c	0.6017	0.0008	4058.74	-5.872	4.313e-09	-0.132569	0.0225765
240	22	43695563	rs5759265	t	g	0.8543	0.0013	3998.42	4.688	2.762e-06	0.148185	0.0316093
241	2	58148180	rs2465804	a	g	0.6022	0.0009	4060.07	-5.811	6.228e-09	-0.13121	0.0225796
242	2	57988194	rs11688767	a	t	0.509	0.0009	4059.1	5.716	1.092e-08	0.126393	0.0221121
243	2	58011697	rs1568450	a	g	0.3695	0.0019	4064.77	6.011	1.843e-09	0.137513	0.0228768
244	2	58166468	rs2717031	t	c	0.3951	0.0007	4067.91	5.799	6.665e-09	0.130969	0.0225848
245	2	145390240	rs12691696	a	g	0.8192	0.0083	4070.2	4.993	5.95e-07	0.143357	0.0287116
246	2	145396963	rs6731249	t	c	0.8195	0.0084	4068.51	4.953	7.29e-07	0.142337	0.0287375
247	2	58170004	rs1568253	t	c	0.3946	0.0008	4066.95	5.801	6.6e-09	0.131058	0.0225924
248	2	57957572	rs10186791	a	g	0.629	0.003	4055.12	-5.865	4.483e-09	-0.134247	0.0228895
249	2	58394543	rs848286	t	c	0.6375	0.001	4053.68	-4.968	6.773e-07	-0.114427	0.0230329
250	11	35618385	rs10768155	a	c	0.4456	0.0055	3998.91	-4.728	2.265e-06	-0.106071	0.0224347
251	2	58092395	rs2717070	t	c	0.2958	0.0014	4067.79	6.687	2.277e-11	0.161553	0.0241593
252	2	58465027	rs72618696	t	c	0.6683	0.0001	4039.56	-4.847	1.251e-06	-0.114202	0.0235614
253	14	42140267	rs6572104	a	c	0.2744	0.006	4066.58	-4.565	4.997e-06	-0.113152	0.0247868
254	2	58150768	rs2678909	t	c	0.3764	0.0008	4059.71	6.183	6.285e-10	0.140969	0.0227995
255	5	114248307	rs6889905	t	c	0.4597	0.0029	4068.03	4.636	3.559e-06	0.102858	0.0221868
256	2	58158283	rs2678880	t	c	0.6012	0.0009	4068.51	-5.756	8.609e-09	-0.12979	0.0225486
257	2	58164435	rs2678890	t	c	0.605	0.0009	4066.46	-5.751	8.861e-09	-0.129923	0.0225913
258	2	58032759	rs2683619	t	c	0.6296	0.0015	4067.07	-5.857	4.705e-09	-0.133915	0.022864
259	5	85761873	rs142688977	a	c	0.0238	0.0012	4035.7	4.689	2.752e-06	0.341482	0.0728262
260	5	114264168	rs11241296	c	g	0.4592	0.0032	4061.88	4.672	2.981e-06	0.103739	0.0222044
261	2	58014831	rs13026830	t	c	0.6303	0.002	4065.14	-6.033	1.605e-09	-0.13799	0.0228725
262	12	97517333	rs146576202	t	c	0.0159	0.0005	3939.19	4.959	7.103e-07	0.445252	0.0897867
263	14	42535261	rs6572125	a	g	0.2595	0.0062	4044.39	-5.155	2.539e-07	-0.130327	0.0252816
264	2	58113995	rs2683634	t	c	0.3972	0.0006	4059.83	5.869	4.371e-09	0.132547	0.0225842
265	21	32173288	rs12481941	t	c	0.6217	0.0058	4058.02	4.948	7.517e-07	0.112913	0.0228199
266	2	58046995	rs2683621	a	g	0.3709	0.0014	4061.64	6.027	1.672e-09	0.137821	0.0228672
267	14	42514114	rs55761200	t	c	0.7151	0.0073	4048.73	4.615	3.931e-06	0.113326	0.0245559
268	2	58167260	rs2678894	c	g	0.6004	0.002	3999.27	-5.755	8.647e-09	-0.130833	0.0227337
269	2	58007759	rs6737913	a	g	0.6301	0.002	4064.29	-5.987	2.138e-09	-0.136946	0.0228738
270	2	58896970	rs1922784	a	g	0.9235	0.003	4038.96	-4.951	7.399e-07	-0.206624	0.0417337
271	2	58073603	rs1607889	a	c	0.2964	0.0007	4067.91	6.666	2.628e-11	0.160955	0.0241456
272	2	57975170	rs11125729	t	c	0.3671	0.0023	4065.86	5.879	4.122e-09	0.134684	0.0229093
273	5	114237661	rs73261526	t	c	0.322	0.0041	4053.07	-4.706	2.529e-06	-0.111563	0.0237065
274	2	58019903	rs1589407	t	c	0.3699	0.0018	4068.03	5.958	2.555e-09	0.136226	0.0228644
275	2	145381706	rs79863936	t	c	0.8292	0.001	4053.68	5.404	6.505e-08	0.158907	0.0294055
276	2	145375468	rs10201960	a	g	0.819	0.0077	4057.05	5.051	4.388e-07	0.145183	0.0287433
277	2	58395281	rs848285	t	g	0.6669	0.0008	4061.64	-4.895	9.844e-07	-0.114893	0.0234714
278	2	58083420	rs2953442	t	c	0.7024	0.0015	4058.26	-6.689	2.246e-11	-0.161505	0.0241449
279	21	32183996	rs2833098	a	g	0.6238	0.0044	4058.38	4.901	9.546e-07	0.111964	0.0228452
280	2	58139593	rs1040225	a	g	0.3975	0.0003	4067.07	5.946	2.75e-09	0.134135	0.0225589
281	2	58040174	rs66490669	t	c	0.6489	0.0012	4065.26	-6.061	1.35e-09	-0.140193	0.0231304
282	2	57950346	rs4671319	a	g	0.5488	0.0014	4048.37	-5.456	4.856e-08	-0.121405	0.0222517
283	21	32184479	rs2833100	a	t	0.3723	0.0044	4065.5	-4.909	9.133e-07	-0.112283	0.0228729
284	2	58023009	rs6545663	a	t	0.3708	0.0018	4068.75	5.938	2.882e-09	0.135693	0.0228516
285	2	58040729	rs7598169	t	c	0.6298	0.0015	4060.07	-6.006	1.902e-09	-0.137424	0.0228812
286	2	58135872	rs2678905	a	g	0.3982	0.0008	4067.31	5.743	9.297e-09	0.129551	0.022558
287	2	145343426	rs1559964	c	g	0.8664	0.0006	4000.11	4.745	2.084e-06	0.155491	0.0327693
288	2	58021528	rs2090793	a	g	0.6291	0.0019	4066.46	-5.951	2.671e-09	-0.136018	0.0228563
289	2	58077827	rs2953438	a	g	0.2952	0.0014	4055.97	6.685	2.305e-11	0.161834	0.0242085
290	2	145366778	rs1427507	t	g	0.8216	0.0083	4064.05	4.926	8.402e-07	0.142292	0.0288859
291	2	57945522	rs6720888	a	g	0.366	0.003	4044.39	5.952	2.65e-09	0.136786	0.0229816
292	2	58016412	rs10166481	a	g	0.6301	0.0018	4065.98	-5.967	2.413e-09	-0.136464	0.0228698
293	21	32163659	rs2409387	a	g	0.3727	0.006	4057.05	-4.878	1.072e-06	-0.111669	0.0228925
294	2	58156583	rs2139054	a	c	0.3975	0.0005	4063.57	5.814	6.101e-09	0.131238	0.0225728
295	2	57993568	rs12990792	a	g	0.6328	0.0023	4062.48	-6.028	1.656e-09	-0.138116	0.0229124
296	2	58047263	rs2717052	a	c	0.6298	0.0017	4064.65	-5.952	2.647e-09	-0.136123	0.0228702
297	2	58042241	rs1402398	a	g	0.627	0	4073.82	-6.042	1.524e-09	-0.137797	0.0228065
298	14	42179863	rs58734839	t	c	0.7286	0.0064	4044.63	4.574	4.789e-06	0.11407	0.0249388
299	2	57952870	rs2290867	a	c	0.3699	0.0032	4056.21	5.873	4.273e-09	0.134493	0.0229002
300	2	145381349	rs75143917	a	g	0.1708	0.001	4053.92	-5.314	1.071e-07	-0.156274	0.0294081
301	2	145398686	rs80247874	t	c	0.1703	0.0007	4062.12	-5.36	8.3e-08	-0.157643	0.029411
302	2	58149116	rs2717007	a	g	0.6024	0.0008	4060.55	-5.794	6.887e-09	-0.130833	0.0225808
303	2	145367785	rs76571112	t	c	0.169	0.0006	4066.82	-5.284	1.261e-07	-0.155808	0.0294868
304	2	145348025	rs10187896	a	g	0.1405	0.0075	4034.25	-4.823	1.412e-06	-0.154068	0.0319443
305	14	42547320	rs4451874	a	g	0.7243	0.0058	4058.02	4.589	4.459e-06	0.113696	0.0247757
306	21	32188097	rs2833106	t	c	0.3727	0.0045	4063.08	-4.887	1.022e-06	-0.111792	0.0228753
307	1	98187755	rs4304627	t	c	0.8774	0.0007	4070.56	-4.638	3.524e-06	-0.156315	0.0337031
308	2	145372095	rs4662385	t	c	0.1789	0.008	4061.4	-4.994	5.901e-07	-0.144133	0.0288612
309	2	58037369	rs2683629	a	g	0.3694	0.0019	4068.39	5.817	5.978e-09	0.13306	0.0228744
310	2	57947440	rs13402331	t	c	0.3699	0.0032	4045.47	5.581	2.398e-08	0.128027	0.0229397
311	2	145374746	rs78946883	a	g	0.1709	0.0008	4055.61	-5.341	9.261e-08	-0.156994	0.0293941
312	2	58161355	rs2717023	t	c	0.6049	0.0009	4067.79	-5.798	6.715e-09	-0.130949	0.0225852
313	2	58089124	rs2717072	t	c	0.7036	0.0014	4061.28	-6.732	1.678e-11	-0.162662	0.0241625
314	2	58160123	rs2678884	a	c	0.3741	0.0012	4063.08	6.199	5.674e-10	0.141445	0.0228174
315	2	58154601	rs2678873	a	g	0.6023	0.0006	4060.07	-5.801	6.587e-09	-0.130992	0.0225809
316	2	58008155	rs6756221	t	c	0.368	0.0023	4057.66	6.043	1.51e-09	0.138475	0.022915
317	2	145370978	rs75917352	t	g	0.1687	0.0005	4063.81	-5.278	1.305e-07	-0.1558	0.0295188
318	2	58172107	rs2717041	t	c	0.5961	0.0003	4046.32	-5.421	5.937e-08	-0.122368	0.0225729
319	2	57951208	rs10196378	t	g	0.3654	0.003	4050.3	5.937	2.9e-09	0.136393	0.0229734
320	2	145358203	rs74640750	a	g	0.8683	0.0009	4056.81	4.747	2.06e-06	0.155411	0.0327387
321	14	42117374	rs712407	a	c	0.6993	0.0106	4062.84	4.679	2.883e-06	0.112891	0.0241271
322	2	58082205	rs68084872	a	g	0.2762	0.0015	4061.52	6.841	7.855e-12	0.168792	0.0246736
323	2	145367508	rs6727224	a	c	0.8215	0.0081	4060.19	4.945	7.603e-07	0.142873	0.0288925
324	2	58168856	rs1401100	t	g	0.6028	0.0011	4066.95	-5.737	9.615e-09	-0.129477	0.0225688
325	14	42532814	rs8018540	a	c	0.2592	0.0063	4039.56	-5.185	2.158e-07	-0.131207	0.0253052
326	5	114248227	rs4374751	t	c	0.5408	0.0032	4063.21	-4.664	3.097e-06	-0.103545	0.022201
327	2	58017224	rs11676055	t	c	0.6297	0.0019	4067.91	-5.989	2.116e-09	-0.1369	0.0228586
328	2	58035555	rs2683616	a	g	0.6295	0.0017	4066.22	-5.955	2.599e-09	-0.136143	0.0228619
329	21	32175521	rs8133632	t	c	0.372	0.0057	4067.67	-4.891	1.002e-06	-0.111863	0.0228711
330	2	58047101	rs2717053	c	g	0.629	0.0015	4063.21	-6.019	1.755e-09	-0.137605	0.0228618
331	2	57993643	rs10496078	a	g	0.6343	0.0026	4051.5	-6.048	1.47e-09	-0.138876	0.0229623
332	2	57970943	rs6722461	a	g	0.4027	0.0031	4041.13	5.063	4.13e-07	0.114467	0.0226086
333	21	32180115	rs1005535	a	g	0.3719	0.0057	4069.6	-4.892	9.958e-07	-0.111865	0.022867
334	17	9040532	rs55797840	a	g	0.162	0.0002	4000.35	-4.667	3.055e-06	-0.141226	0.0302606
335	2	58072660	rs17049185	t	g	0.2685	0.0005	4020.98	6.574	4.892e-11	0.164531	0.0250275
336	2	145382208	rs767381	a	g	0.8291	0.001	4052.71	5.308	1.11e-07	0.156086	0.0294058
337	21	22319377	rs1118519	a	c	0.6003	0.0007	4039.08	-4.59	4.434e-06	-0.103986	0.0226549
338	2	58032530	rs2717075	c	g	0.6299	0.0017	4065.74	-5.84	5.221e-09	-0.133573	0.0228721
339	2	58500141	rs7560589	t	c	0.6286	0.002	4056.21	-4.7	2.6e-06	-0.107705	0.0229159
340	5	85757340	rs116662164	a	g	0.0238	0.0011	4037.51	4.599	4.244e-06	0.334888	0.0728175
341	2	57961602	rs13011472	c	g	0.5072	0.001	4039.68	5.403	6.554e-08	0.1198	0.0221729

## Sheet: GTCS
	CHR	BP	SNP	effect_allele	other_allele	Freq1	FreqSE	Effective_N	Z-score	p	beta	se
1	11	43237340	rs12223729	a	g	0.0427	0.0015	1908.73	4.871	1.109e-06	0.387534	0.0795595
2	6	65601356	rs11961494	t	c	0.0462	0.0022	1901.44	5.051	4.389e-07	0.387594	0.0767361
3	6	65603180	rs34772556	t	c	0.9535	0.0023	1900.09	-4.864	1.152e-06	-0.372407	0.0765639
4	15	89944205	rs72764548	a	c	0.0942	0.0015	1889.76	4.937	7.928e-07	0.273162	0.0553296
5	11	43230929	rs146833700	a	t	0.0434	0.0016	1909.24	4.906	9.295e-07	0.387215	0.0789268
6	6	65541161	rs35364631	t	g	0.0438	0.0001	1902.68	4.951	7.374e-07	0.389676	0.0787066
7	6	65578436	rs17737163	a	g	0.9534	0.0012	1906.18	-5.093	3.531e-07	-0.388697	0.0763199
8	6	65579577	rs16895890	a	g	0.0473	0.0016	1905.74	5.138	2.784e-07	0.38936	0.0757804
9	11	43227643	rs11530136	a	c	0.9566	0.0016	1908.7	-4.898	9.688e-07	-0.386645	0.0789394
10	6	65583194	rs71570702	t	c	0.0466	0.0013	1906.29	5.09	3.578e-07	0.38846	0.0763183
11	6	65599666	rs35804967	c	g	0.9538	0.0021	1901.65	-4.931	8.162e-07	-0.378483	0.0767558
12	6	65590457	rs13218822	t	c	0.9529	0.0012	1905.92	-5.013	5.356e-07	-0.38076	0.0759546
13	11	43221969	rs12226499	a	g	0.0434	0.0016	1909.21	4.897	9.723e-07	0.386516	0.0789292
14	6	65578803	rs71570700	t	c	0.047	0.0013	1906	5.015	5.294e-07	0.381287	0.0760294
15	11	43276252	rs140828425	t	c	0.0399	0.0011	1908.73	5.004	5.603e-07	0.411107	0.0821557
16	11	43232727	rs12223095	a	g	0.0433	0.0016	1909.21	4.916	8.818e-07	0.388425	0.0790123
17	6	65567542	rs71570697	t	c	0.0468	0.0011	1906.58	5.091	3.568e-07	0.387716	0.0761571
18	6	65531993	rs13198898	t	c	0.0444	0.0004	1904.68	4.785	1.711e-06	0.374138	0.0781897
19	1	232243823	rs10746513	a	t	0.1861	0.0059	1900.67	4.577	4.709e-06	0.189703	0.041447
20	11	43295764	rs11037401	c	g	0.0397	0.0009	1909.02	4.96	7.061e-07	0.408491	0.082357
21	15	89935478	rs74708100	a	c	0.095	0.0015	1894.39	4.692	2.701e-06	0.258472	0.0550878
22	1	232244815	rs1331057	a	c	0.8126	0.0059	1905.19	-4.61	4.023e-06	-0.19032	0.0412842
23	11	43278436	rs115485150	a	g	0.0398	0.001	1908.84	4.938	7.881e-07	0.406231	0.0822662
24	11	43273935	rs11037385	t	c	0.9602	0.0011	1908.26	-5.044	4.553e-07	-0.4149	0.082256
25	6	65533004	rs34714059	a	g	0.9557	0.0003	1903.99	-4.799	1.592e-06	-0.37569	0.0782851
26	6	65602783	rs11964721	a	t	0.9535	0.0024	1900.19	-5.011	5.412e-07	-0.383507	0.076533
27	6	65567530	rs66572711	t	c	0.9336	0.0031	1905.05	-4.771	1.836e-06	-0.308601	0.0646827
28	6	65570925	rs34744999	a	c	0.0469	0.0012	1907.05	4.994	5.902e-07	0.379993	0.0760899
29	6	65601300	rs11964458	t	c	0.9534	0.0024	1900.19	-4.982	6.306e-07	-0.380927	0.0764606
30	11	43222568	rs11037346	a	g	0.0434	0.0016	1909.17	4.888	1.019e-06	0.385819	0.0789318
31	6	65579370	rs71570701	a	t	0.9529	0.0014	1905.38	-4.995	5.892e-07	-0.379464	0.0759688
32	11	43255822	rs2132480	t	c	0.0456	0.0031	1907.97	4.769	1.855e-06	0.36788	0.0771398
33	11	43232342	rs11525352	t	c	0.0433	0.0016	1909.17	4.907	9.264e-07	0.387726	0.079015
34	11	43219383	rs16937377	a	g	0.9565	0.0016	1908	-4.889	1.014e-06	-0.38559	0.0788688
35	15	89946399	rs72746704	c	g	0.0946	0.0013	1890.02	4.796	1.619e-06	0.264934	0.0552407
36	11	43267879	rs12223779	t	c	0.0399	0.0012	1907.6	5.045	4.538e-07	0.414553	0.082171
37	11	43229221	rs139122000	t	c	0.0434	0.0016	1908.99	4.906	9.276e-07	0.38724	0.0789319
38	11	43238841	rs11037359	a	g	0.0427	0.0015	1908.73	4.873	1.098e-06	0.387692	0.0795591
39	11	43221503	rs11037343	a	t	0.0432	0.0018	1908.15	4.787	1.691e-06	0.378876	0.0791469
40	11	43284075	rs16937425	a	g	0.0398	0.001	1908.91	4.926	8.372e-07	0.405248	0.0822672
41	11	43233581	rs117856349	a	c	0.0433	0.0016	1909.13	4.906	9.295e-07	0.387652	0.079016
42	6	65534194	rs79399266	a	c	0.9565	0.0003	1902.49	-4.931	8.182e-07	-0.389416	0.0789731
43	6	65597055	rs35926039	t	c	0.0464	0.0019	1902.6	4.882	1.048e-06	0.373907	0.0765889
44	6	65589054	rs13217880	t	c	0.0471	0.0012	1905.81	5.005	5.6e-07	0.380172	0.0759583

## Sheet: JAE
	CHR	BP	SNP	effect_allele	other_allele	Freq1	FreqSE	Effective_N	Z-score	p	beta	se
1	4	31959979	rs10005125	t	g	0.1434	0.0007	2593.09	-4.691	2.724e-06	-0.185073	0.0394528
2	4	31940086	rs28515974	t	c	0.856	0.0009	2594.49	4.669	3.02e-06	0.183843	0.0393753
3	8	71006940	rs67433750	t	c	0.6645	0.0015	2582.82	-5.058	4.235e-07	-0.148314	0.0293227
4	10	1789394	rs1874985	t	g	0.4221	0.0034	2550.95	4.689	2.745e-06	0.132348	0.0282252
5	4	186499013	rs6824211	a	g	0.3279	0.0009	2573.36	4.683	2.826e-06	0.138461	0.0295668
6	8	71340513	rs6996285	a	c	0.6776	0.0009	2590.97	-5.057	4.262e-07	-0.149565	0.0295758
7	4	31944649	rs4446365	t	c	0.143	0.0009	2599.72	-4.597	4.282e-06	-0.181376	0.0394553
8	4	31945806	rs61333839	a	t	0.1429	0.0009	2599.26	-4.592	4.399e-06	-0.181249	0.0394706
9	1	237433239	rs4659491	t	c	0.5406	0.004	2601.78	-4.99	6.026e-07	-0.138149	0.0276852
10	8	71004987	rs13278052	a	g	0.7922	0.0024	2566.53	-4.573	4.813e-06	-0.156679	0.0342617
11	9	3911421	rs639833	t	c	0.7346	0.0011	2586.28	-4.641	3.466e-06	-0.14554	0.0313596
12	1	237423207	rs961120	t	g	0.4812	0.0051	2579.51	-4.943	7.683e-07	-0.137087	0.0277336
13	4	186499546	rs10866278	t	c	0.3286	0.0012	2584.55	4.728	2.272e-06	0.139404	0.0294848
14	8	2732295	rs59886783	a	t	0.0894	0.0004	2588.99	4.658	3.194e-06	0.22593	0.0485037
15	5	118650602	rs6867214	t	c	0.2153	0.0005	2539.49	4.797	1.611e-06	0.163023	0.0339844
16	8	2732590	rs11986604	t	g	0.9104	0.0003	2589.53	-4.646	3.39e-06	-0.225103	0.0484509
17	1	237427945	rs2065985	a	g	0.4592	0.0044	2588.99	4.824	1.406e-06	0.133926	0.0277624
18	8	2732269	rs74719836	a	t	0.0896	0.0004	2589.53	4.646	3.39e-06	0.225103	0.0484509
19	4	186503992	rs10033622	t	c	0.6304	0.0007	2574.47	-4.617	3.887e-06	-0.132751	0.0287526
20	21	47609677	rs914247	a	g	0.3595	0.0002	2601.78	4.775	1.797e-06	0.137347	0.0287638
21	4	186505097	rs28702936	t	g	0.3806	0.0023	2531.95	4.996	5.839e-07	0.14389	0.028801
22	8	71009220	rs9773950	a	g	0.6637	0.0016	2579.32	-4.903	9.422e-07	-0.143824	0.0293338
23	4	31960139	rs10018527	a	g	0.8566	0.0006	2592.89	4.685	2.799e-06	0.184845	0.0394547
24	11	110530935	rs12223844	a	g	0.1645	0.0042	2566.26	4.603	4.155e-06	0.172597	0.0374967
25	8	71009405	rs9773974	a	g	0.664	0.0015	2579.45	-4.913	8.978e-07	-0.144142	0.029339
26	8	71005097	rs4364664	t	c	0.6043	0.0015	2601.78	-5.027	4.993e-07	-0.141824	0.0282125
27	1	237429597	rs2058931	a	g	0.4598	0.0041	2588.12	4.844	1.271e-06	0.134485	0.0277633
28	1	237430516	rs17678954	a	t	0.5408	0.0042	2587.93	-4.837	1.316e-06	-0.134311	0.0277674

## Sheet: JME
	CHR	BP	SNP	effect_allele	other_allele	Freq1	FreqSE	Effective_N	Z-score	p	beta	se
1	8	109770449	rs1874677	t	c	0.3426	0.0009	6591.53	4.576	4.747e-06	0.0838457	0.0183229
2	2	104412924	rs72820274	a	g	0.419	0.0034	6489.67	4.63	3.649e-06	0.0822325	0.0177608
3	17	46495461	rs1396868	a	g	0.4431	0.0008	6581.81	-4.678	2.891e-06	-0.0819431	0.0175167
4	10	103603162	rs12413444	t	g	0.2859	0.0082	6583.22	4.678	2.892e-06	0.090078	0.0192557
5	7	158556100	rs842438	t	c	0.7374	0.0057	6422.28	4.855	1.203e-06	0.0971707	0.0200146
6	4	46371220	rs1442061	c	g	0.2559	0.0033	6570.67	4.815	1.47e-06	0.0960862	0.0199556
7	16	31047330	rs8056842	t	c	0.6299	0.0036	6552.63	-4.891	1.003e-06	-0.0883259	0.0180589
8	16	31362263	rs4889649	t	g	0.6465	0.0006	6566.07	4.787	1.695e-06	0.0872289	0.018222
9	16	30929444	rs4889685	t	c	0.6439	0.0034	6507.71	-5.064	4.108e-07	-0.0925157	0.0182693
10	8	109857899	rs6991883	t	g	0.7925	0.0025	6599.32	-5.138	2.771e-07	-0.110066	0.021422
11	2	28199424	rs12465000	a	g	0.7755	0.003	6594.36	4.647	3.364e-06	0.0968194	0.0208348
12	3	29106845	rs480036	t	c	0.8518	0.0014	6585.52	-4.764	1.898e-06	-0.116633	0.0244822
13	8	109770234	rs3019901	a	g	0.3415	0.0006	6594.36	4.579	4.674e-06	0.0839473	0.0183331
14	7	158630780	rs2657372	a	g	0.7631	0.002	6544.31	5.04	4.656e-07	0.103412	0.0205182
15	2	104264825	rs1669602	t	c	0.4707	0.0021	6583.58	-4.574	4.779e-06	-0.079733	0.0174318
16	17	46416117	rs7216202	t	c	0.5618	0.0016	6592.06	4.582	4.606e-06	0.0802993	0.017525
17	16	31093954	rs750952	t	c	0.3736	0.004	6566.07	4.939	7.853e-07	0.0889276	0.0180052
18	16	31023273	rs12447930	a	g	0.3693	0.004	6549.62	4.76	1.938e-06	0.0860266	0.0180728
19	16	30927509	rs7185007	t	c	0.2405	0.0014	6552.98	5.77	7.938e-09	0.11763	0.0203865
20	7	158552331	rs896859	c	g	0.2233	0.0055	6573.49	-4.923	8.519e-07	-0.102907	0.0209034
21	5	74583832	rs112612806	c	g	0.9211	0.0027	6571.9	-4.953	7.306e-07	-0.159958	0.0322952
22	7	158560621	rs2602542	a	c	0.2225	0.0056	6589.94	-4.823	1.416e-06	-0.100828	0.0209057
23	2	122824480	rs1219898	t	c	0.8339	0.0009	6601.08	4.8	1.589e-06	0.112052	0.0233442
24	8	109751881	rs1497633	c	g	0.3714	0.0039	6564.83	-5.471	4.477e-08	-0.0985925	0.0180209
25	16	30953202	rs1458202	a	g	0.6379	0.0035	6574.73	-5.415	6.128e-08	-0.0980365	0.0181046
26	16	31349404	rs4448960	t	c	0.528	0.0019	6589.23	-5.065	4.078e-07	-0.0882095	0.0174155
27	16	31346344	rs62051517	t	c	0.4724	0.0018	6589.59	4.967	6.784e-07	0.086503	0.0174155
28	19	2176586	rs12459350	a	g	0.5263	0.002	6601.61	-4.649	3.333e-06	-0.0808987	0.0174013
29	16	30946506	rs10782002	a	g	0.362	0.0035	6578.8	5.517	3.443e-08	0.0998499	0.0180986
30	16	30902353	rs80095680	a	g	0.7338	0.0007	6551.21	-4.833	1.348e-06	-0.095362	0.0197314
31	16	31062704	rs59061704	c	g	0.3721	0.0043	6564.12	4.911	9.082e-07	0.0885106	0.0180229
32	22	48569665	rs2001900	t	c	0.297	0.0107	6602.85	-4.594	4.35e-06	-0.0873497	0.0190139
33	4	46298119	rs4367214	a	c	0.252	0.0037	6451.11	4.6	4.225e-06	0.0931244	0.0202444
34	12	32021810	rs1259717	c	g	0.6717	0.0029	6511.77	-4.626	3.722e-06	-0.0861798	0.0186294
35	16	31347350	rs4506917	t	g	0.4723	0.0018	6589.77	4.935	8.005e-07	0.0859475	0.0174159
36	22	48559071	rs7287637	t	c	0.2955	0.0097	6516.9	-4.73	2.245e-06	-0.0906488	0.0191647
37	16	31132662	rs28725459	a	g	0.2883	0.0028	6597.37	4.592	4.4e-06	0.0881125	0.0191883
38	16	31005567	rs34454770	t	c	0.6411	0.0041	6559.88	-4.597	4.278e-06	-0.083534	0.0181714
39	16	30930983	rs9319588	t	c	0.6389	0.0034	6577.92	-5.489	4.049e-08	-0.0994057	0.01811
40	16	31068960	rs8061047	t	c	0.6267	0.0043	6563.06	-5.026	5.015e-07	-0.0905235	0.018011
41	10	103703929	rs11191157	a	g	0.2838	0.0104	6600.73	4.807	1.53e-06	0.0926362	0.0192711
42	7	158585650	rs2602551	a	g	0.7778	0.0055	6588	4.949	7.444e-07	0.103518	0.0209169
43	17	46477530	rs9797269	a	g	0.438	0.0004	6591.53	-4.732	2.222e-06	-0.0829268	0.0175247
44	16	30983260	rs28360557	a	c	0.3709	0.0023	6597.02	5.795	6.834e-09	0.104177	0.0179771
45	8	109756584	rs3019361	a	g	0.6578	0.0002	6580.39	-4.788	1.68e-06	-0.0878155	0.0183407
46	4	46372930	rs10024869	c	g	0.7436	0.0028	6584.46	-4.859	1.18e-06	-0.0967979	0.0199214
47	2	28261384	rs10175826	a	g	0.7838	0.0022	6591.18	4.71	2.471e-06	0.0994865	0.0211224
48	8	109845624	rs12546613	a	g	0.228	0.0042	6583.4	4.884	1.042e-06	0.101268	0.0207347
49	2	191578172	rs11677484	t	g	0.2616	0.0035	6581.81	4.738	2.157e-06	0.0938001	0.0197974
50	16	30984212	rs7204459	a	g	0.6302	0.0026	6582.16	-5.714	1.101e-08	-0.102907	0.0180096
51	17	46399497	rs16955463	t	g	0.2665	0.0074	6585.7	-4.609	4.052e-06	-0.0906865	0.019676
52	2	28256831	rs9309658	a	g	0.2241	0.0023	6596.84	-4.651	3.311e-06	-0.0969457	0.0208441
53	4	46390250	rs10014579	a	g	0.6809	0.0052	6533	-4.663	3.111e-06	-0.087371	0.0187371
54	16	31096876	rs4468641	a	c	0.6201	0.0035	6562	-5.143	2.705e-07	-0.0923091	0.0179485
55	12	52327828	rs140524568	t	c	0.022	0.001	6549.44	4.598	4.272e-06	0.273446	0.0594706
56	3	29114031	rs527972	t	c	0.8521	0.0014	6580.75	-4.715	2.423e-06	-0.115576	0.0245124
57	10	103741725	rs34642364	a	g	0.2833	0.0117	6597.9	4.809	1.518e-06	0.0927439	0.0192855
58	19	2168612	rs12983458	a	g	0.5272	0.0028	6560.41	-4.589	4.447e-06	-0.0801153	0.0174581
59	8	109763851	rs3019897	c	g	0.341	0.0005	6584.46	4.752	2.019e-06	0.0872043	0.0183511
60	10	85251230	rs10886502	c	g	0.6511	0.0069	6507.71	-4.678	2.895e-06	-0.0858871	0.0183598
61	7	158597252	rs2657315	t	c	0.2221	0.0055	6591.53	-5.105	3.31e-07	-0.106757	0.0209122
62	16	30936081	rs35675346	a	g	0.2412	0.0013	6571.02	5.647	1.63e-08	0.114864	0.0203407
63	8	109761660	rs3019367	a	t	0.6578	0.0002	6582.87	-4.714	2.428e-06	-0.0864467	0.0183383
64	16	31057945	rs17839567	a	g	0.6293	0.0038	6561.65	-4.721	2.347e-06	-0.0851797	0.0180427
65	2	28162109	rs13400398	t	c	0.7755	0.0031	6587.47	4.574	4.788e-06	0.095353	0.0208467
66	15	60590414	rs8035726	t	c	0.8452	0.0003	6569.43	-4.603	4.165e-06	-0.11084	0.02408
67	16	30888295	rs67456613	a	g	0.2676	0.0005	6542.02	4.927	8.362e-07	0.0971159	0.019711
68	7	158629219	rs2153089	t	c	0.7626	0.0018	6540.42	5.095	3.478e-07	0.104491	0.0205085
69	2	28162861	rs4390729	t	c	0.2248	0.0033	6592.24	-4.685	2.796e-06	-0.0975779	0.0208277
70	16	31354273	rs57202326	t	g	0.5274	0.0022	6589.77	-5.05	4.413e-07	-0.0879398	0.0174138
71	10	103555611	rs11191116	t	c	0.3435	0.0086	6564.12	5.145	2.668e-07	0.0943686	0.0183418
72	22	48638528	rs133560	t	g	0.2404	0.002	6480.82	4.796	1.62e-06	0.0984057	0.0205183
73	2	104271686	rs264919	a	c	0.4817	0.0027	6586.05	-4.585	4.533e-06	-0.0798254	0.0174101
74	18	9177894	rs7506330	t	c	0.5248	0.0082	6554.04	4.606	4.109e-06	0.0804299	0.017462
75	7	158590911	rs2952820	a	g	0.2224	0.0054	6589.94	-5.009	5.474e-07	-0.104719	0.0209061
76	20	59577569	rs6128998	t	g	0.1988	0.0024	6543.43	-4.642	3.454e-06	-0.101507	0.021867
77	7	158583733	rs1201426	a	g	0.7777	0.0054	6590.12	4.902	9.494e-07	0.102505	0.0209109
78	8	109748009	rs2935788	t	c	0.6287	0.0038	6554.93	5.393	6.921e-08	0.0972715	0.0180366
79	17	46435008	rs9906658	a	g	0.562	0.0003	6587.11	4.709	2.491e-06	0.0825527	0.0175308
80	2	104254564	rs264963	a	g	0.5174	0.0009	6593.66	4.583	4.578e-06	0.0797396	0.017399
81	16	30914626	rs1046276	t	c	0.3532	0.0022	6541.66	6.189	6.055e-10	0.112875	0.018238
82	16	30949047	rs4889571	a	g	0.3617	0.0037	6575.62	5.473	4.424e-08	0.0990988	0.0181069
83	5	113857058	rs11241282	t	g	0.787	0.0014	6578.98	-4.71	2.475e-06	-0.100119	0.0212568
84	7	158570492	rs842443	t	c	0.7773	0.0055	6585.52	4.973	6.58e-07	0.103954	0.0209036
85	2	28102998	rs6547814	a	g	0.2207	0.0071	6586.41	-4.605	4.125e-06	-0.0965915	0.0209753
86	2	28144067	rs1870325	a	g	0.7841	0.0028	6591.53	4.6	4.22e-06	0.0972169	0.0211341
87	10	103560321	rs2305192	t	c	0.6568	0.0086	6554.93	-5.16	2.469e-07	-0.0947284	0.0183582
88	16	30996871	rs12443808	c	g	0.3743	0.0014	6501.52	5.725	1.034e-08	0.103483	0.0180756
89	19	2116764	rs114460651	t	c	0.1579	0.0019	6540.42	-4.591	4.406e-06	-0.109905	0.0239393
90	5	55853878	rs462520	a	g	0.5874	0.0003	6548.91	4.576	4.733e-06	0.081089	0.0177205
91	4	46376184	rs28662773	t	c	0.2565	0.0028	6583.22	4.851	1.23e-06	0.0966358	0.0199208
92	2	28255302	rs937812	t	c	0.7759	0.0023	6597.19	4.65	3.312e-06	0.0969224	0.0208435
93	16	30916430	rs8052245	c	g	0.3614	0.0031	6551.74	5.764	8.205e-09	0.10455	0.0181384
94	4	46386157	rs28558512	a	g	0.6807	0.0052	6539.54	-4.665	3.088e-06	-0.0873503	0.0187246
95	16	30996872	rs12443627	c	g	0.6331	0.0007	6491.43	-5.595	2.207e-08	-0.101639	0.018166
96	2	55175282	rs881427	a	g	0.6801	0.0008	6537.59	-4.947	7.547e-07	-0.0925792	0.0187142
97	16	31090407	rs35713203	c	g	0.3721	0.0039	6553.51	4.817	1.454e-06	0.0868925	0.0180387
98	2	28208920	rs28662360	a	g	0.224	0.003	6594.19	-4.607	4.093e-06	-0.096066	0.0208522
99	4	46371833	rs9291283	a	g	0.2566	0.0037	6579.33	4.845	1.266e-06	0.0965328	0.0199242
100	2	28219941	rs1458398	a	g	0.2238	0.0027	6596.31	-4.658	3.199e-06	-0.0971413	0.0208547
101	12	32023666	rs7958654	t	c	0.4952	0.0012	6474.81	4.755	1.987e-06	0.0834286	0.0175455
102	16	30890538	rs12926295	t	c	0.6109	0.0042	6549.09	-4.728	2.263e-06	-0.0845895	0.0178912
103	19	2123928	rs75483641	t	c	0.1542	0.001	6512.66	-4.605	4.131e-06	-0.111546	0.0242228
104	2	104268557	rs264976	t	c	0.4811	0.0024	6576.86	-4.743	2.105e-06	-0.0826281	0.0174211
105	16	31052895	rs56284083	a	g	0.3708	0.0038	6557.05	4.762	1.918e-06	0.0859422	0.0180475
106	16	30938811	rs12930545	a	g	0.3623	0.0034	6576.86	5.472	4.449e-08	0.099036	0.0180987
107	16	30879395	rs67264578	a	g	0.2671	0.0004	6541.84	4.952	7.338e-07	0.0976661	0.0197226
108	2	104265569	rs1673466	a	g	0.5186	0.0025	6554.75	4.606	4.108e-06	0.0803822	0.0174516
109	12	52333848	rs115713832	a	c	0.0205	0.0012	6546.08	4.612	3.983e-06	0.283988	0.0615759
110	16	30881299	rs12920259	a	g	0.6108	0.0046	6533.17	-4.77	1.841e-06	-0.0854379	0.0179115
111	16	30940331	rs11150600	t	c	0.6377	0.0034	6577.92	-5.475	4.376e-08	-0.0990821	0.0180972
112	2	104257915	rs264969	t	g	0.5188	0.0025	6589.23	4.586	4.527e-06	0.0798265	0.0174066
113	16	31349501	rs4525506	a	g	0.4728	0.0021	6583.05	5.048	4.47e-07	0.0879479	0.0174223
114	16	31016970	rs729482	t	c	0.6382	0.0045	6545.02	-4.651	3.302e-06	-0.0844591	0.0181594
115	16	30943096	rs4889514	a	g	0.3622	0.0035	6577.56	5.494	3.921e-08	0.099433	0.0180985
116	2	104253005	rs1901480	a	g	0.5153	0.001	6603.74	4.567	4.938e-06	0.0793907	0.0173836
117	16	31350033	rs8062159	a	g	0.5276	0.002	6589.23	-5.059	4.218e-07	-0.0881015	0.0174148
118	19	2170205	rs4807208	a	c	0.5268	0.003	6558.64	-4.602	4.189e-06	-0.0803488	0.0174595
119	10	103802408	rs11191193	a	g	0.6639	0.0178	6580.22	-5.289	1.23e-07	-0.0973939	0.0184144
120	19	2171490	rs1015670	a	g	0.4733	0.002	6573.32	4.642	3.455e-06	0.0809538	0.0174394
121	16	30923602	rs12934900	a	t	0.3656	0.0038	6532.46	5.658	1.527e-08	0.102533	0.0181218
122	16	30936743	rs72799341	a	g	0.2419	0.0013	6573.32	5.629	1.814e-08	0.114366	0.0203174
123	7	158616885	rs1154003	a	g	0.7766	0.0056	6588.7	5.04	4.653e-07	0.105206	0.0208742
124	17	46448475	rs4606751	t	c	0.4379	0.0005	6592.6	-4.727	2.275e-06	-0.0828349	0.0175238
125	16	30903679	rs9933843	t	c	0.6107	0.0035	6579.33	-5.016	5.278e-07	-0.089509	0.0178447
126	7	158555449	rs842437	t	c	0.7755	0.0047	6592.24	4.994	5.899e-07	0.104039	0.0208329
127	17	46502212	rs7212220	t	g	0.5568	0.0007	6581.1	4.679	2.881e-06	0.0819631	0.0175172
128	4	46389361	rs10013922	t	g	0.7395	0.003	6572.79	-4.764	1.896e-06	-0.0945062	0.0198376
129	8	109763212	rs3019370	t	c	0.3418	0.0004	6581.81	4.64	3.479e-06	0.0851248	0.0183459
130	16	31281537	rs4447446	t	c	0.56	0.0006	6534.76	-5.113	3.17e-07	-0.0899205	0.0175866
131	16	31361059	rs11859274	t	c	0.5274	0.0022	6575.79	-5.021	5.137e-07	-0.0875293	0.0174326
132	8	109767991	rs1874678	a	c	0.342	0.0005	6578.8	4.566	4.98e-06	0.0837789	0.0183484
133	17	46502337	rs7218287	a	t	0.5568	0.0007	6581.1	4.679	2.881e-06	0.0819631	0.0175172
134	22	48557552	rs5768401	a	t	0.7058	0.0093	6479.23	4.621	3.815e-06	0.088937	0.0192463
135	7	158575440	rs842452	t	g	0.2226	0.0052	6583.58	-4.826	1.392e-06	-0.100923	0.0209123
136	19	2173836	rs11882273	t	c	0.5263	0.0023	6569.78	-4.617	3.899e-06	-0.0805374	0.0174437
137	16	30916129	rs1458201	a	g	0.2398	0.0014	6550.5	6.034	1.597e-09	0.123129	0.0204059
138	2	28237985	rs6547817	t	c	0.7759	0.0026	6592.77	4.674	2.96e-06	0.0974535	0.0208501
139	16	31095251	rs11864839	c	g	0.3793	0.0035	6568.54	5.042	4.603e-07	0.0904862	0.0179465
140	2	104256567	rs264968	a	g	0.5186	0.0025	6593.66	4.604	4.141e-06	0.0801107	0.0174002
141	17	46430861	rs8077763	a	g	0.4377	0.0005	6588.35	-4.734	2.198e-06	-0.082988	0.0175302
142	4	46302424	rs17537141	t	c	0.8505	0.0047	6454.3	-5.465	4.628e-08	-0.134583	0.0246264
143	10	103597354	rs11191127	t	c	0.2859	0.0082	6582.87	4.687	2.77e-06	0.0902531	0.0192561
144	7	158629762	rs2185126	a	g	0.2375	0.0018	6536.18	-5.109	3.232e-07	-0.104795	0.0205119
145	22	48563799	rs5768408	a	g	0.7041	0.0102	6562.53	4.632	3.615e-06	0.088434	0.019092
146	8	109745945	rs1391196	a	t	0.3711	0.0037	6543.61	-5.419	5.995e-08	-0.0978333	0.0180538
147	3	29111284	rs531219	t	c	0.8543	0.001	6569.25	-4.682	2.835e-06	-0.115585	0.024687
148	2	28096792	rs12466717	a	g	0.2238	0.0029	6588.88	-4.566	4.963e-06	-0.0952823	0.0208678
149	3	29117844	rs17022574	a	g	0.8534	0.0009	6560.76	-4.604	4.136e-06	-0.113449	0.0246413
150	16	31032317	rs35961830	t	c	0.6304	0.0038	6543.08	-4.786	1.703e-06	-0.0865234	0.0180784
151	16	31002664	rs8062719	a	g	0.3625	0.0017	6540.95	5.307	1.116e-07	0.0963134	0.0181484
152	16	31068392	rs11642303	a	c	0.3698	0.0029	6492.5	5.146	2.656e-07	0.093356	0.0181415
153	16	31363788	rs11574630	t	c	0.3487	0.0006	6538.83	-4.585	4.537e-06	-0.0839964	0.0183198
154	8	131314047	rs2554369	a	g	0.6893	0.0035	6533.17	-4.61	4.033e-06	-0.0870049	0.0188731
155	16	31337677	rs41440449	a	g	0.6455	0.0007	6554.04	4.644	3.423e-06	0.0846551	0.0182289
156	16	31030344	rs4889526	a	c	0.3692	0.0038	6540.42	4.847	1.253e-06	0.0876597	0.0180853
157	2	28199736	rs12465103	c	g	0.7757	0.0029	6595.42	4.62	3.842e-06	0.0962814	0.0208401
158	2	104265586	rs1669603	a	t	0.4814	0.0025	6554.75	-4.606	4.095e-06	-0.0803822	0.0174516
159	16	31133449	rs1060506	t	c	0.2883	0.0028	6596.13	4.679	2.888e-06	0.0897849	0.0191889
160	10	103807295	rs11191196	a	g	0.2803	0.016	6587.11	4.798	1.603e-06	0.092908	0.0193639
161	4	186145198	rs6835027	t	g	0.4605	0.0031	6525.74	4.617	3.9e-06	0.080949	0.0175328
162	10	103765790	rs7350429	a	g	0.7182	0.0139	6598.96	-4.79	1.668e-06	-0.0925201	0.0193153
163	16	31044897	rs12445650	a	g	0.3701	0.0036	6554.39	4.877	1.076e-06	0.0880622	0.0180566
164	22	48557568	rs5768402	t	c	0.2831	0.0083	6456.59	-4.985	6.195e-07	-0.0971886	0.0194962
165	22	48563663	rs5768407	a	g	0.2891	0.0097	6533.53	-4.787	1.693e-06	-0.0922117	0.0192629
166	16	31281147	rs2359661	a	g	0.4382	0.0016	6537.77	5.027	4.985e-07	0.088433	0.0175916
167	2	28136351	rs1458396	a	g	0.2238	0.0029	6584.28	-4.617	3.902e-06	-0.0963767	0.0208743
168	4	46321863	rs3775282	t	c	0.8323	0.0026	6561.12	-5.161	2.451e-07	-0.120349	0.023319
169	16	31083324	rs6565217	a	g	0.3792	0.0034	6571.37	5.014	5.339e-07	0.0899709	0.0179439
170	16	30883965	rs8063565	c	g	0.7284	0.0062	6548.03	-5	5.738e-07	-0.0980443	0.0196089
171	16	30981544	rs12716978	c	g	0.371	0.0022	6596.66	5.693	1.248e-08	0.10235	0.0179782
172	7	158564543	rs842445	t	c	0.7778	0.0056	6586.94	4.917	8.787e-07	0.102859	0.020919
173	10	103613232	rs11191130	c	g	0.7141	0.0082	6577.74	-4.633	3.603e-06	-0.0892514	0.0192643
174	16	31345023	rs36100148	t	c	0.5279	0.0017	6589.06	-4.999	5.775e-07	-0.0870646	0.0174164
175	2	28155195	rs6547815	a	t	0.7834	0.0029	6591	4.594	4.354e-06	0.0969807	0.0211103
176	10	103560333	rs2305191	t	c	0.4015	0.0082	6552.27	4.75	2.034e-06	0.0845009	0.0177897
177	16	31068391	rs11642003	a	g	0.3725	0.0037	6534.41	5.08	3.772e-07	0.0917317	0.0180574
178	8	109760716	rs3019365	t	c	0.6581	0.0004	6580.39	-4.67	3.005e-06	-0.0856766	0.0183462
179	10	103690999	rs10883695	a	g	0.2845	0.0104	6590.65	4.743	2.102e-06	0.0914088	0.0192724
180	16	30937799	rs8050588	a	g	0.3579	0.0023	6573.85	5.436	5.436e-08	0.098673	0.0181518
181	10	103590594	rs3781299	a	c	0.287	0.008	6574.38	4.753	2.004e-06	0.0914734	0.0192454
182	2	28268467	rs6738887	t	c	0.7757	0.0022	6598.79	4.8	1.583e-06	0.0999944	0.0208322
183	19	2116760	rs78648742	a	g	0.8421	0.0019	6541.66	4.603	4.168e-06	0.110181	0.0239368
184	7	158532898	rs1470869	a	g	0.779	0.0058	6588.35	5.113	3.17e-07	0.107139	0.0209542
185	5	55846981	rs2431116	a	g	0.4148	0.0029	6526.81	-4.573	4.807e-06	-0.0811091	0.0177365
186	5	114120596	rs289031	a	g	0.6118	0.0052	6572.08	-4.737	2.167e-06	-0.0846378	0.0178674
187	2	104261180	rs1669607	t	c	0.5192	0.0021	6583.75	4.663	3.118e-06	0.0811985	0.0174134
188	7	158567423	rs842450	a	c	0.7773	0.0054	6584.81	4.961	7.005e-07	0.103709	0.0209049
189	10	103747138	rs10883701	a	g	0.2835	0.0128	6600.91	4.677	2.913e-06	0.090167	0.0192788
190	16	31006972	rs2199036	t	c	0.3664	0.0035	6574.2	4.774	1.805e-06	0.0862599	0.0180687
191	5	74563780	rs4704199	a	g	0.0781	0.0027	6553.86	4.913	8.989e-07	0.159631	0.0324916
192	12	108081217	rs12423629	t	c	0.056	0.0024	6564.12	-4.739	2.146e-06	-0.179582	0.0378944
193	6	33459368	rs7750412	a	g	0.8111	0.004	6517.08	5.243	1.583e-07	0.117077	0.0223301
194	16	31092075	rs7196726	a	g	0.3785	0.0033	6555.63	5.007	5.53e-07	0.0899856	0.017972
195	4	46389891	rs11939386	t	c	0.7436	0.0026	6593.48	-4.977	6.468e-07	-0.0990723	0.019906
196	10	103714782	rs12359517	t	c	0.2836	0.0107	6600.2	4.778	1.77e-06	0.0921026	0.0192764
197	19	2127272	rs4807203	a	g	0.7769	0.0047	6519.38	4.568	4.921e-06	0.095936	0.0210018
198	22	48571448	rs5768418	a	g	0.297	0.0107	6600.55	-4.713	2.446e-06	-0.0896204	0.0190156
199	4	46394627	rs28375737	t	c	0.7269	0.0021	6531.4	-4.767	1.869e-06	-0.093449	0.0196033
200	16	30895713	rs4889653	t	c	0.7296	0.0057	6566.42	-4.81	1.511e-06	-0.0943314	0.0196115
201	16	31132250	rs11865499	a	g	0.7115	0.0029	6598.25	-4.59	4.435e-06	-0.0880503	0.0191831
202	16	31083075	rs7197717	a	c	0.6209	0.0034	6568.37	-5.057	4.259e-07	-0.0907648	0.0179484
203	12	96390336	rs2070614	t	c	0.6038	0.002	6525.74	4.587	4.487e-06	0.0819589	0.0178676
204	10	97142245	rs2025852	t	c	0.4802	0.0006	6583.05	4.798	1.6e-06	0.0835496	0.0174134
205	8	131056677	rs1563165	a	g	0.3482	0.0015	6577.92	4.804	1.556e-06	0.087763	0.0182687
206	16	31344309	rs7195945	t	c	0.472	0.0018	6588.35	4.932	8.146e-07	0.0859076	0.0174184
207	16	30881298	rs56083427	t	c	0.2671	0.0004	6539.89	4.962	6.963e-07	0.0978771	0.0197253
208	10	103715522	rs10883699	a	t	0.2835	0.0106	6597.72	4.781	1.741e-06	0.0921873	0.019282
209	16	31344455	rs7195915	a	g	0.472	0.0018	6587.64	4.965	6.875e-07	0.0864849	0.0174189
210	2	28134037	rs2016616	a	g	0.2237	0.0028	6582.51	-4.605	4.125e-06	-0.0961552	0.0208806
211	7	158625827	rs2788490	c	g	0.7584	0.0055	6551.39	5.051	4.399e-07	0.102885	0.0203693
212	17	46503958	rs1553750	a	g	0.5567	0.0007	6582.16	4.702	2.58e-06	0.0823561	0.0175151
213	17	46408832	rs8077516	t	c	0.4379	0.0004	6588.35	-4.717	2.389e-06	-0.0826868	0.0175295
214	16	31099859	rs73530203	a	g	0.3723	0.0039	6553.33	4.921	8.627e-07	0.0887532	0.0180356
215	7	158613780	rs1189218	a	c	0.2233	0.0056	6589.94	-5.064	4.106e-07	-0.105712	0.0208752
216	16	30898456	rs112790372	c	g	0.7332	0.0007	6563.94	-4.865	1.145e-06	-0.0958296	0.0196978
217	16	31077335	rs11647284	a	g	0.3725	0.0041	6541.84	4.898	9.699e-07	0.0884075	0.0180497
218	10	103798260	rs11191189	a	g	0.7198	0.0161	6593.13	-4.796	1.618e-06	-0.0928372	0.0193572
219	5	55853721	rs621127	t	g	0.4272	0.0011	6485.07	-4.705	2.533e-06	-0.0833739	0.0177203
220	16	31091209	rs3751855	t	c	0.6206	0.0035	6568.37	-4.984	6.228e-07	-0.0894458	0.0179466
221	16	30950352	rs7206511	a	g	0.6382	0.0036	6576.5	-5.452	4.98e-08	-0.0987078	0.0181049
222	22	48557759	rs8140269	a	g	0.29	0.0095	6489.84	-4.757	1.965e-06	-0.091858	0.0193101
223	10	103585122	rs11191123	t	g	0.2858	0.0078	6572.79	4.745	2.084e-06	0.0914456	0.019272
224	10	103677961	rs11191149	a	c	0.2848	0.0096	6586.94	4.657	3.216e-06	0.0897536	0.0192728
225	16	31347648	rs9673522	t	c	0.4724	0.002	6589.41	4.922	8.561e-07	0.0857233	0.0174164
226	16	31039376	rs9673641	a	g	0.3693	0.0038	6544.49	4.791	1.661e-06	0.0866188	0.0180795
227	7	158583226	rs712190	a	g	0.7768	0.0056	6579.86	4.856	1.2e-06	0.101479	0.0208977
228	16	30943988	rs12928852	t	c	0.6377	0.0034	6577.21	-5.486	4.122e-08	-0.0992856	0.018098
229	8	131200849	rs10956512	c	g	0.3093	0.0004	6572.61	4.583	4.584e-06	0.0863452	0.0188403
230	2	28242308	rs4616436	a	g	0.7758	0.0024	6593.66	4.652	3.28e-06	0.0969744	0.0208457
231	16	30944248	rs12599631	a	g	0.3622	0.0034	6578.09	5.491	4.005e-08	0.099375	0.0180978
232	19	2170954	rs12986413	a	t	0.527	0.002	6576.5	-4.67	3.011e-06	-0.0814235	0.0174354
233	10	103565960	rs3740422	c	g	0.3417	0.0097	6564.83	5.248	1.534e-07	0.0963659	0.0183624
234	19	2117075	rs75223679	a	g	0.1579	0.0019	6541.84	-4.573	4.818e-06	-0.109464	0.023937
235	16	30995669	rs6950	t	c	0.3705	0.0019	6590.3	5.83	5.553e-09	0.10488	0.0179897
236	10	103702763	rs11191156	a	g	0.6592	0.0123	6602.5	-5.229	1.7e-07	-0.0958062	0.0183221
237	2	28205581	rs7577342	t	c	0.7759	0.0031	6594.01	4.577	4.719e-06	0.0954286	0.0208496
238	4	46377076	rs1442062	a	g	0.2564	0.0028	6582.69	4.862	1.161e-06	0.0968704	0.019924
239	5	113865273	rs633531	t	c	0.7839	0.0017	6583.93	-4.585	4.543e-06	-0.0969241	0.0211394
240	16	30895545	rs4889651	a	g	0.2674	0.0001	6569.96	4.823	1.413e-06	0.0948941	0.0196753
241	19	2124873	rs147423531	c	g	0.1588	0.0022	6554.04	-4.586	4.526e-06	-0.109419	0.0238594
242	5	10942243	rs852564	t	c	0.5096	0.0031	6437.14	4.626	3.723e-06	0.0814205	0.0176006
243	2	28181901	rs1506537	c	g	0.7757	0.003	6589.77	4.658	3.193e-06	0.0971123	0.0208485
244	10	97136202	rs4918921	t	g	0.5913	0.003	6590.83	-4.753	2.008e-06	-0.0840685	0.0176875
245	16	31004812	rs12445568	t	c	0.6328	0.0037	6581.81	-4.739	2.152e-06	-0.0855411	0.0180505
246	2	104268285	rs264974	a	t	0.4814	0.0028	6555.81	-4.706	2.528e-06	-0.0821149	0.017449
247	4	25669764	rs16877398	a	g	0.0502	0.0025	6584.81	4.631	3.631e-06	0.184508	0.0398418
248	17	46547381	rs7211143	a	g	0.7169	0.0035	6506.82	4.665	3.09e-06	0.0906208	0.0194257
249	10	103732143	rs11191162	a	g	0.2829	0.0117	6600.73	4.763	1.905e-06	0.0918794	0.0192902
250	2	104451277	rs1550535	t	c	0.5946	0.0069	6587.11	4.593	4.371e-06	0.0813739	0.0177169
251	16	31347445	rs4411512	t	c	0.5276	0.002	6590.12	-4.945	7.629e-07	-0.0861178	0.0174151
252	5	113864076	rs605892	t	c	0.7841	0.0017	6594.19	-4.628	3.688e-06	-0.0977871	0.0211294
253	17	46407528	rs7211099	t	c	0.4378	0.0004	6589.06	-4.742	2.119e-06	-0.0831212	0.0175287
254	16	30945861	rs34873012	t	c	0.362	0.0035	6577.39	5.501	3.784e-08	0.0995723	0.0181008
255	10	97141523	rs2274490	a	g	0.592	0.0032	6599.49	-4.694	2.682e-06	-0.0829962	0.0176813
256	2	28131243	rs10190494	a	g	0.2237	0.0027	6585.87	-4.574	4.776e-06	-0.0954856	0.0208757
257	5	113877071	rs453453	a	c	0.2161	0.0017	6590.3	4.672	2.976e-06	0.0987096	0.0211279
258	2	28107692	rs6708889	t	c	0.7839	0.0028	6590.12	4.664	3.103e-06	0.0985425	0.0211283
259	19	2120314	rs4807201	t	c	0.779	0.0043	6512.48	4.592	4.4e-06	0.0968159	0.0210836
260	2	55073860	rs6746118	a	g	0.5544	0.0005	6433.07	-4.569	4.908e-06	-0.0809113	0.0177088
261	10	103719913	rs11191160	t	c	0.2834	0.0111	6600.38	4.768	1.859e-06	0.0919288	0.0192804
262	4	46380725	rs4586991	t	g	0.7435	0.0028	6583.75	-4.849	1.239e-06	-0.0965922	0.01992
263	17	46474361	rs72827858	a	g	0.7336	0.0074	6578.27	4.573	4.819e-06	0.0900418	0.0196899
264	8	109760487	rs3019364	t	c	0.6581	0.0004	6580.04	-4.671	2.998e-06	-0.0856971	0.0183466
265	2	104255500	rs264964	a	g	0.4814	0.0025	6591.71	-4.608	4.068e-06	-0.0801919	0.0174028
266	19	2115439	rs2066764	c	g	0.8423	0.0018	6538.3	4.573	4.818e-06	0.10955	0.0239558
267	16	30886643	rs897984	t	c	0.389	0.0046	6540.25	4.709	2.487e-06	0.0843114	0.0179043
268	16	31349476	rs4280256	t	c	0.5276	0.002	6590.83	-5.059	4.218e-07	-0.0880908	0.0174127
269	2	28281545	rs6547820	a	g	0.7834	0.0022	6591.89	4.821	1.429e-06	0.101749	0.0211055
270	2	28232279	rs2839791	a	c	0.224	0.0026	6595.6	-4.686	2.785e-06	-0.0976975	0.0208488
271	4	46389486	rs11942333	a	g	0.3189	0.0053	6534.41	4.69	2.735e-06	0.0878804	0.0187378
272	4	46385578	rs16859354	t	g	0.6809	0.0053	6542.9	-4.687	2.766e-06	-0.087753	0.0187226
273	2	104266248	rs1673467	c	g	0.4645	0.001	6553.69	4.666	3.074e-06	0.0815819	0.0174843
274	22	48637027	rs133554	a	g	0.7596	0.002	6474.46	-4.794	1.636e-06	-0.0984129	0.0205284
275	16	31133100	rs59735493	a	g	0.2883	0.0028	6594.72	4.595	4.317e-06	0.0881876	0.0191921
276	22	48617557	rs56341886	a	g	0.1028	0.0068	6589.59	4.573	4.803e-06	0.130957	0.0286369
277	12	52323461	rs4762030	t	g	0.0203	0.0009	6573.32	4.966	6.839e-07	0.306543	0.0617284
278	16	31044683	rs58726213	a	g	0.6299	0.0036	6549.09	-4.836	1.323e-06	-0.0873598	0.0180645
279	5	175296514	rs72823149	a	g	0.3817	0.0094	6382.32	-4.613	3.964e-06	-0.0839065	0.0181891
280	17	46468830	rs4793816	c	g	0.4379	0.0005	6592.24	-4.7	2.599e-06	-0.0823656	0.0175246
281	10	103743133	rs35205878	a	g	0.2833	0.0117	6596.66	4.814	1.482e-06	0.0928486	0.0192872
282	16	31050023	rs732173	a	c	0.3651	0.0044	6554.75	4.711	2.47e-06	0.0853154	0.0181098
283	4	25671043	rs3815464	t	c	0.0511	0.0019	6603.38	4.588	4.468e-06	0.181015	0.0394539
284	19	2114465	rs11673600	a	c	0.1578	0.0018	6537.06	-4.583	4.581e-06	-0.109771	0.0239517
285	8	109848796	rs12680896	t	c	0.2077	0.0028	6586.58	4.966	6.847e-07	0.10646	0.0214378
286	16	31095171	rs11865038	t	c	0.3794	0.0035	6569.43	5.031	4.873e-07	0.0902788	0.0179445
287	7	158585546	rs2602550	a	g	0.7777	0.0054	6586.23	4.934	8.051e-07	0.103202	0.0209165
288	19	2123712	rs2072305	c	g	0.2206	0.0045	6529.1	-4.658	3.2e-06	-0.0981419	0.0210695
289	2	104375723	rs650576	a	t	0.4477	0.0007	6482.77	-4.575	4.768e-06	-0.0806705	0.0176329
290	2	28266069	rs7580274	t	c	0.7758	0.0022	6598.08	4.748	2.051e-06	0.0989358	0.0208374
291	16	31134059	rs61320757	a	g	0.2829	0.0035	6594.54	4.615	3.93e-06	0.0890754	0.0193013
292	22	48576899	rs133520	t	c	0.691	0.0059	6579.15	4.569	4.899e-06	0.0860627	0.0188362
293	16	76237192	rs56101390	a	g	0.1808	0.0013	6596.49	-4.622	3.8e-06	-0.104391	0.0225856
294	16	30878366	rs2878304	t	c	0.723	0.0062	6480.12	-4.89	1.009e-06	-0.0958062	0.0195923
295	19	2113301	rs117630602	t	c	0.1578	0.0019	6538.48	-4.585	4.544e-06	-0.109806	0.0239491
296	8	109762304	rs1497632	a	g	0.6578	0.0002	6584.99	-4.691	2.714e-06	-0.0860125	0.0183356
297	5	113877227	rs420532	t	c	0.784	0.0016	6587.82	-4.694	2.676e-06	-0.0992081	0.0211351
298	2	28092922	rs2337373	t	c	0.2238	0.0029	6589.59	-4.571	4.851e-06	-0.0953812	0.0208666
299	5	74587925	rs7712085	a	c	0.9211	0.0027	6570.84	-4.982	6.284e-07	-0.160904	0.0322971
300	7	158628009	rs2383435	a	g	0.7624	0.0016	6552.1	5.178	2.237e-07	0.106061	0.020483
301	22	48569389	rs5768414	a	c	0.2964	0.0103	6575.26	-4.573	4.798e-06	-0.0871843	0.019065
302	16	30893555	rs72799330	a	c	0.2657	0.0005	6555.1	4.756	1.976e-06	0.0938764	0.0197385
303	10	85256560	rs954415	t	c	0.7064	0.0069	6567.66	-5.125	2.975e-07	-0.0979949	0.019121
304	7	158596060	rs2788496	a	c	0.7778	0.0056	6590.83	5.083	3.717e-07	0.106287	0.0209103
305	16	31002720	rs8060857	a	g	0.629	0.0021	6583.05	-5.681	1.336e-08	-0.10224	0.0179969
306	8	109776218	rs2935792	t	c	0.6558	0.0008	6599.85	-4.772	1.825e-06	-0.0872729	0.0182885
307	16	31340216	rs4889543	t	c	0.5295	0.0015	6574.56	-4.901	9.553e-07	-0.0854735	0.01744
308	7	158561296	rs1189198	c	g	0.7774	0.0055	6588.88	4.816	1.464e-06	0.100674	0.0209041
309	16	31096164	rs7199949	c	g	0.3794	0.0035	6569.25	5.045	4.534e-07	0.0905303	0.0179446
310	2	104451881	rs2570489	a	g	0.4054	0.0066	6595.6	-4.57	4.881e-06	-0.0809158	0.0177059
311	2	122840466	rs1219896	t	c	0.8354	0.001	6594.19	4.778	1.775e-06	0.112005	0.0234418
312	16	31000809	rs13708	a	g	0.6291	0.002	6591.53	-5.844	5.088e-09	-0.105097	0.0179838
313	16	31347807	rs3925074	a	g	0.5276	0.002	6599.32	-4.919	8.699e-07	-0.0856072	0.0174034
314	7	158611006	rs746825	a	c	0.2233	0.0055	6595.96	-5.033	4.82e-07	-0.105019	0.0208662
315	16	30947572	rs7200879	a	g	0.7577	0.0014	6591.18	-5.51	3.59e-08	-0.111746	0.0202806
316	3	29111084	rs554154	t	c	0.8529	0.0012	6577.21	-4.803	1.562e-06	-0.118021	0.0245725
317	5	175308060	rs1560034	t	c	0.557	0.0102	6583.75	4.598	4.263e-06	0.0805363	0.0175155
318	8	109765650	rs3019895	a	c	0.6578	0.0002	6582.16	-4.705	2.535e-06	-0.0862868	0.0183394
319	8	109754941	rs3019359	t	c	0.4142	0.0023	6571.02	-5.548	2.887e-08	-0.0980191	0.0176675
320	16	31041137	rs7500176	a	g	0.363	0.0041	6537.77	4.683	2.829e-06	0.0850245	0.018156
321	19	2114175	rs55698722	t	c	0.8422	0.0018	6538.12	4.573	4.8e-06	0.109523	0.0239499
322	22	48560111	rs5768403	t	c	0.2958	0.01	6543.43	-4.871	1.112e-06	-0.0931252	0.0191183
323	7	158561482	rs1189200	a	g	0.7775	0.0054	6589.59	4.814	1.477e-06	0.100643	0.0209064
324	5	109007557	rs31597	t	c	0.7135	0.001	6591.71	4.666	3.065e-06	0.0897337	0.0192314
325	8	131055408	rs11774943	c	g	0.6623	0.0008	6512.48	-4.714	2.431e-06	-0.0871904	0.0184961
326	2	104260702	rs1457458	t	c	0.5193	0.0021	6584.28	4.657	3.205e-06	0.0810918	0.0174129
327	19	2174643	rs4807211	a	g	0.473	0.002	6575.44	4.67	3.012e-06	0.08143	0.0174368
328	16	31054607	rs1108431	t	c	0.3651	0.0044	6553.69	4.664	3.109e-06	0.0844739	0.0181119
329	5	55841462	rs30335	a	g	0.6043	0.0016	6547.32	4.614	3.946e-06	0.0823221	0.0178418
330	17	46467812	rs8072002	t	c	0.438	0.0005	6593.48	-4.709	2.491e-06	-0.0825129	0.0175224
331	8	109849894	rs4540387	a	g	0.1623	0.0011	6578.8	4.728	2.273e-06	0.111596	0.0236032
332	16	31082025	rs11642192	t	c	0.621	0.0034	6567.66	-5.07	3.971e-07	-0.0910068	0.0179501
333	22	48569860	rs2001899	a	g	0.2997	0.0105	6575.26	-4.623	3.775e-06	-0.0878542	0.0190037
334	19	2111035	rs79288884	t	c	0.1572	0.0019	6542.9	-4.566	4.973e-06	-0.109485	0.0239784
335	2	28087918	rs1973116	t	c	0.2208	0.0072	6586.41	-4.565	4.989e-06	-0.0957396	0.0209725
336	10	103674102	rs11191148	a	g	0.2801	0.0092	6563.06	4.594	4.354e-06	0.0891524	0.0194063
337	16	31081460	rs28814987	t	c	0.3734	0.0041	6563.59	4.899	9.64e-07	0.0882362	0.0180111
338	19	2136680	rs77347571	c	g	0.1548	0.0005	6481	-4.652	3.288e-06	-0.112775	0.0242424
339	18	28157984	rs1478543	t	c	0.5088	0.0052	6590.65	4.785	1.706e-06	0.0832237	0.0173926
340	17	46471628	rs12937347	a	c	0.5621	0.0005	6592.24	4.7	2.599e-06	0.0823656	0.0175246
341	5	55849831	rs39836	a	g	0.4219	0.0035	6537.95	-4.688	2.766e-06	-0.0828737	0.0176778
342	16	30987144	rs12931046	a	g	0.6303	0.0026	6586.94	-5.769	7.957e-09	-0.103861	0.0180032
343	8	109850359	rs11987020	t	g	0.7826	0.0016	6583.75	-5.36	8.322e-08	-0.112997	0.0210816
344	2	28213424	rs10175508	t	c	0.7756	0.0031	6601.08	4.735	2.188e-06	0.0986123	0.0208262
345	10	103754150	rs5003331	a	g	0.2819	0.013	6602.15	4.783	1.725e-06	0.0923531	0.0193086
346	2	28258027	rs7593127	a	g	0.7758	0.0022	6596.49	4.664	3.096e-06	0.097203	0.0208411
347	16	31339625	rs28372932	a	g	0.3539	0.0002	6551.56	-4.649	3.343e-06	-0.0847943	0.0182393
348	17	46472712	rs6504210	a	g	0.4381	0.0003	6593.48	-4.754	1.997e-06	-0.0832967	0.0175214
349	7	158528602	rs3816465	a	g	0.2153	0.0069	6592.6	-4.943	7.699e-07	-0.104537	0.0211485
350	22	48644923	rs133571	a	g	0.751	0.0023	6473.4	-4.703	2.564e-06	-0.0954187	0.0202889
351	2	104288396	rs264932	a	g	0.403	0.0026	6479.05	4.566	4.969e-06	0.0816447	0.017881
352	4	46386896	rs13140892	t	c	0.3191	0.0053	6538.12	4.67	3.017e-06	0.0874676	0.0187297
353	16	31359826	rs11645917	t	c	0.525	0.0014	6558.64	-4.835	1.329e-06	-0.084387	0.0174534
354	4	46397617	rs11943905	t	c	0.2727	0.0023	6527.16	4.857	1.193e-06	0.0952814	0.0196173
355	16	30989858	rs4889525	t	c	0.3711	0.0021	6595.25	5.747	9.066e-09	0.103321	0.0179783
356	16	31017554	rs7203999	t	c	0.375	0.001	6552.98	4.771	1.834e-06	0.0859343	0.0180118
357	8	109764328	rs1391194	t	c	0.3413	0.0004	6584.11	4.754	1.99e-06	0.0872247	0.0183476
358	2	67094114	rs17631826	a	g	0.0314	0.0002	6543.61	4.956	7.191e-07	0.247946	0.0500294
359	2	104269262	rs264979	a	t	0.5106	0.0036	6450.94	4.597	4.285e-06	0.0808287	0.0175829
360	10	97072008	rs3193970	t	c	0.5816	0.0007	6547.5	-4.78	1.751e-06	-0.08453	0.0176841
361	19	2125897	rs78684538	t	c	0.8423	0.0023	6554.93	4.569	4.903e-06	0.109316	0.0239255
362	22	48571256	rs8140457	a	g	0.7028	0.0108	6602.68	4.645	3.398e-06	0.0883002	0.0190097
363	22	48569604	rs2001902	t	g	0.7029	0.0107	6604.62	4.602	4.175e-06	0.0874811	0.0190094
364	16	30999142	rs9938550	a	g	0.3686	0.0014	6594.01	5.779	7.493e-09	0.104049	0.0180046
365	16	31363253	rs10747210	t	c	0.5218	0.0013	6534.06	-4.662	3.126e-06	-0.0815057	0.017483
366	8	109763691	rs3019371	a	t	0.658	0.0003	6587.11	-4.717	2.392e-06	-0.0864859	0.0183349
367	16	30893451	rs8050107	t	c	0.7299	0.0058	6558.64	-4.757	1.968e-06	-0.0933833	0.0196307
368	16	31347599	rs9673405	a	c	0.4739	0.0015	6556.16	4.86	1.174e-06	0.0848473	0.0174583
369	16	31349576	rs4450409	t	c	0.4723	0.0021	6589.06	5.07	3.976e-07	0.0882944	0.0174151
370	2	28202936	rs898032	c	g	0.2244	0.003	6595.6	-4.638	3.52e-06	-0.0966387	0.0208363
371	4	46381221	rs13152740	a	g	0.2567	0.0025	6602.5	4.963	6.933e-07	0.0986896	0.0198851
372	2	28124171	rs10177845	a	g	0.7761	0.0026	6588.7	4.621	3.81e-06	0.0964123	0.020864
373	19	2145450	rs1859953	t	c	0.5714	0.0003	6591.71	-4.68	2.862e-06	-0.0822272	0.0175699
374	16	31060363	rs11640957	t	c	0.3722	0.0043	6566.42	4.909	9.167e-07	0.0884544	0.0180188
375	10	97132556	rs11188298	t	c	0.5733	0.0011	6563.59	4.569	4.901e-06	0.0804996	0.0176186
376	19	2111038	rs77605654	c	g	0.1572	0.0019	6542.9	-4.566	4.973e-06	-0.109485	0.0239784
377	2	104377598	rs520351	c	g	0.4686	0.0005	6508.94	4.735	2.187e-06	0.0830216	0.0175336
378	22	48576728	rs133519	t	g	0.3093	0.006	6592.06	-4.652	3.284e-06	-0.087512	0.0188117
379	17	46464739	rs4239201	a	g	0.438	0.0005	6593.13	-4.707	2.512e-06	-0.0824802	0.0175229
380	16	31359330	rs12935192	a	g	0.5244	0.0014	6564.65	-4.816	1.465e-06	-0.0840132	0.0174446
381	2	104380545	rs506466	t	c	0.5286	0.0005	6511.42	-4.706	2.532e-06	-0.0824714	0.0175247
382	16	30942625	rs10782001	a	g	0.6407	0.0009	6577.21	-5.467	4.589e-08	-0.0991226	0.0181311
383	2	28276643	rs1395324	c	g	0.224	0.0021	6589.94	-4.82	1.434e-06	-0.100525	0.0208557
384	16	31336719	rs1143682	a	g	0.3664	0.0011	6485.95	-4.805	1.549e-06	-0.0874047	0.0181904
385	5	113876796	rs2245999	t	c	0.7839	0.0017	6590.12	-4.666	3.069e-06	-0.0985846	0.0211283
386	16	30999462	rs2305880	t	c	0.3708	0.002	6594.19	5.805	6.428e-09	0.104384	0.0179818
387	2	28173043	rs7595847	a	t	0.7757	0.003	6590.83	4.605	4.115e-06	0.0960032	0.0208476
388	16	31056433	rs35468353	a	g	0.6292	0.0038	6557.58	-4.762	1.917e-06	-0.0859387	0.0180468
389	2	28168415	rs7577437	a	g	0.2244	0.003	6592.24	-4.636	3.556e-06	-0.0966217	0.0208416
390	16	31347592	rs9673404	a	t	0.4742	0.0014	6549.97	4.848	1.249e-06	0.0846758	0.0174661
391	8	109761301	rs3019366	a	g	0.6578	0.0002	6583.05	-4.714	2.428e-06	-0.0864455	0.018338
392	2	28271435	rs13402420	t	g	0.2242	0.0022	6596.31	-4.795	1.63e-06	-0.0999252	0.0208394
393	10	103711274	rs11191159	a	g	0.2834	0.0106	6597.02	4.788	1.685e-06	0.0923365	0.019285
394	5	55845916	rs457587	a	g	0.3963	0.0032	6545.55	-4.656	3.22e-06	-0.0830585	0.017839
395	19	2175891	rs12982593	a	c	0.4736	0.002	6573.14	4.681	2.851e-06	0.0816302	0.0174386
396	5	113837198	rs1469249	a	g	0.2113	0.0014	6551.92	4.746	2.071e-06	0.101386	0.0213624
397	16	30897456	rs11150599	t	c	0.3921	0.0036	6561.82	4.863	1.157e-06	0.0867923	0.0178475
398	7	158541263	rs2788469	t	c	0.7766	0.0054	6567.48	4.668	3.047e-06	0.0976241	0.0209135
399	2	28209283	rs10209126	t	c	0.7759	0.003	6593.48	4.602	4.187e-06	0.095952	0.0208501
400	5	113867695	rs76252934	t	c	0.784	0.0017	6592.24	-4.594	4.353e-06	-0.097069	0.0211295
401	4	186144804	rs6857390	a	g	0.5395	0.0031	6525.74	-4.617	3.898e-06	-0.080949	0.0175328
402	8	109854124	rs60757853	t	c	0.2067	0.0025	6590.83	5.042	4.609e-07	0.108241	0.0214679
403	5	114121194	rs289032	a	g	0.3756	0.0053	6585.17	4.674	2.956e-06	0.0839608	0.0179634
404	5	114121436	rs289033	a	g	0.3748	0.0052	6584.64	4.637	3.543e-06	0.0833372	0.0179722
405	16	31050033	rs732172	t	c	0.3651	0.0044	6557.22	4.745	2.087e-06	0.0859129	0.018106
406	19	2170764	rs2108524	t	c	0.527	0.0021	6576.5	-4.67	3.01e-06	-0.0814235	0.0174354
407	3	29105651	rs619656	a	g	0.8522	0.0013	6587.82	-4.809	1.518e-06	-0.117842	0.0245045
408	22	48643854	rs133568	a	g	0.7629	0.0018	6506.47	-4.697	2.64e-06	-0.0966492	0.0205768
409	18	28155819	rs1382403	a	g	0.5093	0.0049	6598.25	4.805	1.547e-06	0.0835239	0.0173827
410	16	31057800	rs11862744	a	g	0.3705	0.0036	6557.75	4.8	1.583e-06	0.0866354	0.018049
411	16	31347541	rs9674009	a	c	0.526	0.0015	6554.39	-4.855	1.206e-06	-0.0847709	0.0174605
412	22	48637056	rs469999	a	g	0.3217	0.0028	6504.17	-5.232	1.677e-07	-0.097996	0.0187301
413	19	2136703	rs4806831	t	c	0.4464	0.0008	6497.45	4.602	4.175e-06	0.0810762	0.0176176
414	16	30934075	rs3813020	a	g	0.6388	0.0033	6577.74	-5.484	4.157e-08	-0.099311	0.0181092
415	16	31360944	rs12923297	t	c	0.4724	0.0022	6578.09	4.973	6.599e-07	0.0866825	0.0174306
416	16	31340368	rs55742763	a	g	0.5295	0.0015	6574.91	-4.887	1.025e-06	-0.085228	0.0174397
417	5	55844049	rs2448428	t	c	0.3967	0.0033	6543.08	-4.609	4.037e-06	-0.0822241	0.0178399
418	2	104261295	rs1669608	c	g	0.5192	0.0021	6584.11	4.66	3.161e-06	0.0811443	0.0174129
419	8	109790218	rs7844694	t	c	0.6471	0.0011	6593.13	-4.568	4.92e-06	-0.0831127	0.0181946
420	10	103586356	rs10883689	a	g	0.2873	0.0081	6584.81	4.69	2.738e-06	0.0901656	0.0192251
421	16	30980902	rs897986	t	c	0.3709	0.0022	6603.03	5.717	1.086e-08	0.102736	0.0179702
422	2	104201593	rs2060818	a	g	0.459	0.0007	6561.65	4.633	3.607e-06	0.0810264	0.017489
423	8	109863482	rs67578570	a	g	0.1338	0.0052	6439.09	5.302	1.146e-07	0.13694	0.0258279
424	16	31021078	rs7184567	t	c	0.3694	0.004	6549.97	4.795	1.626e-06	0.0866498	0.0180709
425	10	103697054	rs11191154	t	c	0.2837	0.0104	6593.83	4.704	2.549e-06	0.0907149	0.0192846
426	2	28235184	rs7602328	a	g	0.776	0.0026	6593.13	4.679	2.884e-06	0.0975703	0.0208528
427	16	31040139	rs112906665	t	c	0.6299	0.0037	6549.09	-4.809	1.516e-06	-0.0868737	0.0180648
428	2	28261163	rs6731650	a	c	0.7756	0.0023	6592.6	4.677	2.909e-06	0.0974708	0.0208404
429	17	46481963	rs57583172	a	g	0.2664	0.0075	6576.68	-4.566	4.976e-06	-0.0899153	0.0196924
430	16	31060647	rs11640767	a	g	0.3722	0.0044	6566.07	4.905	9.354e-07	0.0883849	0.0180194
431	19	2163771	rs36065733	t	g	0.5156	0.0044	6436.79	-4.568	4.916e-06	-0.0804295	0.0176071
432	2	104265522	rs1673465	a	g	0.4815	0.0025	6555.81	-4.617	3.901e-06	-0.0805665	0.01745
433	16	31026427	rs4889609	a	g	0.6303	0.0039	6545.55	-4.756	1.971e-06	-0.085962	0.0180744
434	16	30898219	rs113448632	t	c	0.2669	0.0007	6559.35	4.859	1.177e-06	0.0957338	0.0197024
435	8	109760964	rs2935785	a	g	0.3422	0.0003	6582.69	4.766	1.877e-06	0.0873982	0.0183378
436	4	46384703	rs16851626	a	g	0.7433	0.0026	6599.14	-4.971	6.663e-07	-0.0988732	0.01989
437	16	31099783	rs17839568	t	c	0.6205	0.0036	6565.89	-5.04	4.653e-07	-0.0904594	0.0179483
438	5	55848972	rs30353	c	g	0.4197	0.0032	6524.15	-4.582	4.595e-06	-0.0811493	0.0177105
439	8	109762972	rs3019368	a	c	0.658	0.0004	6580.57	-4.715	2.418e-06	-0.0864921	0.018344
440	5	55848669	rs2431115	a	g	0.4029	0.0032	6523.45	-4.72	2.359e-06	-0.0841058	0.017819
441	7	158583162	rs842456	a	g	0.7778	0.0055	6591.71	4.924	8.477e-07	0.102968	0.0209114
442	22	48639993	rs133565	a	g	0.3291	0.0028	6558.82	-5.298	1.168e-07	-0.0982345	0.0185418
443	16	31095204	rs11864806	c	g	0.3794	0.0035	6569.43	5.031	4.873e-07	0.0902788	0.0179445
444	2	104256215	rs264967	a	g	0.4814	0.0025	6591.71	-4.607	4.086e-06	-0.0801746	0.0174028
445	2	28164553	rs10170872	t	c	0.7756	0.003	6591.18	4.623	3.787e-06	0.0963594	0.0208435
446	5	55853436	rs456605	a	g	0.5722	0.0015	6419.81	4.8	1.585e-06	0.0854659	0.0178054
447	16	30949515	rs11640534	a	g	0.6383	0.0037	6576.32	-5.463	4.675e-08	-0.0989133	0.018106
448	10	103749743	rs11191170	a	g	0.7176	0.0133	6604.8	-4.773	1.813e-06	-0.0920927	0.0192945
449	16	30985994	rs4889604	t	g	0.6303	0.0026	6584.28	-5.734	9.79e-09	-0.103254	0.0180074
450	2	28151354	rs10185472	a	g	0.7827	0.0034	6600.02	4.64	3.485e-06	0.0977678	0.0210706
451	19	2161321	rs57908212	t	c	0.5157	0.0046	6430.24	-4.626	3.734e-06	-0.0814891	0.0176155
452	16	30931968	rs12930657	t	c	0.6389	0.0034	6575.97	-5.485	4.124e-08	-0.0993483	0.0181127
453	4	186151338	rs36009174	t	c	0.4601	0.0029	6532.11	4.806	1.536e-06	0.0842156	0.017523
454	10	103605714	rs1044258	t	c	0.6568	0.0105	6586.58	-5.1	3.395e-07	-0.0934069	0.0183151
455	10	85233662	rs10787952	a	g	0.2679	0.0096	6586.23	4.805	1.549e-06	0.0943688	0.0196397
456	8	109857400	rs13253194	a	g	0.2075	0.0022	6600.55	5.202	1.973e-07	0.111421	0.0214189
457	8	109845351	rs13256791	a	g	0.2381	0.0032	6572.43	5.198	2.014e-07	0.106228	0.0204363
458	2	28104566	rs13413962	a	g	0.7761	0.0028	6590.47	4.661	3.14e-06	0.0972311	0.0208606
459	16	31036367	rs57576577	a	g	0.3693	0.0038	6544.14	4.789	1.674e-06	0.086585	0.01808
460	16	30909706	rs11862962	c	g	0.7335	0.0005	6538.83	-5.215	1.836e-07	-0.102929	0.0197372
461	22	48615721	rs738184	t	c	0.7058	0.0089	6548.03	4.793	1.64e-06	0.0917518	0.0191429
462	7	158546543	rs710422	a	g	0.7739	0.0054	6553.16	4.671	3.004e-06	0.0973767	0.0208471
463	8	109763923	rs3019372	t	c	0.3412	0.0004	6583.75	4.719	2.366e-06	0.0865932	0.0183499
464	16	31066380	rs57434408	a	c	0.3718	0.0041	6558.29	4.876	1.081e-06	0.0879354	0.0180343

## Sheet: focal_HS
	CHR	BP	SNP	effect_allele	other_allele	Freq1	FreqSE	Effective_N	Z-score	p	beta	se
1	2	14691035	rs13419352	a	g	0.5784	0.0707	4870.18	-4.717	2.392e-06	-0.096566	0.0204719
2	7	92987445	rs2285505	t	c	0.5473	0.0868	4870.18	-4.744	2.091e-06	-0.096347	0.0203092
3	3	155561464	rs3762716	a	t	0.0254	0.0059	4870.18	5.293	1.206e-07	0.33989	0.0642151
4	2	166941733	rs11903891	t	g	0.2948	0.0588	4870.18	-5.148	2.627e-07	-0.114091	0.0221623
5	2	166764598	rs11897687	t	c	0.4205	0.1038	4870.18	4.581	4.619e-06	0.0938273	0.0204818
6	3	155565394	rs6787767	t	g	0.0252	0.0058	4870.18	4.715	2.412e-06	0.304122	0.0645009
7	2	166945367	rs13004083	a	g	0.6914	0.0632	4870.18	5.024	5.049e-07	0.10992	0.021879
8	2	14683275	rs2675889	t	c	0.4012	0.0679	4870.18	4.648	3.354e-06	0.095873	0.0206267
9	1	99745415	rs17399618	a	g	0.0664	0.0138	4870.18	4.6	4.224e-06	0.186795	0.0406075
10	3	155551144	rs7617024	t	c	0.9745	0.0056	4870.18	-5.274	1.332e-07	-0.33803	0.0640936
11	3	155555332	rs9851800	c	g	0.0252	0.0058	4870.18	5.189	2.112e-07	0.334534	0.0644699
12	2	166938753	rs12998106	t	c	0.2951	0.0583	4870.18	-5.148	2.63e-07	-0.114058	0.0221557
13	2	166939277	rs17744701	a	g	0.2952	0.0583	4870.18	-5.145	2.669e-07	-0.11398	0.0221536
14	2	14684923	rs10199048	a	t	0.4013	0.0677	4870.18	4.654	3.262e-06	0.0959922	0.0206257
15	2	166782396	rs7609164	a	g	0.5795	0.1038	4870.18	-4.572	4.823e-06	-0.0936438	0.020482
16	2	14686152	rs4670003	a	g	0.4014	0.0676	4870.18	4.696	2.658e-06	0.0968506	0.0206241
17	7	92988398	rs3735650	t	g	0.4442	0.0972	4870.18	4.818	1.448e-06	0.0980163	0.0203438
18	12	77721000	rs12426471	a	g	0.6951	0.058	4870.18	-4.815	1.469e-06	-0.105724	0.0219573
19	2	166939918	rs17744737	t	c	0.2952	0.0583	4870.18	-5.145	2.672e-07	-0.11398	0.0221536
20	2	166945217	rs11887412	c	g	0.3086	0.0632	4870.18	-5.019	5.184e-07	-0.109811	0.0218791
21	8	24467381	rs10429322	t	c	0.0705	0.0147	4870.18	4.641	3.475e-06	0.183293	0.0394944
22	2	14692102	rs4008992	a	c	0.4203	0.0704	4870.18	4.765	1.89e-06	0.0975852	0.0204796
23	12	77667192	rs1814978	a	g	0.1465	0.1574	4870.18	4.572	4.842e-06	0.130728	0.0285931
24	7	138338507	rs13243692	t	c	0.7899	0.0421	4870.18	-4.571	4.863e-06	-0.113448	0.024819
25	2	166941827	rs17801482	a	g	0.7053	0.059	4870.18	5.134	2.837e-07	0.113794	0.0221648
26	7	138339347	rs1673178	t	c	0.9781	0.1725	4870.18	-4.648	3.349e-06	-0.321073	0.0690777
27	2	166940574	rs60933734	a	g	0.2951	0.0584	4870.18	-5.103	3.343e-07	-0.113066	0.0221568
28	10	64625919	rs12267821	t	c	0.9771	0.0049	4870.18	-4.617	3.902e-06	-0.312059	0.0675891
29	2	166941420	rs34268282	a	g	0.7055	0.0589	4870.18	5.138	2.773e-07	0.113905	0.0221691
30	3	155554153	rs73007382	t	c	0.9746	0.0059	4870.18	-5.214	1.849e-07	-0.334846	0.0642205
31	2	166944004	rs11885663	t	c	0.3087	0.0632	4870.18	-5.026	4.998e-07	-0.109954	0.021877
32	3	155553848	rs9818344	t	c	0.9746	0.0057	4870.18	-5.278	1.303e-07	-0.338933	0.0642161
33	11	3660914	rs2271589	a	g	0.9608	0.0076	4870.18	-4.633	3.606e-06	-0.241357	0.0520952
34	2	166940829	rs10497280	a	g	0.7056	0.0583	4870.18	5.182	2.193e-07	0.114886	0.0221702
35	2	166939158	rs12999293	a	g	0.2951	0.0583	4870.18	-5.118	3.094e-07	-0.113396	0.0221564
36	3	155561824	rs6800944	a	c	0.9746	0.0057	4870.18	-5.237	1.634e-07	-0.336314	0.0642189
37	7	138340830	rs1659811	a	g	0.9826	0.1711	4870.18	-4.839	1.305e-06	-0.374079	0.0773051
38	2	166940799	rs60055328	t	c	0.7056	0.0583	4870.18	5.205	1.94e-07	0.115393	0.0221697
39	10	64633733	rs56699626	t	c	0.0229	0.005	4870.18	4.64	3.481e-06	0.313607	0.0675877
40	3	155567058	rs7616485	a	g	0.9749	0.0058	4870.18	-4.817	1.457e-06	-0.311272	0.0646195
41	2	166940767	rs59237858	t	c	0.2947	0.0584	4870.18	-5.185	2.156e-07	-0.114918	0.0221636
42	3	155553276	rs6441015	t	c	0.0254	0.0057	4870.18	5.14	2.754e-07	0.330119	0.0642255
43	2	166761893	rs13405162	t	g	0.4205	0.1037	4870.18	4.589	4.443e-06	0.0939905	0.0204817
44	2	166938488	rs1381106	t	c	0.7046	0.0586	4870.18	5.125	2.971e-07	0.113517	0.0221497
45	7	138337106	rs1622867	t	g	0.9825	0.1716	4870.18	-4.647	3.371e-06	-0.358294	0.0771021
46	2	166937095	rs569745	t	c	0.6473	0.0716	4870.18	4.751	2.022e-06	0.100517	0.0211569
47	2	166754152	rs12692787	t	c	0.5792	0.104	4870.18	-4.664	3.108e-06	-0.0955105	0.0204782
48	3	155565989	rs9843645	a	g	0.9748	0.0058	4870.18	-4.749	2.041e-06	-0.306305	0.0644987
49	7	92991487	rs6956125	a	g	0.5589	0.0986	4870.18	-5.005	5.58e-07	-0.101875	0.0203546
50	2	14688288	rs10177137	t	c	0.401	0.0662	4870.18	4.682	2.835e-06	0.0965791	0.0206277
51	3	155552311	rs1991545	a	g	0.0254	0.0057	4870.18	5.354	8.596e-08	0.343785	0.0642108
52	2	166942140	rs11904006	t	c	0.2739	0.0555	4870.18	-5.239	1.611e-07	-0.118699	0.0226568
53	3	155566010	rs9881705	a	g	0.0252	0.0058	4870.18	4.749	2.041e-06	0.306305	0.0644987
54	3	155559865	rs59849326	a	g	0.9747	0.0057	4870.18	-5.364	8.119e-08	-0.345085	0.0643336
55	11	102652744	rs17860938	t	c	0.8755	0.0241	4870.18	-4.611	4.002e-06	-0.141205	0.0306234
56	2	166940857	rs17801404	t	c	0.7052	0.0583	4870.18	5.178	2.248e-07	0.114753	0.0221616
57	2	166945635	rs1972712	t	c	0.6919	0.0633	4870.18	5.026	4.996e-07	0.110013	0.0218888
58	7	138336705	rs2883145	t	c	0.2044	0.0431	4870.18	4.645	3.406e-06	0.116453	0.0250706
59	3	155565917	rs6790836	t	g	0.0252	0.0058	4870.18	4.749	2.041e-06	0.306305	0.0644987
60	2	14684170	rs2696897	a	c	0.4012	0.0679	4870.18	4.663	3.111e-06	0.096181	0.0206264
61	12	22265602	rs12306254	a	t	0.3497	0.069	4870.18	4.604	4.135e-06	0.0976113	0.0212014
62	2	166943277	rs11890028	t	g	0.658	0.0671	4870.18	5.051	4.396e-07	0.107604	0.0213035
63	4	102030909	rs143246322	t	c	0.9386	0.0134	4870.18	-4.69	2.734e-06	-0.197507	0.0421124
64	3	155558377	rs28693702	a	g	0.9748	0.0058	4870.18	-5.304	1.135e-07	-0.341906	0.064462
65	3	155558378	rs146176633	t	c	0.9748	0.0058	4870.18	-5.171	2.33e-07	-0.33338	0.0644712
66	2	166945658	rs1972713	t	c	0.308	0.0633	4870.18	-5.001	5.718e-07	-0.109478	0.0218913
67	2	166938268	rs11884723	t	c	0.2954	0.0586	4870.18	-5.117	3.098e-07	-0.113341	0.0221499
68	3	155549853	rs13315001	a	g	0.9744	0.0055	4870.18	-5.234	1.663e-07	-0.334842	0.0639743
69	12	77723577	rs11104748	a	g	0.6938	0.059	4870.18	-4.695	2.666e-06	-0.102979	0.0219337
70	2	14691616	rs6723839	a	g	0.5951	0.0675	4870.18	-4.656	3.228e-06	-0.0958942	0.0205958
71	3	155550391	rs7618998	t	c	0.0256	0.0055	4870.18	5.232	1.681e-07	0.334714	0.0639745
72	3	155559417	rs55890963	a	g	0.9747	0.0058	4870.18	-5.257	1.463e-07	-0.338241	0.064341
73	3	155534276	rs6797143	t	g	0.976	0.0054	4870.18	-4.608	4.071e-06	-0.304404	0.0660598

## Sheet: focal_lesion_negative
	CHR	BP	SNP	effect_allele	other_allele	Freq1	FreqSE	Effective_N	Z-score	p	beta	se
1	9	20898330	rs10811425	t	c	0.6945	0.0544	19664.3	-4.829	1.373e-06	-0.0528328	0.0109407
2	9	20805270	rs10811408	t	g	0.7204	0.0503	19664.3	-4.876	1.083e-06	-0.0547509	0.0112287
3	9	20797243	rs10811406	c	g	0.2958	0.0548	19664.3	4.776	1.786e-06	0.0527365	0.011042
4	9	20779474	rs10964695	t	g	0.2671	0.0475	19664.3	4.672	2.987e-06	0.0532168	0.0113906
5	9	20812056	rs10964718	a	t	0.297	0.0538	19664.3	4.706	2.522e-06	0.0519036	0.0110292
6	9	20832301	rs7030843	a	g	0.6792	0.0587	19664.3	-4.648	3.345e-06	-0.0501831	0.0107967
7	16	50098526	rs111871031	t	c	0.0789	0.0175	19664.3	-4.714	2.433e-06	-0.0881248	0.0186943
8	16	50058418	rs113472685	t	g	0.0795	0.0176	19664.3	-4.663	3.122e-06	-0.0868712	0.0186299
9	16	50140445	rs75605575	t	g	0.0774	0.0171	19664.3	-4.568	4.918e-06	-0.0861518	0.0188599
10	9	20789869	rs10964702	a	g	0.7033	0.0539	19664.3	-4.667	3.062e-06	-0.051489	0.0110326
11	13	22767492	rs9580320	t	c	0.096	0.0194	19664.3	4.686	2.793e-06	0.0801652	0.0171074
12	9	20805089	rs17759355	t	g	0.2685	0.0483	19664.3	4.762	1.913e-06	0.0541509	0.0113715
13	16	50145180	rs112518225	a	t	0.0788	0.0171	19664.3	-4.686	2.781e-06	-0.0876528	0.0187052
14	13	22757477	rs9510023	t	c	0.882	0.0226	19664.3	-4.898	9.686e-07	-0.0765111	0.0156209
15	9	20801250	rs10122278	a	g	0.7031	0.0541	19664.3	-4.763	1.906e-06	-0.0525366	0.0110302
16	13	22755812	rs74861615	t	c	0.1012	0.0202	19664.3	5.23	1.694e-07	0.0873824	0.0167079
17	16	50045839	rs4638568	a	g	0.0806	0.0178	19664.3	-4.703	2.558e-06	-0.0870677	0.0185132
18	9	20774296	rs10964693	t	g	0.7026	0.0539	19664.3	-4.65	3.327e-06	-0.0512667	0.0110251
19	9	20823617	rs10511681	a	g	0.6947	0.0552	19664.3	-4.697	2.634e-06	-0.0513997	0.0109431
20	9	20770487	rs9298810	t	c	0.268	0.0477	19664.3	4.8	1.586e-06	0.0546147	0.0113781
21	9	20795845	rs10964705	a	g	0.3066	0.0569	19664.3	4.918	8.722e-07	0.0537513	0.0109295
22	9	20794627	rs10757146	a	g	0.6923	0.0567	19664.3	-4.828	1.376e-06	-0.0527163	0.0109189
23	9	20801654	rs10964709	a	g	0.2958	0.0541	19664.3	4.689	2.747e-06	0.0517769	0.0110422
24	9	20780196	rs12684520	a	g	0.2952	0.0538	19664.3	4.57	4.869e-06	0.0504941	0.011049
25	9	20828693	rs10964732	t	c	0.3027	0.0556	19664.3	4.677	2.906e-06	0.0513045	0.0109695
26	9	20786994	rs10511686	c	g	0.2956	0.0538	19664.3	4.574	4.789e-06	0.0505183	0.0110447
27	9	20928187	rs10811429	a	t	0.7272	0.0486	19664.3	-4.738	2.154e-06	-0.0536098	0.0113149
28	9	20774661	rs10964694	a	t	0.2968	0.054	19664.3	4.66	3.157e-06	0.0514068	0.0110315
29	9	20823419	rs10811411	a	t	0.6957	0.0554	19664.3	-4.692	2.708e-06	-0.0513924	0.0109532
30	9	20811311	rs10964716	t	c	0.2958	0.0536	19664.3	4.7	2.602e-06	0.0518983	0.0110422
31	9	20742648	rs883599	a	t	0.2814	0.0511	19664.3	4.673	2.973e-06	0.0523715	0.0112073
32	9	20790018	rs60841575	a	t	0.7034	0.0539	19664.3	-4.655	3.24e-06	-0.0513617	0.0110337
33	9	20776283	rs12378436	t	g	0.2955	0.0539	19664.3	4.73	2.25e-06	0.0522445	0.0110454
34	9	20890316	rs12379622	a	g	0.2742	0.0485	19664.3	4.772	1.826e-06	0.0539079	0.0112967
35	9	20802671	rs10123225	a	g	0.7027	0.0543	19664.3	-4.771	1.833e-06	-0.0526043	0.0110259
36	9	20789841	rs10964701	t	c	0.2965	0.054	19664.3	4.609	4.037e-06	0.0508597	0.0110349
37	9	20790247	rs58997320	c	g	0.7035	0.054	19664.3	-4.647	3.369e-06	-0.0512785	0.0110348
38	9	20811573	rs10964717	a	c	0.7044	0.0538	19664.3	-4.755	1.981e-06	-0.0525152	0.0110442
39	9	20898642	rs10964749	t	g	0.6946	0.0547	19664.3	-4.719	2.374e-06	-0.0516355	0.010942
40	9	20886882	rs7044578	t	c	0.7195	0.0492	19664.3	-4.944	7.653e-07	-0.0554591	0.0112175
41	9	20896915	rs7034513	t	g	0.6969	0.0542	19664.3	-4.661	3.145e-06	-0.0511101	0.0109655
42	9	20786870	rs10964698	a	g	0.7033	0.054	19664.3	-4.667	3.056e-06	-0.051489	0.0110326
43	9	20808245	rs12685470	a	c	0.2662	0.048	19664.3	4.707	2.516e-06	0.0536726	0.0114027
44	9	20795735	rs10964704	a	g	0.6936	0.0569	19664.3	-4.943	7.711e-07	-0.0540341	0.0109314
45	9	20784518	rs72703925	a	t	0.2669	0.0475	19664.3	4.593	4.366e-06	0.0523303	0.0113935
46	5	117895905	rs10040295	a	g	0.7045	0.0589	19664.3	-4.785	1.706e-06	-0.0528513	0.0110452
47	9	20796284	rs112888809	a	g	0.2956	0.0547	19664.3	4.796	1.618e-06	0.0529675	0.0110441
48	9	20788919	rs72703926	t	c	0.2963	0.0541	19664.3	4.631	3.645e-06	0.0511122	0.011037
49	9	20842631	rs61312764	t	g	0.6944	0.055	19664.3	-4.668	3.037e-06	-0.0510687	0.0109402
50	9	20811421	rs10511682	a	g	0.7042	0.0538	19664.3	-4.746	2.072e-06	-0.0524056	0.0110421
51	9	20823879	rs10757148	c	g	0.3033	0.0551	19664.3	4.701	2.593e-06	0.0515386	0.0109633
52	9	20789159	rs10964700	a	t	0.7041	0.0539	19664.3	-4.567	4.942e-06	-0.0504263	0.0110414
53	9	20816085	rs17759393	a	g	0.2661	0.0481	19664.3	4.731	2.232e-06	0.0539524	0.011404
54	13	22753687	rs9510015	t	c	0.8789	0.0231	19664.3	-5.11	3.226e-07	-0.078929	0.015446
55	9	20742687	rs883600	t	g	0.7184	0.0508	19664.3	-4.641	3.465e-06	-0.052002	0.0112049
56	9	20883686	rs7045896	c	g	0.3063	0.055	19664.3	4.678	2.899e-06	0.0511452	0.0109331
57	13	22767031	rs9510032	t	c	0.8903	0.0228	19664.3	-5.266	1.396e-07	-0.0849081	0.0161238
58	9	20762926	rs17832189	t	c	0.7045	0.0536	19664.3	-4.605	4.134e-06	-0.0508654	0.0110457
59	10	83943342	rs630499	a	g	0.2393	0.1435	19664.3	-5.103	3.34e-07	-0.0602707	0.0118108
60	9	20831382	rs10811412	t	c	0.679	0.0586	19664.3	-4.683	2.825e-06	-0.0505522	0.0107948
61	9	20831512	rs10811413	a	g	0.6791	0.0586	19664.3	-4.599	4.241e-06	-0.0496505	0.0107959

## Sheet: focal_other_lesion
	CHR	BP	SNP	effect_allele	other_allele	Freq1	FreqSE	Effective_N	Z-score	p	beta	se
1	3	165482759	rs67163719	t	g	0.8906	0.0256	15142.7	-4.828	1.378e-06	-0.0888109	0.018395
2	22	34993396	rs5755125	c	g	0.102	0.1518	15142.7	4.581	4.622e-06	0.0869169	0.0189734
3	3	27822530	rs7647094	t	c	0.3386	0.0646	15142.7	-4.606	4.099e-06	-0.0558891	0.012134
4	3	27826932	rs4491854	a	c	0.6589	0.065	15142.7	4.756	1.973e-06	0.0576037	0.0121118
5	1	225505724	rs77994867	a	t	0.1203	0.0297	15142.7	4.808	1.526e-06	0.0848626	0.0176503
6	1	225502752	rs142276163	t	c	0.8797	0.0297	15142.7	-4.795	1.63e-06	-0.0846335	0.0176504
