# Supplementary material for: Brain Connectivity Yields Insights into the Pathogenesis of Epilepsy and Subtypes: Evidence from Mendelian Randomization Analysis
Source: Health Data Sci. 2025 Aug 5;5:0283. doi: 10.34133/hds.0283 (PMC12324163; doi:10.34133/hds.0283)
Supplement: Supplementary 1 — Tables S1 to S11 Figs. S1 to S12 [file hds.0283.f1.zip › Supplementary table 4-5.xlsx]

## Sheet:  Results for forward MR
	id.exposure	id.outcome	outcome	exposure	method	nsnp	b	se	pval	lo_ci	up_ci	or	or_lci95	or_uci95
1	all_epilepsy	FC_Default	FC_Default	all_epilepsy	Inverse variance weighted	42	0.000117332911796417	0.000392151795431227	0.764785319668232	-0.000651285	0.000885950430841622	1.00011733979557	0.999348927432536	1.00088634300085
2	all_epilepsy	FC_Default	FC_Default	all_epilepsy	Weighted median	42	0.000611936587949642	0.000562966317151861	0.277042931984779	-0.000491477	0.00171535056956729	1.00061212385934	0.999508643361563	1.00171682262493
3	all_epilepsy	FC_Default	FC_Default	all_epilepsy	MR Egger	42	-0.00114817	0.00137565568631448	0.408880285041918	-0.00384446	0.00154811420374084	0.998852487954621	0.996162924373708	1.00154931315116
4	all_epilepsy	FC_Default	FC_Default	all_epilepsy	Simple mode	42	0.00148643055406111	0.00113532829452633	0.197739314811137	-0.000738813	0.00371167401133271	1.00148753583953	0.999261459951842	1.00371857080356
5	all_epilepsy	FC_Default	FC_Default	all_epilepsy	Weighted mode	42	0.00135603836191984	0.00131066702665579	0.306911995978041	-0.00121287	0.00392494573416519	1.00135695819767	0.998787866218017	1.00393
6	all_epilepsy	FC_Dorsal.Attention	FC_Dorsal.Attention	all_epilepsy	Inverse variance weighted	42	-9.6827e-05	0.000282501061141771	0.731787108744284	-0.000650529	0.000456875053177288	0.999903177660925	0.999349682441686	1.00045697943648
7	all_epilepsy	FC_Dorsal.Attention	FC_Dorsal.Attention	all_epilepsy	Weighted median	42	7.97106091779598e-05	0.000390099153736958	0.83809232459505	-0.000684884	0.000844304950502397	1.00007971378615	0.999315350747183	1.00084466147626
8	all_epilepsy	FC_Dorsal.Attention	FC_Dorsal.Attention	all_epilepsy	MR Egger	42	0.000820099724286491	0.000990916221839856	0.412797607500174	-0.0011221	0.00276229551909261	1.00082043609801	0.99887853324387	1.00276611417263
9	all_epilepsy	FC_Dorsal.Attention	FC_Dorsal.Attention	all_epilepsy	Simple mode	42	0.000740788140955411	0.000989909521309403	0.458527021865946	-0.00119943	0.00268101080272184	1.00074106259226	0.998801284513267	1.00268460792611
10	all_epilepsy	FC_Dorsal.Attention	FC_Dorsal.Attention	all_epilepsy	Weighted mode	42	0.000641558781759037	0.000953351513299329	0.504754104074791	-0.00122701	0.00251012774782572	1.00064176462461	0.998773742284895	1.00251328075608
11	all_epilepsy	FC_Frontoparietal	FC_Frontoparietal	all_epilepsy	Inverse variance weighted	42	-0.000271251	0.000206367953417641	0.18871018234548	-0.000675732	0.000133230262209228	0.999728785858717	0.999324496140342	1.00013323913775
12	all_epilepsy	FC_Frontoparietal	FC_Frontoparietal	all_epilepsy	Weighted median	42	-0.000354696	0.000278185685807682	0.202297784397229	-0.00089994	0.000190548189500959	0.99964536714242	0.999100465125417	1.00019056634496
13	all_epilepsy	FC_Frontoparietal	FC_Frontoparietal	all_epilepsy	MR Egger	42	-0.00136928	0.000723178321822436	0.065550843805412	-0.00278671	4.81455086027713e-05	0.998631653039429	0.997217165768841	1.00004814666762
14	all_epilepsy	FC_Frontoparietal	FC_Frontoparietal	all_epilepsy	Simple mode	42	-0.000621633	0.000622337185156001	0.323717474930568	-0.00184141	0.000598147999700245	0.999378560290485	0.998160280596051	1.00059832692589
15	all_epilepsy	FC_Frontoparietal	FC_Frontoparietal	all_epilepsy	Weighted mode	42	-0.000621633	0.000629949376425164	0.329529564540309	-0.00185633	0.000613067894587805	0.999378560290485	0.99814538826068	1.00061325585912
16	all_epilepsy	FC_global	FC_global	all_epilepsy	Inverse variance weighted	42	-0.000304289	0.00041382042464135	0.462146117233552	-0.00111538	0.000506798608046522	0.999695756867081	0.998885244345685	1.00050692705216
17	all_epilepsy	FC_global	FC_global	all_epilepsy	Weighted median	42	-0.000108795	0.00052388306014337	0.83548657231574	-0.00113561	0.000918015955014105	0.999891211075077	0.998865038915328	1.00091843746063
18	all_epilepsy	FC_global	FC_global	all_epilepsy	MR Egger	42	-0.00214786	0.00143648277326326	0.142704910549172	-0.00496337	0.000667645645443001	0.997854444411835	0.995048930325871	1.00066786857041
19	all_epilepsy	FC_global	FC_global	all_epilepsy	Simple mode	42	7.35653145612844e-05	0.00119384629538294	0.95116452651442	-0.00226637	0.00241350405351185	1.00007356802056	0.997736192860774	1.00241641889895
20	all_epilepsy	FC_global	FC_global	all_epilepsy	Weighted mode	42	-0.000210169	0.0010775140057428	0.846317065712382	-0.0023221	0.00190175818708522	0.999789852819842	0.99768059726552	1.00190356767607
21	all_epilepsy	FC_Limbic	FC_Limbic	all_epilepsy	Inverse variance weighted	42	-2.50567e-05	0.000480125620959645	0.958378983242132	-0.000966103	0.000915989474637099	0.999974943571474	0.99903436356769	1.00091640912112
22	all_epilepsy	FC_Limbic	FC_Limbic	all_epilepsy	Weighted median	42	0.000147410018965023	0.00066651715352355	0.824964249294852	-0.00115896	0.00145378363987118	1.00014742088436	0.998841707736997	1.00145484089559
23	all_epilepsy	FC_Limbic	FC_Limbic	all_epilepsy	MR Egger	42	-0.00167641	0.00168279375522463	0.325137690094678	-0.00497469	0.00162186329043862	0.998324991924692	0.995037665038409	1.00162317922203
24	all_epilepsy	FC_Limbic	FC_Limbic	all_epilepsy	Simple mode	42	0.000320866126200308	0.00158271614811772	0.840347765863604	-0.00278126	0.00342298977651104	1.00032091760924	0.997222606589402	1.00342885489619
25	all_epilepsy	FC_Limbic	FC_Limbic	all_epilepsy	Weighted mode	42	-0.000743297	0.00154431497170544	0.632853973528102	-0.00377015	0.00228356056941915	0.999256979401493	0.996236943988255	1.00228616987965
26	all_epilepsy	FC_Somatomotor	FC_Somatomotor	all_epilepsy	Inverse variance weighted	42	-0.00108537	0.00151295362656268	0.47313666020714	-0.00405076	0.00188001908584312	0.998915218778781	0.995957434127778	1.00188178742972
27	all_epilepsy	FC_Somatomotor	FC_Somatomotor	all_epilepsy	Weighted median	42	-0.00123249	0.00210837232088613	0.558838132742794	-0.0053649	0.00289992245415391	0.998768271905749	0.994649468315387	1.00290413129673
28	all_epilepsy	FC_Somatomotor	FC_Somatomotor	all_epilepsy	MR Egger	42	-0.00382735	0.00534897896100007	0.478438387636558	-0.0143113	0.0066566489128977	0.996179965117487	0.985790571949149	1.00667885364263
29	all_epilepsy	FC_Somatomotor	FC_Somatomotor	all_epilepsy	Simple mode	42	-0.00198987	0.00458784901226078	0.666761376316823	-0.0109821	0.00700231616555713	0.998012110576134	0.989078030625642	1.00702688970514
30	all_epilepsy	FC_Somatomotor	FC_Somatomotor	all_epilepsy	Weighted mode	42	-0.00185342	0.00442057693414138	0.677206125155583	-0.0105178	0.00681090724073671	0.998148292978599	0.989537363828053	1.00683415421716
31	all_epilepsy	FC_Ventral.Attention	FC_Ventral.Attention	all_epilepsy	Inverse variance weighted	42	0.000515895942294674	0.000300643505769952	0.0861671037448005	-7.33653e-05	0.00110515721360378	1.00051602903949	0.999926637362155	1.00110576812487
32	all_epilepsy	FC_Ventral.Attention	FC_Ventral.Attention	all_epilepsy	Weighted median	42	0.000254292460119724	0.000378390740295599	0.501560339910299	-0.000487353	0.000995938311099098	1.00025432479519	0.999512765346514	1.00099643442234
33	all_epilepsy	FC_Ventral.Attention	FC_Ventral.Attention	all_epilepsy	MR Egger	42	-0.000622697	0.00105008478078353	0.556521668848025	-0.00268086	0.00143546964815537	0.999377497313063	0.997322727610785	1.00143650042787
34	all_epilepsy	FC_Ventral.Attention	FC_Ventral.Attention	all_epilepsy	Simple mode	42	-0.000251686	0.000878543474942135	0.775952842448204	-0.00197363	0.00147025965509013	0.999748346114356	0.998028315561863	1.00147134101671
35	all_epilepsy	FC_Ventral.Attention	FC_Ventral.Attention	all_epilepsy	Weighted mode	42	-0.00014912	0.00081961258382484	0.856527068915796	-0.00175556	0.00145732107502775	0.999850891528504	0.998245979840962	1.00145838348341
36	all_epilepsy	FC_Visual	FC_Visual	all_epilepsy	Inverse variance weighted	42	-0.00461503	0.00263878725259178	0.0803047632905022	-0.00978705	0.000556993906257157	0.995395603774704	0.990260685207884	1.00055714905617
37	all_epilepsy	FC_Visual	FC_Visual	all_epilepsy	Weighted median	42	-0.00238582	0.0036864663060183	0.517513862973547	-0.00961129	0.00483965763353247	0.997617027471465	0.990434750542433	1.00485138769206
38	all_epilepsy	FC_Visual	FC_Visual	all_epilepsy	MR Egger	42	-0.00648613	0.00935697295966363	0.492197683937004	-0.0248258	0.0118535334095542	0.993534855968216	0.975479825236266	1.01192406494383
39	all_epilepsy	FC_Visual	FC_Visual	all_epilepsy	Simple mode	42	0.00314129152073092	0.00828727868128723	0.7066068777883	-0.0131018	0.0193843577360539	1.00314623054723	0.986983679945888	1.01957345426044
40	all_epilepsy	FC_Visual	FC_Visual	all_epilepsy	Weighted mode	42	0.00269558012861194	0.00871603755566131	0.758684927220103	-0.0143879	0.0197790137377081	1.00269921647134	0.98571515705812	1.01997591445473
41	all_epilepsy	SC_Default	SC_Default	all_epilepsy	Inverse variance weighted	42	-0.000570051	0.000533366603080046	0.285169565082787	-0.00161545	0.00047534787353488	0.999430111779511	0.998385854925187	1.00047546086924
42	all_epilepsy	SC_Default	SC_Default	all_epilepsy	Weighted median	42	-0.000527175	0.000721125222967442	0.46475143185715	-0.00194058	0.000886230170761144	0.999472963666211	0.998061301006062	1.00088662298875
43	all_epilepsy	SC_Default	SC_Default	all_epilepsy	MR Egger	42	-0.000577905	0.00189342706386326	0.761783864141641	-0.00428902	0.00313321176079306	0.999422261670717	0.995720162390872	1.00313812539925
44	all_epilepsy	SC_Default	SC_Default	all_epilepsy	Simple mode	42	-0.00106045	0.00168040866473725	0.531499470381453	-0.00435405	0.00223315116600081	0.99894011226132	0.995655414337202	1.00223564650521
45	all_epilepsy	SC_Default	SC_Default	all_epilepsy	Weighted mode	42	-7.55753e-06	0.00146091429270245	0.995897532341301	-0.00287095	0.002855834486799	0.99999244250166	0.997133167693971	1.00285991626681
46	all_epilepsy	SC_Dorsal.Attention	SC_Dorsal.Attention	all_epilepsy	Inverse variance weighted	42	-0.00042254	0.000454069044065951	0.352079932140547	-0.00131251	0.000467435712154921	0.999577549643076	0.998688346030431	1.00046754497725
47	all_epilepsy	SC_Dorsal.Attention	SC_Dorsal.Attention	all_epilepsy	Weighted median	42	-0.000470184	0.000606822681941666	0.438440097185484	-0.00165956	0.00071918801487076	0.999529926077648	0.998341819404752	1.00071944669258
48	all_epilepsy	SC_Dorsal.Attention	SC_Dorsal.Attention	all_epilepsy	MR Egger	42	0.00216792938547293	0.00155414199767022	0.170733160629776	-0.000878189	0.00521404770090656	1.00217028104349	0.999122196565084	1.00522766450355
49	all_epilepsy	SC_Dorsal.Attention	SC_Dorsal.Attention	all_epilepsy	Simple mode	42	-0.000444165	0.00135864228939242	0.745392978827035	-0.0031071	0.0022187740182556	0.999555933757659	0.996897718295216	1.00222123731883
50	all_epilepsy	SC_Dorsal.Attention	SC_Dorsal.Attention	all_epilepsy	Weighted mode	42	-0.000481189	0.00131025936493976	0.715323516723471	-0.0030493	0.00208691930876805	0.999518926706368	0.996955346983623	1.0020890984405
51	all_epilepsy	SC_Frontoparietal	SC_Frontoparietal	all_epilepsy	Inverse variance weighted	42	0.000366614754268493	0.000254384688601109	0.149533139012079	-0.000131979	0.000865208743926665	1.00036668196567	0.999868029473487	1.00086558314498
52	all_epilepsy	SC_Frontoparietal	SC_Frontoparietal	all_epilepsy	Weighted median	42	0.00020168205320955	0.000352449545560592	0.56716645453114	-0.000489119	0.00089248316250831	1.0002017023924	0.999511000543136	1.00089288154411
53	all_epilepsy	SC_Frontoparietal	SC_Frontoparietal	all_epilepsy	MR Egger	42	-0.00018497	0.000891856207599999	0.836750934511074	-0.00193301	0.00156306852477671	0.99981504746371	0.998068859247374	1.00156429075311
54	all_epilepsy	SC_Frontoparietal	SC_Frontoparietal	all_epilepsy	Simple mode	42	0.000187919216069067	0.000783194751469497	0.811572891792926	-0.00134714	0.00172298092894928	1.00018793687399	0.998653764492315	1.00172446611345
55	all_epilepsy	SC_Frontoparietal	SC_Frontoparietal	all_epilepsy	Weighted mode	42	9.56078578036061e-05	0.00073750060039971	0.897487020772103	-0.00134989	0.00154110903458704	1.00009561242838	0.99865101737718	1.00154229715338
56	all_epilepsy	SC_global	SC_global	all_epilepsy	Inverse variance weighted	42	0.000305987031137056	0.00149166031826009	0.837469117799068	-0.00261767	0.00322964125492684	1.00030603384994	0.997385755910613	1.00323486216529
57	all_epilepsy	SC_global	SC_global	all_epilepsy	Weighted median	42	0.00221559651554618	0.0013327060554527	0.0964166675432168	-0.000396507	0.00482770038423347	1.00221805276319	0.999603571245511	1.00483937250534
58	all_epilepsy	SC_global	SC_global	all_epilepsy	MR Egger	42	-0.00343022	0.00525834896260575	0.517914623371413	-0.0137366	0.00687614323271768	0.996575655752017	0.986357331657111	1.00689983818442
59	all_epilepsy	SC_global	SC_global	all_epilepsy	Simple mode	42	0.0031723865652006	0.00290039727413478	0.280437677085063	-0.00251239	0.00885716522250477	1.00317742390885	0.997490761323484	1.00889650597379
60	all_epilepsy	SC_global	SC_global	all_epilepsy	Weighted mode	42	0.00331611149126897	0.00275010134298633	0.234801892508711	-0.00207409	0.00870631012352219	1.00332161587168	0.997928062291456	1.0087443202708
61	all_epilepsy	SC_Limbic	SC_Limbic	all_epilepsy	Inverse variance weighted	42	-9.05586e-05	0.000995478590819755	0.927516469204826	-0.0020417	0.00186057940131685	0.99990944546362	0.997960386170206	1.00186231135315
62	all_epilepsy	SC_Limbic	SC_Limbic	all_epilepsy	Weighted median	42	-0.00158517	0.001433261304616	0.268732963584145	-0.00439436	0.00122402649312557	0.998416090047578	0.995615283242097	1.00122477591929
63	all_epilepsy	SC_Limbic	SC_Limbic	all_epilepsy	MR Egger	42	-0.000537296	0.00349012496764864	0.878425182892229	-0.00737794	0.00630334872145745	0.999462848102629	0.992649209044212	1.00632325663086
64	all_epilepsy	SC_Limbic	SC_Limbic	all_epilepsy	Simple mode	42	-0.00269007	0.00337064370635703	0.429418764512033	-0.00929653	0.00391639608539914	0.997313549405108	0.990746551867143	1.00392407518608
65	all_epilepsy	SC_Limbic	SC_Limbic	all_epilepsy	Weighted mode	42	-0.00333074	0.00321421436061038	0.306157209995571	-0.0096306	0.00296911886353826	0.996674799482164	0.990415624299023	1.00297353106265
66	all_epilepsy	SC_Somatomotor	SC_Somatomotor	all_epilepsy	Inverse variance weighted	42	0.00127906327123162	0.00112452445324672	0.255360272889443	-0.000925005	0.0034831311995952	1.00127988162153	0.999075423027796	1.00348920435022
67	all_epilepsy	SC_Somatomotor	SC_Somatomotor	all_epilepsy	Weighted median	42	0.00203170392403586	0.00141613058025665	0.151376352570551	-0.000743912	0.00480731986133888	1.00203376923292	0.999256364620673	1.00481889356219
68	all_epilepsy	SC_Somatomotor	SC_Somatomotor	all_epilepsy	MR Egger	42	0.000299662412576028	0.00398799402695864	0.940476966904873	-0.00751681	0.00811613070541497	1.00029970731584	0.992511374651654	1.00814915577904
69	all_epilepsy	SC_Somatomotor	SC_Somatomotor	all_epilepsy	Simple mode	42	0.00287787337862265	0.002807418566979	0.311328229660882	-0.00262467	0.00838041376990149	1.00288201843157	0.997378774414282	1.00841562773785
70	all_epilepsy	SC_Somatomotor	SC_Somatomotor	all_epilepsy	Weighted mode	42	0.00298994784368437	0.0028130737703652	0.294058753903163	-0.00252368	0.00850357243360017	1.00299442219599	0.997479505048758	1.00853983050718
71	all_epilepsy	SC_Ventral.Attention	SC_Ventral.Attention	all_epilepsy	Inverse variance weighted	42	-0.000251612	0.00034333369964399	0.463649432860874	-0.000924546	0.000421321674394295	0.999748419274831	0.999075880833154	1.00042141044284
72	all_epilepsy	SC_Ventral.Attention	SC_Ventral.Attention	all_epilepsy	Weighted median	42	-0.000178521	0.000390638651839459	0.64767208483744	-0.000944173	0.000587130458575312	0.999821494634949	0.999056272534496	1.0005873028534
73	all_epilepsy	SC_Ventral.Attention	SC_Ventral.Attention	all_epilepsy	MR Egger	42	2.08584143814277e-05	0.00121781529805482	0.986419864450633	-0.00236606	0.00240777639856887	1.00002085863192	0.997636737342816	1.00241067742003
74	all_epilepsy	SC_Ventral.Attention	SC_Ventral.Attention	all_epilepsy	Simple mode	42	-0.000517058	0.00095261293553425	0.590220720367047	-0.00238418	0.00135006322992117	0.999483075527789	0.997618660421126	1.00135097497554
75	all_epilepsy	SC_Ventral.Attention	SC_Ventral.Attention	all_epilepsy	Weighted mode	42	-0.000141902	0.000808590196828555	0.861556532808137	-0.00172674	0.00144293527495677	0.999858108556716	0.998274751658251	1.00144397680695
76	all_epilepsy	SC_Visual	SC_Visual	all_epilepsy	Inverse variance weighted	42	0.0014866202202896	0.0022271229949327	0.504448330924753	-0.00287854	0.00585178129035768	1.00148772578791	0.997125598176529	1.00586893640884
77	all_epilepsy	SC_Visual	SC_Visual	all_epilepsy	Weighted median	42	0.0017967492206943	0.00313977002838585	0.567149204696018	-0.0043572	0.00795069847633057	1.00179836434175	0.995652278789089	1.00798238921161
78	all_epilepsy	SC_Visual	SC_Visual	all_epilepsy	MR Egger	42	-0.00238215	0.00788000425197567	0.763986944543393	-0.017827	0.0130626538497196	0.997620680594196	0.982330997440301	1.01314834301532
79	all_epilepsy	SC_Visual	SC_Visual	all_epilepsy	Simple mode	42	-0.00521524	0.00741994195668019	0.486110227291833	-0.0197583	0.00932784915360496	0.994798338656935	0.980435593099053	1.00937
80	all_epilepsy	SC_Visual	SC_Visual	all_epilepsy	Weighted mode	42	0.00538950002649341	0.00745850540044884	0.474028849145015	-0.00922917	0.0200081706113731	1.00540404950816	0.990813287518206	1.02020967572948
81	CAE	FC_Default	FC_Default	CAE	Inverse variance weighted	12	-0.000247363	0.000216219596946725	0.252607801818831	-0.000671154	0.000176426934990237	0.999752667116797	0.99932907128835	1.00017644249914
82	CAE	FC_Default	FC_Default	CAE	Weighted median	12	-0.000398019	0.000274467878493711	0.147017694024254	-0.000935976	0.000139938431742356	0.999602060588794	0.999064462236629	1.00013994822358
83	CAE	FC_Default	FC_Default	CAE	MR Egger	12	0.000206024441979607	0.000752579138014977	0.789841972410719	-0.00126903	0.00168107955248896	1.00020604566647	0.998731774210381	1.00168249335885
84	CAE	FC_Default	FC_Default	CAE	Simple mode	12	-0.000331568	0.000492530326565229	0.514718746139022	-0.00129693	0.000633791107485518	0.999668486630122	0.998703912874715	1.00063399199551
85	CAE	FC_Default	FC_Default	CAE	Weighted mode	12	-0.000368202	0.000509923855058346	0.485316906604551	-0.00136765	0.000631248573674514	0.999631865595865	0.998633281872911	1.00063144785298
86	CAE	FC_Dorsal.Attention	FC_Dorsal.Attention	CAE	Inverse variance weighted	12	-0.000132255	0.000132943179381951	0.319822062396464	-0.000392824	0.000128313618299809	0.99986775373202	0.999607253500229	1.00012832185084
87	CAE	FC_Dorsal.Attention	FC_Dorsal.Attention	CAE	Weighted median	12	-0.000104284	0.000182905946436623	0.568574241398854	-0.00046278	0.000254211364764654	0.999895721147166	0.999537327120855	1.00025424367921
88	CAE	FC_Dorsal.Attention	FC_Dorsal.Attention	CAE	MR Egger	12	-0.000377945	0.000464827692108757	0.435099847545145	-0.00128901	0.000533117419803379	0.999622126555431	0.998711823279591	1.00053325955215
89	CAE	FC_Dorsal.Attention	FC_Dorsal.Attention	CAE	Simple mode	12	-4.03148e-05	0.000306975537082323	0.897886321952496	-0.000641987	0.000561357296617586	0.999959686056565	0.999358219220694	1.00056151488711
90	CAE	FC_Dorsal.Attention	FC_Dorsal.Attention	CAE	Weighted mode	12	-0.000426789	0.000267076440077143	0.13834842056671	-0.000950258	9.66812534818173e-05	0.999573302492217	0.999050192960906	1.00009668592726
91	CAE	FC_Frontoparietal	FC_Frontoparietal	CAE	Inverse variance weighted	12	-9.76678e-06	0.000110129065270973	0.929332359598193	-0.00022562	0.000206086186434631	0.999990233266198	0.999774405700794	1.00020610742365
92	CAE	FC_Frontoparietal	FC_Frontoparietal	CAE	Weighted median	12	-2.50792e-05	0.000137979257155437	0.855770725295845	-0.000295519	0.000245360172422596	0.999974921142878	0.999704525145669	1.00024539027569
93	CAE	FC_Frontoparietal	FC_Frontoparietal	CAE	MR Egger	12	-0.000345892	0.000374646133614295	0.377615616945125	-0.0010802	0.000388414356740439	0.99965416774862	0.998920384717347	1.00038848979936
94	CAE	FC_Frontoparietal	FC_Frontoparietal	CAE	Simple mode	12	-6.46105e-05	0.00024183821454205	0.794285338402873	-0.000538613	0.000409392399763248	0.999935391586474	0.999461531624918	1.00040947621227
95	CAE	FC_Frontoparietal	FC_Frontoparietal	CAE	Weighted mode	12	-9.38669e-05	0.000249768304682023	0.71420051044506	-0.000583413	0.000395678945155495	0.999906137473341	0.999416757342964	1.0003957572364
96	CAE	FC_global	FC_global	CAE	Inverse variance weighted	12	-7.76755e-05	0.000245169824242756	0.751377864734271	-0.000558208	0.000402857401311193	0.999922327562455	0.999441947459553	1.00040293855925
97	CAE	FC_global	FC_global	CAE	Weighted median	12	6.02943646259058e-06	0.000250051086483568	0.980762618616387	-0.000484071	0.000496129565970383	1.00000602945464	0.99951604645027	1.0004962526586
98	CAE	FC_global	FC_global	CAE	MR Egger	12	-0.00116242	0.00079235036303956	0.173092580743094	-0.00271543	0.000390584296376264	0.998838252936048	0.997288254316135	1.00039066058435
99	CAE	FC_global	FC_global	CAE	Simple mode	12	-0.000345739	0.000414312511432233	0.42175960399555	-0.00115779	0.000466313955360629	0.999654321193644	0.998842878892059	1.00046642269661
100	CAE	FC_global	FC_global	CAE	Weighted mode	12	-0.000108521	0.000350676999429558	0.762753495094343	-0.000795848	0.000578805837989615	0.999891484807307	0.99920446860325	1.00057897337841
101	CAE	FC_Limbic	FC_Limbic	CAE	Inverse variance weighted	12	0.000170584093100279	0.000246002035683902	0.488042542370841	-0.00031158	0.000652748083040728	1.00017059864339	0.999688468639135	1.00065296116943
102	CAE	FC_Limbic	FC_Limbic	CAE	Weighted median	12	0.000424011894821113	0.000327921418967592	0.196001039445524	-0.000218714	0.00106673787599759	1.00042410180057	0.999781309829827	1.00106730704321
103	CAE	FC_Limbic	FC_Limbic	CAE	MR Egger	12	8.66802436509785e-05	0.000872679560126279	0.922841960337993	-0.00162377	0.00179713218149849	1.00008668400049	0.998377545909802	1.00179874799133
104	CAE	FC_Limbic	FC_Limbic	CAE	Simple mode	12	0.000561272682281273	0.000602403900703567	0.371478881806305	-0.000619439	0.00174198432766026	1.00056143022527	0.999380752849609	1.00174350246375
105	CAE	FC_Limbic	FC_Limbic	CAE	Weighted mode	12	0.000386751191632668	0.000530612000229	0.481307261887055	-0.000653248	0.00142675071208151	1.00038682598952	0.999346964991421	1.0014277690051
106	CAE	FC_Somatomotor	FC_Somatomotor	CAE	Inverse variance weighted	12	0.00109536270491935	0.000699599562788757	0.117418976952888	-0.000275852	0.00246657784798532	1.00109596283375	0.999724185605639	1.00246962235378
107	CAE	FC_Somatomotor	FC_Somatomotor	CAE	Weighted median	12	0.000889602301691315	0.000923963375942012	0.335642270973445	-0.000921366	0.00270057051853766	1.00088999811518	0.99907905841209	1.0027042203439
108	CAE	FC_Somatomotor	FC_Somatomotor	CAE	MR Egger	12	-0.000966391	0.00236726252414106	0.691707585874564	-0.00560623	0.00367344344404809	0.99903407570223	0.994409459906491	1.0036801988067
109	CAE	FC_Somatomotor	FC_Somatomotor	CAE	Simple mode	12	0.000733376566013573	0.00155104523099451	0.645579384257123	-0.00230667	0.00377342521876281	1.00073364555236	0.997695986236969	1.00378055355096
110	CAE	FC_Somatomotor	FC_Somatomotor	CAE	Weighted mode	12	0.000607958994904527	0.00140064239463895	0.672637728829723	-0.0021373	0.00335321808839687	1.00060814383943	0.997864982300921	1.00335884641341
111	CAE	FC_Ventral.Attention	FC_Ventral.Attention	CAE	Inverse variance weighted	12	-2.51771e-05	0.000203070252875274	0.901329317177964	-0.000423195	0.000372840585726901	0.999974823207032	0.999576894728747	1.00037291009942
112	CAE	FC_Ventral.Attention	FC_Ventral.Attention	CAE	Weighted median	12	-0.000229247	0.00019475888287078	0.239162326012302	-0.000610975	0.000152480014113032	0.999770778878863	0.999389211800361	1.00015249163978
113	CAE	FC_Ventral.Attention	FC_Ventral.Attention	CAE	MR Egger	12	-0.000860546	0.000665626187279298	0.225137694626676	-0.00216517	0.000444080889833765	0.999139823726663	0.997837168533615	1.00044417950835
114	CAE	FC_Ventral.Attention	FC_Ventral.Attention	CAE	Simple mode	12	-0.000520746	0.000353326507792785	0.168558136553073	-0.00121327	0.000171773736890979	0.999479389346396	0.99878746953618	1.00017178849084
115	CAE	FC_Ventral.Attention	FC_Ventral.Attention	CAE	Weighted mode	12	-0.000373244	0.000328495093054056	0.280010911804849	-0.00101709	0.000270606160839136	0.999626825425412	0.998983422461468	1.00027064277799
116	CAE	FC_Visual	FC_Visual	CAE	Inverse variance weighted	12	-0.00228526	0.00123663466754829	0.0646074836101223	-0.00470906	0.000138547026420427	0.997717352289674	0.995302009373138	1.0001385566245
117	CAE	FC_Visual	FC_Visual	CAE	Weighted median	12	-0.00134858	0.00164855620437336	0.413336542743475	-0.00457975	0.00188259158164449	0.998652330344534	0.995430722318722	1.00188436476973
118	CAE	FC_Visual	FC_Visual	CAE	MR Egger	12	-0.00712457	0.00408619792776918	0.11183769157861	-0.0151335	0.000884376641760151	0.992900748295317	0.984980416990999	1.00088476781809
119	CAE	FC_Visual	FC_Visual	CAE	Simple mode	12	-0.00164715	0.00254148510843205	0.530212977015718	-0.00662846	0.00333416256331062	0.998354207554956	0.993393460714836	1.00333972706591
120	CAE	FC_Visual	FC_Visual	CAE	Weighted mode	12	-0.00164715	0.00256623467638519	0.534114839196538	-0.00667697	0.00338267171649878	0.998354207554956	0.993345273208051	1.00338839940695
121	CAE	SC_Default	SC_Default	CAE	Inverse variance weighted	12	-9.60921e-05	0.000220319283391497	0.662728565295579	-0.000527918	0.00033573374137869	0.999903912562625	0.999472221474594	1.00033579010626
122	CAE	SC_Default	SC_Default	CAE	Weighted median	12	-6.16812e-05	0.000290274819542735	0.83172276748572	-0.00063062	0.000507257401573392	0.999938320657519	0.999369578907898	1.00050738607837
123	CAE	SC_Default	SC_Default	CAE	MR Egger	12	-0.000553951	0.000745499680289646	0.474539809772492	-0.00201513	0.000907228264132112	0.999446202293353	0.997986898529691	1.00090763992017
124	CAE	SC_Default	SC_Default	CAE	Simple mode	12	-0.000325373	0.000477228633026205	0.509468508032075	-0.00126074	0.000609995472755929	0.999674680279964	0.998740053631057	1.00061018155783
125	CAE	SC_Default	SC_Default	CAE	Weighted mode	12	-6.22152e-05	0.000441225599202625	0.890414672652853	-0.000927017	0.000802586934890287	0.999937786695781	0.999073412133916	1.00080290909397
126	CAE	SC_Dorsal.Attention	SC_Dorsal.Attention	CAE	Inverse variance weighted	12	-5.94361e-06	0.000190021809642631	0.975047368581343	-0.000378386	0.000366499133535793	0.9999940564043	0.999621685218827	1.00036656630255
127	CAE	SC_Dorsal.Attention	SC_Dorsal.Attention	CAE	Weighted median	12	2.48384094295195e-05	0.000245016438136502	0.919253208934932	-0.000455394	0.000505070628177063	1.00002483871791	0.999544709866704	1.00050519819782
128	CAE	SC_Dorsal.Attention	SC_Dorsal.Attention	CAE	MR Egger	12	0.000310023642855674	0.000642960967692022	0.640056976032463	-0.00095018	0.00157022713953204	1.00031007170515	0.999050271424114	1.00157146059168
129	CAE	SC_Dorsal.Attention	SC_Dorsal.Attention	CAE	Simple mode	12	0.000142704603104509	0.000387947001914239	0.719968380299266	-0.000617672	0.000903080726856417	1.00014271478589	0.999382519199137	1.00090348862704
130	CAE	SC_Dorsal.Attention	SC_Dorsal.Attention	CAE	Weighted mode	12	0.000125355077167484	0.000399370397167589	0.759483064669177	-0.000657411	0.000908121055615957	1.00012536293444	0.999342805145919	1.00090853352239
131	CAE	SC_Frontoparietal	SC_Frontoparietal	CAE	Inverse variance weighted	12	8.64465345233814e-05	0.000119262474461843	0.468548533989989	-0.000147308	0.000320200984468593	1.00008645027113	0.999852702933856	1.00032025225428
132	CAE	SC_Frontoparietal	SC_Frontoparietal	CAE	Weighted median	12	0.00012820507245753	0.000163165245744967	0.432021216488242	-0.000191599	0.000448008954117665	1.00012821329108	0.999808419544677	1.00044810932512
133	CAE	SC_Frontoparietal	SC_Frontoparietal	CAE	MR Egger	12	1.92185290132215e-05	0.000403498386315954	0.962949135899685	-0.000771638	0.000810075366192491	1.00001921871369	0.999228659328112	1.00081040356586
134	CAE	SC_Frontoparietal	SC_Frontoparietal	CAE	Simple mode	12	0.000190856752867789	0.000256523927807574	0.472463771418155	-0.00031193	0.000693643651370634	1.00019087496718	0.999688118499515	1.00069388427776
135	CAE	SC_Frontoparietal	SC_Frontoparietal	CAE	Weighted mode	12	0.000185411943870756	0.000291833593638122	0.538202259863853	-0.000386582	0.000757405787401475	1.00018542913373	0.999613492813495	1.00075769269159
136	CAE	SC_global	SC_global	CAE	Inverse variance weighted	12	0.000240665623264289	0.000421202165478522	0.567743483217755	-0.000584891	0.00106622186760219	1.00024069458556	0.999415280394102	1.00106679048421
137	CAE	SC_global	SC_global	CAE	Weighted median	12	0.000459580436988443	0.000568019818223838	0.418462081484724	-0.000653738	0.00157289928070716	1.00045968606026	0.999346475233664	1.0015741369356
138	CAE	SC_global	SC_global	CAE	MR Egger	12	0.000524672454612908	0.00149147415884342	0.732302371076561	-0.00239862	0.00344796180594602	1.00052481011928	0.997604257486148	1.00345391286396
139	CAE	SC_global	SC_global	CAE	Simple mode	12	0.000297858363474988	0.00107546151248841	0.786947156001027	-0.00181005	0.00240576292795227	1.00029790272768	0.998191590944704	1.00240865909762
140	CAE	SC_global	SC_global	CAE	Weighted mode	12	0.000329741194806341	0.0011043688893159	0.770826176857158	-0.00183482	0.00249430421786551	1.00032979556541	0.99816686042828	1.00249741758265
141	CAE	SC_Limbic	SC_Limbic	CAE	Inverse variance weighted	12	-0.000259748	0.000551452695326997	0.63762319366047	-0.0013406	0.000821099517586277	0.999740285966276	0.998660303148029	1.00082143671208
142	CAE	SC_Limbic	SC_Limbic	CAE	Weighted median	12	5.75913901013398e-05	0.000685583270057823	0.933053653792932	-0.00128615	0.00140133459941467	1.00005759304852	0.998714674919564	1.00140231692755
143	CAE	SC_Limbic	SC_Limbic	CAE	MR Egger	12	0.00315259648400012	0.00159775205992802	0.0767423175436502	2.1002446541209e-05	0.00628419052145903	1.00315757114262	1.00002100266709	1.00630397747332
144	CAE	SC_Limbic	SC_Limbic	CAE	Simple mode	12	-0.000153894	0.00109867246385845	0.891134407098172	-0.00230729	0.00199950394396657	0.999846117755891	0.99769536763809	1.00200150428499
145	CAE	SC_Limbic	SC_Limbic	CAE	Weighted mode	12	1.62670932649239e-05	0.00101531394869408	0.987503956414967	-0.00197375	0.00200628243270532	1.00001626722557	0.99802819831401	1.00200829636392
146	CAE	SC_Somatomotor	SC_Somatomotor	CAE	Inverse variance weighted	12	-0.000532192	0.000526943179443184	0.312513980334644	-0.001565	0.000500616576686459	0.999467949534051	0.998436223288253	1.00050074190608
147	CAE	SC_Somatomotor	SC_Somatomotor	CAE	Weighted median	12	-0.00107429	0.000667990919007022	0.107782539361613	-0.00238355	0.000234972222060023	0.998926286863702	0.997619286224441	1.00023499983019
148	CAE	SC_Somatomotor	SC_Somatomotor	CAE	MR Egger	12	0.00152559956782537	0.00174203376696015	0.401707942761051	-0.00188879	0.00493998575106726	1.00152676388687	0.998112996019507	1.00495220759764
149	CAE	SC_Somatomotor	SC_Somatomotor	CAE	Simple mode	12	-0.00177711	0.00132922687065397	0.208229441271409	-0.0043824	0.000828169754713402	0.998224463221956	0.995627189122495	1.00082851278197
150	CAE	SC_Somatomotor	SC_Somatomotor	CAE	Weighted mode	12	-0.00159417	0.0010691563059042	0.164056740205676	-0.00368971	0.000501378226871229	0.998407101878357	0.996317084140003	1.00050150393794
151	CAE	SC_Ventral.Attention	SC_Ventral.Attention	CAE	Inverse variance weighted	12	0.000375971321375222	0.000144133182053135	0.00909401666043373	9.3470284551078e-05	0.000658472358199366	1.00037604200745	1.00009347465303	1.00065868919871
152	CAE	SC_Ventral.Attention	SC_Ventral.Attention	CAE	Weighted median	12	0.000475081766974896	0.000182855002782697	0.00937319572634055	0.00011668596152081	0.000833477572428982	1.00047519463619	1.00011669276959	1.00083382501138
153	CAE	SC_Ventral.Attention	SC_Ventral.Attention	CAE	MR Egger	12	0.000294959069203268	0.000510892771087162	0.57647609371924	-0.000706391	0.0012963089005341	1.00029500257391	0.999293858673091	1.00129714947209
154	CAE	SC_Ventral.Attention	SC_Ventral.Attention	CAE	Simple mode	12	0.000576670783371854	0.000309074686394381	0.0889415976942364	-2.91156e-05	0.00118245716870484	1.00057683708993	0.999970884821894	1.00118315654682
155	CAE	SC_Ventral.Attention	SC_Ventral.Attention	CAE	Weighted mode	12	0.000487961443466989	0.000277385083611737	0.106299182217501	-5.57133e-05	0.00103163620734599	1.00048808051602	0.999944288231546	1.00103216852702
156	CAE	SC_Visual	SC_Visual	CAE	Inverse variance weighted	12	0.000889342999999964	0.00138596390278479	0.521082063401906	-0.00182715	0.00360583224945815	1.00088973858275	0.998174521966071	1.00361234108347
157	CAE	SC_Visual	SC_Visual	CAE	Weighted median	12	0.00157583889232381	0.00154059983939692	0.306367616758506	-0.00144374	0.00459541457754177	1.00157708117889	0.998557304893702	1.00460598968791
158	CAE	SC_Visual	SC_Visual	CAE	MR Egger	12	0.00753976893520018	0.00439840132800111	0.117260853951008	-0.0010811	0.0161606355380824	1.0075682645648	0.998919486507866	1.01629192489492
159	CAE	SC_Visual	SC_Visual	CAE	Simple mode	12	0.00443951483569252	0.00290517343633678	0.154708231919347	-0.00125463	0.0101336547709126	1.00444938408116	0.998746161613498	1.01018517412983
160	CAE	SC_Visual	SC_Visual	CAE	Weighted mode	12	0.00455140761021046	0.0027801473911528	0.129869070377039	-0.000897681	0.01000049649687	1.00456178099769	0.999102721518852	1.01005066857104
161	focal_epilepsy	FC_Default	FC_Default	focal_epilepsy	Inverse variance weighted	28	-0.000158546	0.000491201562437472	0.746868155164126	-0.0011213	0.000804209104364067	0.999841466609733	0.998879327402693	1.00080453256721
162	focal_epilepsy	FC_Default	FC_Default	focal_epilepsy	Weighted median	28	0.000163029041776719	0.000570519652834655	0.775065509971631	-0.000955189	0.00128124756133264	1.00016304233173	0.999045266570474	1.00128206870965
163	focal_epilepsy	FC_Default	FC_Default	focal_epilepsy	MR Egger	28	0.00460857910289746	0.00177759133090248	0.0154296202891375	0.0011245000943286	0.00809265811146632	1.00461921493599	1.00112513258161	1.00812549218099
164	focal_epilepsy	FC_Default	FC_Default	focal_epilepsy	Simple mode	28	0.000361047704495226	0.00111000417655383	0.747486190979042	-0.00181456	0.00253665589054074	1.00036111289006	0.998187084837993	1.00253987592422
165	focal_epilepsy	FC_Default	FC_Default	focal_epilepsy	Weighted mode	28	0.000396379137415725	0.00104035881911267	0.706183052284731	-0.00164272	0.00243548242287657	1.00039645770601	0.998358624384745	1.00243845061937
166	focal_epilepsy	FC_Dorsal.Attention	FC_Dorsal.Attention	focal_epilepsy	Inverse variance weighted	28	-0.000744046	0.000280431655071196	0.00797288921358585	-0.00129369	-0.0001944	0.999256231050225	0.998707144731332	0.999805619255199
167	focal_epilepsy	FC_Dorsal.Attention	FC_Dorsal.Attention	focal_epilepsy	Weighted median	28	-0.000812043	0.000375520902799478	0.0305838933319214	-0.00154806	-7.60223e-05	0.999188286325017	0.998453133370999	0.9999239805662
168	focal_epilepsy	FC_Dorsal.Attention	FC_Dorsal.Attention	focal_epilepsy	MR Egger	28	-0.000321068	0.00113338414946655	0.779203812061169	-0.0025425	0.00190036522443815	0.999678983828205	0.997460728775774	1.0019021720628
169	focal_epilepsy	FC_Dorsal.Attention	FC_Dorsal.Attention	focal_epilepsy	Simple mode	28	-0.00109006	0.000783514766931054	0.17551042292136	-0.00262575	0.000445629529172041	0.998910534484936	0.997377695904772	1.00044572883676
170	focal_epilepsy	FC_Dorsal.Attention	FC_Dorsal.Attention	focal_epilepsy	Weighted mode	28	-0.00110617	0.000829523131731929	0.193508863049222	-0.00273204	0.000519694808829495	0.99889444105173	0.99727169274609	1.00051982987357
171	focal_epilepsy	FC_Frontoparietal	FC_Frontoparietal	focal_epilepsy	Inverse variance weighted	28	9.86088926779972e-05	0.000218107273923835	0.651188375715344	-0.000328881	0.000526099149568713	1.00009861375469	0.999671172711335	1.00053
172	focal_epilepsy	FC_Frontoparietal	FC_Frontoparietal	focal_epilepsy	Weighted median	28	0.000407666577788443	0.000318546841703922	0.200626163334285	-0.000216685	0.00103201838752813	1.0004077496851	0.999783338242598	1.00103255110175
173	focal_epilepsy	FC_Frontoparietal	FC_Frontoparietal	focal_epilepsy	MR Egger	28	0.000536749632389557	0.0008815482169715	0.547893113358928	-0.00119108	0.0022645841376537	1.00053689370825	0.998809624187168	1.00227
174	focal_epilepsy	FC_Frontoparietal	FC_Frontoparietal	focal_epilepsy	Simple mode	28	0.000910038525422639	0.000689227122180646	0.197793879678713	-0.000440847	0.00226092368489671	1.00091045273612	0.999559250524548	1.00226348150016
175	focal_epilepsy	FC_Frontoparietal	FC_Frontoparietal	focal_epilepsy	Weighted mode	28	0.000896753263433411	0.000663400787527113	0.187671313805901	-0.000403512	0.00219701880698655	1.00089715546686	0.999596569120011	1.00219943402124
176	focal_epilepsy	FC_global	FC_global	focal_epilepsy	Inverse variance weighted	28	0.000173877218636103	0.000463954893942667	0.707830175892088	-0.000735474	0.00108322881076373	1.00017389233616	0.999264796021492	1.00108381571499
177	focal_epilepsy	FC_global	FC_global	focal_epilepsy	Weighted median	28	-0.000230718	0.000582245646808528	0.691915980816812	-0.00137192	0.000910482977079097	0.999769308122799	0.99862902069356	1.00091089759253
178	focal_epilepsy	FC_global	FC_global	focal_epilepsy	MR Egger	28	-0.000744255	0.00190212118145394	0.698781103114185	-0.00447241	0.00298390216619504	0.999256021539861	0.99553757348008	1.00298835843352
179	focal_epilepsy	FC_global	FC_global	focal_epilepsy	Simple mode	28	-0.000389312	0.00119262926346549	0.746614661588436	-0.00272687	0.00194824134742574	0.99961076376312	0.997276849154902	1.00195014040267
180	focal_epilepsy	FC_global	FC_global	focal_epilepsy	Weighted mode	28	-0.000357615	0.0011509363254731	0.758402444727619	-0.00261345	0.00189822061817405	0.999642449356719	0.997389962309103	1.00190002337943
181	focal_epilepsy	FC_Limbic	FC_Limbic	focal_epilepsy	Inverse variance weighted	28	-0.000331928	0.000547219113203229	0.544134991947032	-0.00140448	0.000740621674158418	0.999668127294214	0.998596508567001	1.00074089600211
182	focal_epilepsy	FC_Limbic	FC_Limbic	focal_epilepsy	Weighted median	28	-0.000608379	0.000710449887259109	0.391815583175198	-0.00200086	0.000784102627114668	0.999391805873159	0.998001139456903	1.00078441011594
183	focal_epilepsy	FC_Limbic	FC_Limbic	focal_epilepsy	MR Egger	28	0.00549957180624906	0.00205097564666226	0.0125628313493675	0.00147965953879104	0.00951948407370709	1.00551472221212	1.00148075477509	1.0095649384819
184	focal_epilepsy	FC_Limbic	FC_Limbic	focal_epilepsy	Simple mode	28	-0.000559246	0.00145288783053187	0.703311744101839	-0.00340691	0.00228841365113736	0.99944090985247	0.996598890276836	1.00229103406814
185	focal_epilepsy	FC_Limbic	FC_Limbic	focal_epilepsy	Weighted mode	28	-0.000481243	0.0014228516889654	0.737810231486389	-0.00327003	0.00230754651743269	0.9995188729858	0.996735308628626	1.00231021095194
186	focal_epilepsy	FC_Somatomotor	FC_Somatomotor	focal_epilepsy	Inverse variance weighted	28	-0.00175497	0.00157703683023631	0.265781546048366	-0.00484597	0.00133601865030576	0.998246565528629	0.995165757024023	1.00133691152081
187	focal_epilepsy	FC_Somatomotor	FC_Somatomotor	focal_epilepsy	Weighted median	28	-0.00275164	0.00216466249460059	0.203671009994794	-0.00699438	0.00149110170926846	0.997252145502385	0.99303002844375	1.00149221395418
188	focal_epilepsy	FC_Somatomotor	FC_Somatomotor	focal_epilepsy	MR Egger	28	0.00418979375950685	0.00637383031388678	0.516737791415571	-0.00830291	0.0166825011747249	1.00419858321643	0.991731460331339	1.01682243114177
189	focal_epilepsy	FC_Somatomotor	FC_Somatomotor	focal_epilepsy	Simple mode	28	-0.00261534	0.00433375087692028	0.551224674833083	-0.0111095	0.00587881051773333	0.997388075824224	0.98895198960615	1.00589612463646
190	focal_epilepsy	FC_Somatomotor	FC_Somatomotor	focal_epilepsy	Weighted mode	28	-0.00261534	0.00426547666014039	0.5449135294155	-0.0109757	0.00574499305284474	0.997388075824224	0.989084337509329	1.00576152717307
191	focal_epilepsy	FC_Ventral.Attention	FC_Ventral.Attention	focal_epilepsy	Inverse variance weighted	28	-6.68172e-05	0.000282734444925117	0.813180591994419	-0.000620977	0.000487342331857615	0.999933185052022	0.999379216073874	1.00048746110243
192	focal_epilepsy	FC_Ventral.Attention	FC_Ventral.Attention	focal_epilepsy	Weighted median	28	0.000544910528370369	0.000403365715300926	0.176724463115234	-0.000245686	0.00133550733036018	1.00054505901908	0.999754343904782	1.0013363995174
193	focal_epilepsy	FC_Ventral.Attention	FC_Ventral.Attention	focal_epilepsy	MR Egger	28	-0.000495646	0.00116126180796132	0.673026205339164	-0.00277172	0.00178042686502199	0.999504476533743	0.997232118245626	1.00178201276599
194	focal_epilepsy	FC_Ventral.Attention	FC_Ventral.Attention	focal_epilepsy	Simple mode	28	0.00101573203024004	0.000945981049319998	0.292444788608847	-0.000838391	0.00286985488690723	1.00101624806072	0.999161960524965	1.00287397686266
195	focal_epilepsy	FC_Ventral.Attention	FC_Ventral.Attention	focal_epilepsy	Weighted mode	28	0.00101573203024004	0.000878030205105345	0.25747453388943	-0.000705207	0.00273667123224651	1.00101624806072	0.999295041428369	1.00274041933529
196	focal_epilepsy	FC_Visual	FC_Visual	focal_epilepsy	Inverse variance weighted	28	-0.00131426	0.00264634443998277	0.619448023787855	-0.0065011	0.00387257367250877	0.99868660183347	0.993519989876167	1.0038800817747
197	focal_epilepsy	FC_Visual	FC_Visual	focal_epilepsy	Weighted median	28	0.00289872559277543	0.00385436136800743	0.452012702262869	-0.00465582	0.01045327387407	1.00290293096023	0.995354998853027	1.01050810021313
198	focal_epilepsy	FC_Visual	FC_Visual	focal_epilepsy	MR Egger	28	0.00533109808126243	0.0108162912813836	0.626236685462921	-0.0158688	0.0265310289927743	1.0053453336705	0.984256413716771	1.02688611000903
199	focal_epilepsy	FC_Visual	FC_Visual	focal_epilepsy	Simple mode	28	0.00637753103923505	0.00839150741758894	0.453841140592879	-0.0100698	0.0228248855777094	1.00639791079145	0.989980707418704	1.02308736650664
200	focal_epilepsy	FC_Visual	FC_Visual	focal_epilepsy	Weighted mode	28	0.00637753103923505	0.00858692000405345	0.464074783006985	-0.0104528	0.0232078942471798	1.00639791079145	0.989601608828811	1.02347929288845
201	focal_epilepsy	SC_Default	SC_Default	focal_epilepsy	Inverse variance weighted	28	0.00016474152455045	0.000496486668332193	0.740029260173696	-0.000808372	0.00113785539448155	1.00016475509518	0.999191954299521	1.00113850299753
202	focal_epilepsy	SC_Default	SC_Default	focal_epilepsy	Weighted median	28	0.000511746821250673	0.00065971683283562	0.437922134726932	-0.000781298	0.00180479181360849	1.00051187778599	0.999219006962837	1.00180642143058
203	focal_epilepsy	SC_Default	SC_Default	focal_epilepsy	MR Egger	28	-0.00257653	0.00200427325863923	0.209944658495597	-0.0065049	0.00135184959491333	0.997426790402204	0.993516209493371	1.00135276375547
204	focal_epilepsy	SC_Default	SC_Default	focal_epilepsy	Simple mode	28	0.00066064484204211	0.00123572858479038	0.597288343832016	-0.00176138	0.00308267286823125	1.00066086311591	0.998240167140841	1.00308742919038
205	focal_epilepsy	SC_Default	SC_Default	focal_epilepsy	Weighted mode	28	0.00066064484204211	0.00124232625827831	0.599226695154638	-0.00177431	0.00309560430826759	1.00066086311591	0.998227258541442	1.00310040063919
206	focal_epilepsy	SC_Dorsal.Attention	SC_Dorsal.Attention	focal_epilepsy	Inverse variance weighted	28	0.000110591464202046	0.000428179567726856	0.796188575757374	-0.00072864	0.000949823416946683	1.00011059757966	0.999271624905475	1.00095027464206
207	focal_epilepsy	SC_Dorsal.Attention	SC_Dorsal.Attention	focal_epilepsy	Weighted median	28	0.000126833481596935	0.000591788338642648	0.830295671519875	-0.00103307	0.00128673862533653	1.0001268415253	0.998967461772679	1.00128756682867
208	focal_epilepsy	SC_Dorsal.Attention	SC_Dorsal.Attention	focal_epilepsy	MR Egger	28	0.0019765629615118	0.00172863119432127	0.263280730477959	-0.00141155	0.00536468010238148	1.00197851764972	0.998589441594658	1.00537909576563
209	focal_epilepsy	SC_Dorsal.Attention	SC_Dorsal.Attention	focal_epilepsy	Simple mode	28	-0.000824568	0.00123163630924735	0.508868180555621	-0.00323858	0.00158943909418794	0.999175771790896	0.996766663290076	1.00159070292201
210	focal_epilepsy	SC_Dorsal.Attention	SC_Dorsal.Attention	focal_epilepsy	Weighted mode	28	-0.000391564	0.0012089326962547	0.74851499555035	-0.00276107	0.00197794367269081	0.999608512239371	0.997242735758276	1.00197990109362
211	focal_epilepsy	SC_Frontoparietal	SC_Frontoparietal	focal_epilepsy	Inverse variance weighted	28	0.000439104355025317	0.000268743459211299	0.102276398137666	-8.76328e-05	0.000965841535079463	1.00043920077546	0.999912371014615	1.00096630811022
212	focal_epilepsy	SC_Frontoparietal	SC_Frontoparietal	focal_epilepsy	Weighted median	28	0.000237644978651751	0.000363284957586899	0.513011405239072	-0.000474394	0.000949683495522073	1.00023767321846	0.999525718968604	1.00095013458768
213	focal_epilepsy	SC_Frontoparietal	SC_Frontoparietal	focal_epilepsy	MR Egger	28	0.000399514419815376	0.00108493236773829	0.715676236861072	-0.00172695	0.00252598186058243	1.00039959423633	0.998274537304386	1.00252917484067
214	focal_epilepsy	SC_Frontoparietal	SC_Frontoparietal	focal_epilepsy	Simple mode	28	5.12599722530677e-05	0.000720327578742815	0.943793299740884	-0.00136058	0.00146310202658899	1.00005126128607	0.99864034309008	1.00146417288255
215	focal_epilepsy	SC_Frontoparietal	SC_Frontoparietal	focal_epilepsy	Weighted mode	28	5.12599722530677e-05	0.000707949956051246	0.942812359779246	-0.00133632	0.00143884188611351	1.00005126128607	0.998664570538967	1.00143987751574
216	focal_epilepsy	SC_global	SC_global	focal_epilepsy	Inverse variance weighted	28	0.0027396472795246	0.000993965148110311	0.0058462742976947	0.000791475589228393	0.00468781896982081	1.00274340354263	1.00079178888868	1.00469882398295
217	focal_epilepsy	SC_global	SC_global	focal_epilepsy	Weighted median	28	0.00262413992378575	0.00134082676010448	0.0503350223589293	-3.88053e-06	0.00525216037359053	1.00262758599262	0.99999611948151	1.0052659771466
218	focal_epilepsy	SC_global	SC_global	focal_epilepsy	MR Egger	28	0.00162209692176948	0.00408259279518257	0.694374356869204	-0.00637978	0.00962397880032731	1.00162341323261	0.993640522662228	1.00967043820614
219	focal_epilepsy	SC_global	SC_global	focal_epilepsy	Simple mode	28	0.00404553412824717	0.00285578462526858	0.168032014115523	-0.0015518	0.00964287199377359	1.00405372834771	0.998449399687567	1.00968951428525
220	focal_epilepsy	SC_global	SC_global	focal_epilepsy	Weighted mode	28	0.00368618780998663	0.00281602179250937	0.201564480795507	-0.00183321	0.009205590523305	1.00369299015595	0.998168464408772	1.00924809228959
221	focal_epilepsy	SC_Limbic	SC_Limbic	focal_epilepsy	Inverse variance weighted	28	0.00126397050716543	0.00126648356051126	0.318271734146614	-0.00121834	0.00374627828576749	1.00126476965455	0.998782404600103	1.0037533043574
222	focal_epilepsy	SC_Limbic	SC_Limbic	focal_epilepsy	Weighted median	28	0.00139203016364357	0.00155839209368334	0.371724535349701	-0.00166242	0.00444647866726292	1.00139299948736	0.998338962711991	1.00445637892185
223	focal_epilepsy	SC_Limbic	SC_Limbic	focal_epilepsy	MR Egger	28	0.00243107455245807	0.00520438336973923	0.644304717535767	-0.00776952	0.012631665957147	1.00243403201031	0.992260587827103	1.01271178242902
224	focal_epilepsy	SC_Limbic	SC_Limbic	focal_epilepsy	Simple mode	28	0.00202285863723702	0.00337124654929603	0.553487480486763	-0.00458478	0.00863050187385724	1.00202490599604	0.995425709481702	1.00866785202802
225	focal_epilepsy	SC_Limbic	SC_Limbic	focal_epilepsy	Weighted mode	28	0.00193703991828157	0.00310337434301631	0.537753194219269	-0.00414557	0.00801965363059353	1.00193891719203	0.995863007235152	1.00805189718919
226	focal_epilepsy	SC_Somatomotor	SC_Somatomotor	focal_epilepsy	Inverse variance weighted	28	0.000932442802737765	0.00112938399937033	0.409019291696882	-0.00128115	0.00314603544150361	1.00093287766268	0.998719670486067	1.00315098940476
227	focal_epilepsy	SC_Somatomotor	SC_Somatomotor	focal_epilepsy	Weighted median	28	0.00211749945524906	0.0014702315584534	0.149796979366481	-0.000764154	0.00499915330981773	1.00211974294047	0.999236137492299	1.00501166992553
228	focal_epilepsy	SC_Somatomotor	SC_Somatomotor	focal_epilepsy	MR Egger	28	-0.00309947	0.004574227321783	0.50401396354776	-0.012065	0.00586601109129711	0.996905323952766	0.98800752979818	1.00588324982541
229	focal_epilepsy	SC_Somatomotor	SC_Somatomotor	focal_epilepsy	Simple mode	28	0.00336644956266919	0.00338584236566063	0.328917978783792	-0.0032698	0.010002700599364	1.00337212241801	0.996735538505005	1.01005289482869
230	focal_epilepsy	SC_Somatomotor	SC_Somatomotor	focal_epilepsy	Weighted mode	28	0.00320206536749403	0.00297334041640606	0.291042279773723	-0.00262568	0.0090298125836499	1.0032071974551	0.997377762238905	1.00907070433023
231	focal_epilepsy	SC_Ventral.Attention	SC_Ventral.Attention	focal_epilepsy	Inverse variance weighted	28	3.01582802960741e-05	0.000315733390938096	0.923903247135622	-0.000588679	0.000648995726534742	1.00003015873506	0.999411494071642	1.00064920636983
232	focal_epilepsy	SC_Ventral.Attention	SC_Ventral.Attention	focal_epilepsy	Weighted median	28	-0.000110225	0.000394484400882136	0.779925893905937	-0.000883415	0.000662964326733686	0.999889780975568	0.999116975571006	1.00066318413616
233	focal_epilepsy	SC_Ventral.Attention	SC_Ventral.Attention	focal_epilepsy	MR Egger	28	0.000371594278093522	0.00129665857568137	0.776706483026632	-0.00216986	0.00291304508642902	1.0003716633278	0.997832495906648	1.0029172921252
234	focal_epilepsy	SC_Ventral.Attention	SC_Ventral.Attention	focal_epilepsy	Simple mode	28	-0.000255027	0.000822676558287381	0.758943666028011	-0.00186747	0.00135741912692909	0.999745005589288	0.998134269661163	1.00135834083727
235	focal_epilepsy	SC_Ventral.Attention	SC_Ventral.Attention	focal_epilepsy	Weighted mode	28	-0.000207444	0.000828921626426062	0.804282894889075	-0.00183213	0.00141724276387714	0.999792577891023	0.998169547313961	1.00141824752701
236	focal_epilepsy	SC_Visual	SC_Visual	focal_epilepsy	Inverse variance weighted	28	0.00363865142172991	0.00215436073504599	0.0912251106213664	-0.000583896	0.00786119846242004	1.00364527935028	0.999416274814913	1.00789217881073
237	focal_epilepsy	SC_Visual	SC_Visual	focal_epilepsy	Weighted median	28	0.00408133413737323	0.00304276491530807	0.179815224341949	-0.00188249	0.010045153371377	1.00408967412377	0.998119285667119	1.01009577528415
238	focal_epilepsy	SC_Visual	SC_Visual	focal_epilepsy	MR Egger	28	0.00918493999972117	0.00869572311047124	0.300565954694439	-0.00785868	0.0262285572962448	1.00922725100325	0.992172121375874	1.02657555299492
239	focal_epilepsy	SC_Visual	SC_Visual	focal_epilepsy	Simple mode	28	0.00642894054917613	0.00638998803460341	0.323301480906474	-0.00609544	0.0189533170969988	1.00644965054479	0.993923103483492	1.0191340713699
240	focal_epilepsy	SC_Visual	SC_Visual	focal_epilepsy	Weighted mode	28	0.00611039679960952	0.00608447025565027	0.324168694602553	-0.00581516	0.0180359585006841	1.00612910335622	0.994201710443135	1.01819958866213
241	focal_HS	FC_Default	FC_Default	focal_HS	Inverse variance weighted	13	-7.7471e-05	0.000206626861452686	0.70771116905436	-0.00048246	0.000327517661996997	0.999922532014349	0.999517656730038	1.00032757130176
242	focal_HS	FC_Default	FC_Default	focal_HS	Weighted median	13	3.00332522575082e-06	0.000232503829331484	0.989693760325808	-0.000452704	0.000458710830715459	1.00000300332974	0.999547398274812	1.00045881605462
243	focal_HS	FC_Default	FC_Default	focal_HS	MR Egger	13	-0.000464338	0.000405996891950093	0.277027507692143	-0.00126009	0.000331415484658746	0.999535769364838	0.998740701251192	1.00033147040884
244	focal_HS	FC_Default	FC_Default	focal_HS	Simple mode	13	9.90787476103008e-06	0.000431688952619032	0.98206625807125	-0.000836202	0.000856018221894332	1.00000990792384	0.999164147047485	1.00085638471006
245	focal_HS	FC_Default	FC_Default	focal_HS	Weighted mode	13	9.90787476103008e-06	0.000235282062736934	0.967103074815689	-0.000451245	0.000471060717725421	1.00000990792384	0.999548856827495	1.00047117168425
246	focal_HS	FC_Dorsal.Attention	FC_Dorsal.Attention	focal_HS	Inverse variance weighted	13	-0.000128931	0.000123972636558511	0.298342951704382	-0.000371917	0.000114055639773646	0.999871077583328	0.999628152057054	1.00011406214437
247	focal_HS	FC_Dorsal.Attention	FC_Dorsal.Attention	focal_HS	Weighted median	13	-0.000115551	0.000167586614404059	0.49050707611274	-0.000444021	0.000212918368126663	0.9998844552797	0.99955607740247	1.00021294103685
248	focal_HS	FC_Dorsal.Attention	FC_Dorsal.Attention	focal_HS	MR Egger	13	-0.000190186	0.00025586731268322	0.472877459416778	-0.000691686	0.000311313856349278	0.999809832007716	0.999308553150255	1.00031136231954
249	focal_HS	FC_Dorsal.Attention	FC_Dorsal.Attention	focal_HS	Simple mode	13	-0.000481328	0.000317011479120115	0.15482836616265	-0.00110267	0.000140014407644651	0.999518787728352	0.998897937127318	1.00014002421012
250	focal_HS	FC_Dorsal.Attention	FC_Dorsal.Attention	focal_HS	Weighted mode	13	-0.00011782	0.000164007641781598	0.486275342470759	-0.000439275	0.000203635144868954	0.999882187107461	0.999560821656139	1.00020365587991
251	focal_HS	FC_Frontoparietal	FC_Frontoparietal	focal_HS	Inverse variance weighted	13	-0.00010724	8.75479274045319e-05	0.220602325690114	-0.000278834	6.43540245402528e-05	0.999892765836821	0.99972120501966	1.0000643560953
252	focal_HS	FC_Frontoparietal	FC_Frontoparietal	focal_HS	Weighted median	13	-0.000118528	0.000121241724710286	0.328264908611379	-0.000356161	0.000119106084296465	0.999881479327994	0.999643901941402	1.00011911317771
253	focal_HS	FC_Frontoparietal	FC_Frontoparietal	focal_HS	MR Egger	13	-0.000114109	0.000173611230742147	0.524522314773815	-0.000454387	0.00022616878120313	0.999885897279159	0.999545715974943	1.00022619435929
254	focal_HS	FC_Frontoparietal	FC_Frontoparietal	focal_HS	Simple mode	13	-0.000173598	0.000183693517515965	0.363277494580192	-0.000533638	0.000186441038928353	0.999826416811902	0.999466504809459	1.00018645842014
255	focal_HS	FC_Frontoparietal	FC_Frontoparietal	focal_HS	Weighted mode	13	-0.00012913	0.000121960317298028	0.310542800979013	-0.000368173	0.000109911745753077	0.99987087786083	0.999631895069196	1.00010991778627
256	focal_HS	FC_global	FC_global	focal_HS	Inverse variance weighted	13	-7.44498e-05	0.000150836950078847	0.621604198404037	-0.00037009	0.00022119061289516	0.999925552962059	0.999629978243528	1.00022121507734
257	focal_HS	FC_global	FC_global	focal_HS	Weighted median	13	-0.000214852	0.000216670302892717	0.32138792546344	-0.000639526	0.000209821406217521	0.999785170691669	0.999360678272159	1.00020984342027
258	focal_HS	FC_global	FC_global	focal_HS	MR Egger	13	-0.000211741	0.000298968152404757	0.493530817866611	-0.000797719	0.000374236181420027	0.999788281018334	0.999202599117187	1.00037430621652
259	focal_HS	FC_global	FC_global	focal_HS	Simple mode	13	-4.82707e-05	0.0003490574663515	0.892305825685645	-0.000732423	0.000635881968461463	0.999951730499422	0.999267844856837	1.00063608418426
260	focal_HS	FC_global	FC_global	focal_HS	Weighted mode	13	-0.000216264	0.000207709995712693	0.318314358745211	-0.000623376	0.000190847592744326	0.99978375938452	0.999376818667747	1.0001908658053
261	focal_HS	FC_Limbic	FC_Limbic	focal_HS	Inverse variance weighted	13	0.000122724612834492	0.000203657727931563	0.546773297872924	-0.000276445	0.000521893759580357	1.00012273214381	0.999723593673358	1.00052202996982
262	focal_HS	FC_Limbic	FC_Limbic	focal_HS	Weighted median	13	0.000181097945047307	0.00030731441842663	0.555665373879093	-0.000421238	0.000783434205163502	1.00018111434427	0.999578850393334	1.0007837411699
263	focal_HS	FC_Limbic	FC_Limbic	focal_HS	MR Egger	13	7.67057010620356e-05	0.000403836480503802	0.852813929911374	-0.000714814	0.000868225202849487	1.00007670864302	0.999285441617797	1.00086860221945
264	focal_HS	FC_Limbic	FC_Limbic	focal_HS	Simple mode	13	5.58410898970291e-05	0.000427073715377647	0.898137267947735	-0.000781223	0.000892905572037216	1.00005584264904	0.999219081683302	1.00089330433089
265	focal_HS	FC_Limbic	FC_Limbic	focal_HS	Weighted mode	13	0.000152470063389343	0.000279051181063437	0.594813050217367	-0.00039447	0.00069941037827368	1.00015248168754	0.999605607541665	1.00069965502274
266	focal_HS	FC_Somatomotor	FC_Somatomotor	focal_HS	Inverse variance weighted	13	0.000206026141629661	0.000632831089535826	0.744755304563489	-0.00103432	0.00144637507711988	1.00020604736647	0.998966211933584	1.00144742158204
267	focal_HS	FC_Somatomotor	FC_Somatomotor	focal_HS	Weighted median	13	2.33528296499412e-05	0.000893486702250092	0.9791482727642	-0.00172788	0.00177458676606012	1.00002335310233	0.998273610820385	1.00177616227698
268	focal_HS	FC_Somatomotor	FC_Somatomotor	focal_HS	MR Egger	13	0.000982334199583414	0.00125479922182909	0.450234030518557	-0.00147707	0.00344174067436844	1.00098281684785	0.998524018059151	1.00344767026456
269	focal_HS	FC_Somatomotor	FC_Somatomotor	focal_HS	Simple mode	13	-0.00100266	0.00141271036635841	0.49142724176194	-0.00377157	0.00176625560199227	0.998997845776218	0.996235534399188	1.00176781635018
270	focal_HS	FC_Somatomotor	FC_Somatomotor	focal_HS	Weighted mode	13	-0.00019195	0.00088623538754989	0.832166017075424	-0.00192897	0.0015450713419316	0.99980806840356	0.998072887892338	1.00154626557964
271	focal_HS	FC_Ventral.Attention	FC_Ventral.Attention	focal_HS	Inverse variance weighted	13	-1.60073e-05	0.000124854404623441	0.897984524906926	-0.000260722	0.000228707324114701	0.999983992819169	0.999739312043003	1.00022873347963
272	focal_HS	FC_Ventral.Attention	FC_Ventral.Attention	focal_HS	Weighted median	13	-0.000261556	0.000173363497339181	0.131371437452172	-0.000601349	7.82362149334462e-05	0.999738	0.999398832079252	1.00007823927547
273	focal_HS	FC_Ventral.Attention	FC_Ventral.Attention	focal_HS	MR Egger	13	-0.000279011	0.000241697240201557	0.272806383786684	-0.000752738	0.000194715410634518	0.999721027739839	0.999247545465048	1.00019473436891
274	focal_HS	FC_Ventral.Attention	FC_Ventral.Attention	focal_HS	Simple mode	13	0.000159910439108312	0.000390657081692721	0.689504151509734	-0.000605777	0.000925598319226044	1.00015992322546	0.9993944060051	1.00092602681755
275	focal_HS	FC_Ventral.Attention	FC_Ventral.Attention	focal_HS	Weighted mode	13	-0.000286227	0.000181029166508405	0.139837344498157	-0.000641044	6.85898711293641e-05	0.999713813663897	0.999359160963519	1.00006859222347
276	focal_HS	FC_Visual	FC_Visual	focal_HS	Inverse variance weighted	13	-0.000628487	0.00119396504361451	0.598619613803942	-0.00296866	0.00171168426795781	0.999371710239196	0.997035743407038	1.00171315003567
277	focal_HS	FC_Visual	FC_Visual	focal_HS	Weighted median	13	-0.000807419	0.00150404207296294	0.591383092853623	-0.00375534	0.00214050330221803	0.999192906714349	0.996251700853165	1.00214279581483
278	focal_HS	FC_Visual	FC_Visual	focal_HS	MR Egger	13	-0.00142159	0.00245715976493774	0.574546496166764	-0.00623763	0.00339444067112247	0.998579417515765	0.993781787993278	1.00340020830898
279	focal_HS	FC_Visual	FC_Visual	focal_HS	Simple mode	13	-0.00175675	0.00255923775916576	0.505487314483433	-0.00677285	0.00325935806816212	0.998244794238654	0.993250030134869	1.00326467555129
280	focal_HS	FC_Visual	FC_Visual	focal_HS	Weighted mode	13	-0.000854731	0.00145022968463977	0.566539620627089	-0.00369718	0.00198771868200461	0.999145633679028	0.9963096444793	1.00198969550436
281	focal_HS	SC_Default	SC_Default	focal_HS	Inverse variance weighted	13	-0.000326092	0.000199152098608471	0.101546260357914	-0.00071643	6.4245839568002e-05	0.999673960888602	0.999283826187996	1.00006424790338
282	focal_HS	SC_Default	SC_Default	focal_HS	Weighted median	13	-0.000470554	0.000288904572587631	0.103365376715654	-0.00103681	9.56988530929652e-05	0.999529556584043	0.998963730227293	1.00009570343237
283	focal_HS	SC_Default	SC_Default	focal_HS	MR Egger	13	-0.00038016	0.000394768710881701	0.356242322762243	-0.00115391	0.000393586319108905	0.999619911897572	0.998846758467169	1.00039366378437
284	focal_HS	SC_Default	SC_Default	focal_HS	Simple mode	13	0.000305754688562195	0.000512896364336993	0.562162612618444	-0.000699522	0.0013110315626627	1.00030580143629	0.999300722423066	1.00131189134023
285	focal_HS	SC_Default	SC_Default	focal_HS	Weighted mode	13	-0.000539737	0.000308069445986859	0.105263704526641	-0.00114355	6.40789786622235e-05	0.999460408496413	0.998857100358242	1.00006408103176
286	focal_HS	SC_Dorsal.Attention	SC_Dorsal.Attention	focal_HS	Inverse variance weighted	13	-6.76524e-05	0.000171843513729644	0.693812647295185	-0.000404466	0.000269160847493156	0.999932349848958	0.999595616058908	1.00026919707452
287	focal_HS	SC_Dorsal.Attention	SC_Dorsal.Attention	focal_HS	Weighted median	13	-8.09206e-05	0.00024550767181758	0.741698393372244	-0.000562116	0.000400274464113341	0.999919082701332	0.999438042347969	1.00040035458463
288	focal_HS	SC_Dorsal.Attention	SC_Dorsal.Attention	focal_HS	MR Egger	13	-1.26802e-05	0.000352684629146774	0.971963639266378	-0.000703942	0.000678581645980558	0.999987319853247	0.999296305608838	1.00067881193459
289	focal_HS	SC_Dorsal.Attention	SC_Dorsal.Attention	focal_HS	Simple mode	13	-0.000137392	0.000405623885482498	0.740676252595656	-0.000932414	0.000657631201357819	0.999862617823608	0.999068020133526	1.00065784748817
290	focal_HS	SC_Dorsal.Attention	SC_Dorsal.Attention	focal_HS	Weighted mode	13	-8.66076e-05	0.000242558325102885	0.727248068332915	-0.000562022	0.000388806724743245	0.999913396157871	0.99943813599507	1.00038888231987
291	focal_HS	SC_Frontoparietal	SC_Frontoparietal	focal_HS	Inverse variance weighted	13	-8.21992e-05	0.000107876184254972	0.446073462900433	-0.000293637	0.000129238101341586	0.999917804158465	0.999706406566052	1.00012924645294
292	focal_HS	SC_Frontoparietal	SC_Frontoparietal	focal_HS	Weighted median	13	-9.07731e-05	0.000149589014990414	0.543972790875208	-0.000383968	0.000202421408066313	0.999909231058435	0.999616106175402	1.00020244189666
293	focal_HS	SC_Frontoparietal	SC_Frontoparietal	focal_HS	MR Egger	13	-0.000204326	0.000213892829065068	0.359962742627331	-0.000623556	0.000214904121406773	0.999795695049539	0.999376638601968	1.00021492721495
294	focal_HS	SC_Frontoparietal	SC_Frontoparietal	focal_HS	Simple mode	13	-9.86271e-05	0.000246672679351284	0.696307299551195	-0.000582106	0.000384851349093372	0.999901377761058	0.999418063836605	1.00038492541387
295	focal_HS	SC_Frontoparietal	SC_Frontoparietal	focal_HS	Weighted mode	13	-9.25152e-05	0.000150900267406717	0.551260982607322	-0.00038828	0.000203249284843195	0.999907489040129	0.999611795607441	1.00020326994138
296	focal_HS	SC_global	SC_global	focal_HS	Inverse variance weighted	13	9.21569459640655e-05	0.000376485781651408	0.806625225009846	-0.000645755	0.000830069078000824	1.00009216119255	0.999354453268935	1.00083041368068
297	focal_HS	SC_global	SC_global	focal_HS	Weighted median	13	-0.000123852	0.000527174926036554	0.814258735233304	-0.00115712	0.000909410709223876	0.999876155523553	0.998843554198585	1.00090982434852
298	focal_HS	SC_global	SC_global	focal_HS	MR Egger	13	0.000248172530926117	0.000746508260637243	0.745802747941368	-0.00121498	0.00171132872177511	1.00024820332828	0.998785754133891	1.00171279388044
299	focal_HS	SC_global	SC_global	focal_HS	Simple mode	13	1.49918285608222e-05	0.000857582524599415	0.986339790248397	-0.00166587	0.00169585357677567	1.00001499194094	0.998335516871462	1.00169729234965
300	focal_HS	SC_global	SC_global	focal_HS	Weighted mode	13	-0.000172123	0.000551116324602954	0.760159575101328	-0.00125231	0.000908064636733782	0.999827891452888	0.998748472458929	1.00090847705225
301	focal_HS	SC_Limbic	SC_Limbic	focal_HS	Inverse variance weighted	13	0.000606180797199961	0.000421988432338401	0.150863880288963	-0.000220917	0.00143327812458323	1.00060636456191	0.999779107870077	1.00143430575858
302	focal_HS	SC_Limbic	SC_Limbic	focal_HS	Weighted median	13	0.000874872638291359	0.000618433132591229	0.157168196781614	-0.000337256	0.00208700157817017	1.00087525545099	0.999662800562926	1.00208918088177
303	focal_HS	SC_Limbic	SC_Limbic	focal_HS	MR Egger	13	0.0012035529078094	0.000836527903998686	0.178061866094926	-0.000436042	0.00284314759964682	1.00120427746826	0.999564053268375	1.00284719317693
304	focal_HS	SC_Limbic	SC_Limbic	focal_HS	Simple mode	13	0.000945536975229454	0.00101704345104644	0.370855607910702	-0.00104787	0.00293894213928047	1.00094598413624	0.998952680633335	1.00294326506363
305	focal_HS	SC_Limbic	SC_Limbic	focal_HS	Weighted mode	13	0.000968043376812277	0.000637378564401169	0.154714051124956	-0.000281219	0.00221730536303857	1.00096851208203	0.999718820928833	1.00221976540246
306	focal_HS	SC_Somatomotor	SC_Somatomotor	focal_HS	Inverse variance weighted	13	0.000313989977766889	0.000454317714938406	0.489487478984817	-0.000576473	0.00120445269904616	1.00031403927778	0.999423693384975	1.0012051783435
307	focal_HS	SC_Somatomotor	SC_Somatomotor	focal_HS	Weighted median	13	-0.000287699	0.000598432109906009	0.630691028729666	-0.00146063	0.00088522803686393	0.999712342482808	0.998540440360779	1.00088561996684
308	focal_HS	SC_Somatomotor	SC_Somatomotor	focal_HS	MR Egger	13	0.000144392858676908	0.000938945909389977	0.88056671809709	-0.00169594	0.00198472684108126	1.00014440328383	0.998305496171782	1.00198669771506
309	focal_HS	SC_Somatomotor	SC_Somatomotor	focal_HS	Simple mode	13	0.00149743327571031	0.00120748165265656	0.238629665101013	-0.000869231	0.00386409731491717	1.00149855498874	0.999131146908128	1.00387157256421
310	focal_HS	SC_Somatomotor	SC_Somatomotor	focal_HS	Weighted mode	13	-0.000299826	0.000610738939740557	0.63233548020835	-0.00149687	0.000897222176542129	0.999700218798018	0.998504245290562	1.00089762480076
311	focal_HS	SC_Ventral.Attention	SC_Ventral.Attention	focal_HS	Inverse variance weighted	13	-1.88908e-05	0.000111624408900229	0.865611471212663	-0.000237675	0.000199893037828902	0.999981109374815	0.999762353597321	1.00019991301777
312	focal_HS	SC_Ventral.Attention	SC_Ventral.Attention	focal_HS	Weighted median	13	-3.76186e-05	0.000153113397875063	0.805921419127178	-0.000337721	0.000262483671938361	0.999962382119673	0.999662336173534	1.00026251812379
313	focal_HS	SC_Ventral.Attention	SC_Ventral.Attention	focal_HS	MR Egger	13	-3.86564e-05	0.000221332855490701	0.86452565817335	-0.000472469	0.000395156028083555	0.99996134437847	0.999527642830351	1.00039523411251
314	focal_HS	SC_Ventral.Attention	SC_Ventral.Attention	focal_HS	Simple mode	13	-1.34078e-05	0.000238555844582358	0.956104339930272	-0.000480977	0.000454161683134145	0.999986592317637	0.999519138423375	1.00045426483017
315	focal_HS	SC_Ventral.Attention	SC_Ventral.Attention	focal_HS	Weighted mode	13	-3.33756e-05	0.000149829317223836	0.827470585751949	-0.000327041	0.000260289821227821	0.99996662491643	0.999673012369822	1.00026032369956
316	focal_HS	SC_Visual	SC_Visual	focal_HS	Inverse variance weighted	13	9.95959248091045e-05	0.000864747812088572	0.908307701187134	-0.00159531	0.0017945016365027	1.00009960088465	0.998405962043363	1.00179611271812
317	focal_HS	SC_Visual	SC_Visual	focal_HS	Weighted median	13	0.000497360624399681	0.00123538416440912	0.687245511511201	-0.00192399	0.00291871358664155	1.0004974843287	0.998077857348965	1.0029229771782
318	focal_HS	SC_Visual	SC_Visual	focal_HS	MR Egger	13	0.000772150871742692	0.00171466332065765	0.661224243449744	-0.00258859	0.00413289098023168	1.00077244905697	0.997414758271308	1.00414144315183
319	focal_HS	SC_Visual	SC_Visual	focal_HS	Simple mode	13	-0.00212891	0.00202961458232505	0.314881402354717	-0.00610695	0.00184913942588482	0.997873359355847	0.993911659778984	1.00185085013848
320	focal_HS	SC_Visual	SC_Visual	focal_HS	Weighted mode	13	0.00105532235965325	0.00120177690298192	0.397112307088562	-0.00130016	0.00341080508949781	1.00105587940823	0.99870068447212	1.00341662850414
321	focal_lesion_negative	FC_Default	FC_Default	focal_lesion_negative	Inverse variance weighted	5	-0.00111592	0.0007262449766322	0.124399767237819	-0.00253936	0.00030751724016656	0.9988846994964	0.997463858386773	1.00030756452844
322	focal_lesion_negative	FC_Default	FC_Default	focal_lesion_negative	Weighted median	5	-0.00156611	0.000797972514886349	0.0496919928876224	-0.00313013	-2.07938e-06	0.998435120194126	0.996874762116332	0.999997920622176
323	focal_lesion_negative	FC_Default	FC_Default	focal_lesion_negative	MR Egger	5	-0.00556442	0.00350336926713626	0.210424378298139	-0.012431	0.00130218161746632	0.994451030575681	0.987645920123481	1.00130302982408
324	focal_lesion_negative	FC_Default	FC_Default	focal_lesion_negative	Simple mode	5	-0.00220726	0.00118970573241322	0.137144679668416	-0.00453909	0.000124561069458999	0.997795172045753	0.995471200677525	1.00012456882751
325	focal_lesion_negative	FC_Default	FC_Default	focal_lesion_negative	Weighted mode	5	-0.00213673	0.00112329635507452	0.129908813752337	-0.0043384	6.49265891742089e-05	0.997865546924836	0.995671002118842	1.00006492869695
326	focal_lesion_negative	FC_Dorsal.Attention	FC_Dorsal.Attention	focal_lesion_negative	Inverse variance weighted	5	0.000451090452878264	0.000839364436889537	0.590978175403991	-0.00119406	0.00209624474918176	1.00045119220948	0.998806648767143	1.00209844340625
327	focal_lesion_negative	FC_Dorsal.Attention	FC_Dorsal.Attention	focal_lesion_negative	Weighted median	5	-3.07998e-05	0.000631005904117499	0.961070239639184	-0.00126757	0.00120597179922406	0.999969200701462	0.998733231684306	1.00120669927562
328	focal_lesion_negative	FC_Dorsal.Attention	FC_Dorsal.Attention	focal_lesion_negative	MR Egger	5	-0.00249441	0.00474768685997676	0.635667427840394	-0.0117999	0.00681105936783417	0.997508701570001	0.988269472355641	1.00683430738392
329	focal_lesion_negative	FC_Dorsal.Attention	FC_Dorsal.Attention	focal_lesion_negative	Simple mode	5	-4.26815e-07	0.000846224021769262	0.999621718205842	-0.00165903	0.00165817226779018	0.999999573185213	0.998342349525193	1.00165954779561
330	focal_lesion_negative	FC_Dorsal.Attention	FC_Dorsal.Attention	focal_lesion_negative	Weighted mode	5	0.000176648557603173	0.000797251589964855	0.835499115907619	-0.00138596	0.00173926167393429	1.00017666416088	0.998614995446589	1.00174077506679
331	focal_lesion_negative	FC_Frontoparietal	FC_Frontoparietal	focal_lesion_negative	Inverse variance weighted	5	-0.00104957	0.000341839006897917	0.0021380034266537	-0.00171957	-0.000379565	0.998950981528236	0.998281904089225	0.99962050740232
332	focal_lesion_negative	FC_Frontoparietal	FC_Frontoparietal	focal_lesion_negative	Weighted median	5	-0.000841933	0.000436898395978449	0.0539710815049803	-0.00169825	1.43876765235786e-05	0.999158421146699	0.998303187181706	1.00001438778003
333	focal_lesion_negative	FC_Frontoparietal	FC_Frontoparietal	focal_lesion_negative	MR Egger	5	-0.00388491	0.00178264067685843	0.117426270385139	-0.00737888	-0.000390931	0.996122629861122	0.992648274762356	0.999609145504221
334	focal_lesion_negative	FC_Frontoparietal	FC_Frontoparietal	focal_lesion_negative	Simple mode	5	-0.000709135	0.000597166227460673	0.30072774384472	-0.00187958	0.000461310839600167	0.999291116410554	0.998122184533709	1.00046141725981
335	focal_lesion_negative	FC_Frontoparietal	FC_Frontoparietal	focal_lesion_negative	Weighted mode	5	-0.0006381	0.000542751314928927	0.304922726647295	-0.00170189	0.000425692270852329	0.999362103236296	0.998299554514803	1.00042578289067
336	focal_lesion_negative	FC_global	FC_global	focal_lesion_negative	Inverse variance weighted	5	-0.000795373	0.000977800601169337	0.41597136469421	-0.00271186	0.00112111649366419	0.999204943540382	0.997291811912788	1.00112174517968
337	focal_lesion_negative	FC_global	FC_global	focal_lesion_negative	Weighted median	5	-0.0011052	0.000804591240439439	0.169559225995164	-0.0026822	0.000471795023671028	0.998895406705203	0.997321391252746	1.00047190633645
338	focal_lesion_negative	FC_global	FC_global	focal_lesion_negative	MR Egger	5	-0.00896317	0.00339758580953325	0.0777826121781081	-0.0156224	-0.0023039	0.991076881362685	0.9844989609926	0.997698752044663
339	focal_lesion_negative	FC_global	FC_global	focal_lesion_negative	Simple mode	5	-0.00106115	0.00105878938244348	0.372944061309081	-0.00313638	0.00101407527991324	0.998939410912914	0.996868534199664	1.0010145896281
340	focal_lesion_negative	FC_global	FC_global	focal_lesion_negative	Weighted mode	5	-0.00108365	0.000994903779356626	0.337292620649826	-0.00303366	0.000866366185984915	0.998916941709901	0.996970940257545	1.00086674158957
341	focal_lesion_negative	FC_Limbic	FC_Limbic	focal_lesion_negative	Inverse variance weighted	5	-0.000461304	0.000795959771180282	0.562213122663785	-0.00202139	0.00109877676997808	0.999538802002972	0.99798065609082	1.00109938064633
342	focal_lesion_negative	FC_Limbic	FC_Limbic	focal_lesion_negative	Weighted median	5	0.000303938958292897	0.0010208570492824	0.765909850902372	-0.00169694	0.00230481877488639	1.00030398515242	0.998304498131762	1.00230747691146
343	focal_lesion_negative	FC_Limbic	FC_Limbic	focal_lesion_negative	MR Egger	5	-0.00181971	0.00415015707777223	0.690702147615522	-0.00995402	0.00631459884714163	0.998181945641354	0.99009536035865	1.00633457795766
344	focal_lesion_negative	FC_Limbic	FC_Limbic	focal_lesion_negative	Simple mode	5	0.000468830655108454	0.00156117020300134	0.778903505726074	-0.00259106	0.00352872425299109	1.00046894057338	0.99741229096346	1.0035349575301
345	focal_lesion_negative	FC_Limbic	FC_Limbic	focal_lesion_negative	Weighted mode	5	0.000507314955320675	0.00139593116902951	0.734680818878388	-0.00222871	0.00324334004661852	1.00050744366132	0.99777377159443	1.00324860536481
346	focal_lesion_negative	FC_Somatomotor	FC_Somatomotor	focal_lesion_negative	Inverse variance weighted	5	-0.00451506	0.00347735700720859	0.194144201497261	-0.0113307	0.00230056150549325	0.995495119323593	0.988733272407212	1.0023032098276
347	focal_lesion_negative	FC_Somatomotor	FC_Somatomotor	focal_lesion_negative	Weighted median	5	0.000443776730366514	0.00332188504221596	0.893725338201133	-0.00606712	0.0069546714131098	1.00044387521383	0.993951249842448	1.00697891130125
348	focal_lesion_negative	FC_Somatomotor	FC_Somatomotor	focal_lesion_negative	MR Egger	5	-0.0389707	0.0128897642364932	0.0566068846365866	-0.0642347	-0.0137068	0.961778856549199	0.937784902323201	0.986386714707722
349	focal_lesion_negative	FC_Somatomotor	FC_Somatomotor	focal_lesion_negative	Simple mode	5	0.000725149443196883	0.00491416811836469	0.889826945275402	-0.00890662	0.0103569189551917	1.00072541242762	0.991132926376249	1.01041073747787
350	focal_lesion_negative	FC_Somatomotor	FC_Somatomotor	focal_lesion_negative	Weighted mode	5	0.000725149443196883	0.00398018509857553	0.864294344814341	-0.00707601	0.00852631223640493	1.00072541242762	0.992948962687474	1.00856276476481
351	focal_lesion_negative	FC_Ventral.Attention	FC_Ventral.Attention	focal_lesion_negative	Inverse variance weighted	5	-0.000672507	0.000505749098292373	0.183608895711665	-0.00166378	0.000318761014456123	0.999327718864099	0.998337607856248	1.00031881182415
352	focal_lesion_negative	FC_Ventral.Attention	FC_Ventral.Attention	focal_lesion_negative	Weighted median	5	-0.000903508	0.000591711286470689	0.126775949289573	-0.00206326	0.0002562465312192	0.999096900449821	0.997938865349553	1.00025627936517
353	focal_lesion_negative	FC_Ventral.Attention	FC_Ventral.Attention	focal_lesion_negative	MR Egger	5	-0.00353697	0.00253593205850674	0.257425185814809	-0.0085074	0.00143345263423607	0.996469273524625	0.991528684497204	1.00143448051855
354	focal_lesion_negative	FC_Ventral.Attention	FC_Ventral.Attention	focal_lesion_negative	Simple mode	5	-0.00122697	0.000864791385108484	0.228954519959793	-0.00292196	0.000468024396069481	0.99877378569716	0.997082306930403	1.00046813393658
355	focal_lesion_negative	FC_Ventral.Attention	FC_Ventral.Attention	focal_lesion_negative	Weighted mode	5	-0.00120539	0.00102869156622058	0.306321207846809	-0.00322162	0.000810846147922577	0.998795336868029	0.99678355907317	1.00081117497253
356	focal_lesion_negative	FC_Visual	FC_Visual	focal_lesion_negative	Inverse variance weighted	5	-0.00668895	0.00412183559323538	0.104630176238425	-0.0147678	0.00138984461303423	0.993333368101083	0.98534075752252	1.00139081089467
357	focal_lesion_negative	FC_Visual	FC_Visual	focal_lesion_negative	Weighted median	5	-0.00562618	0.00510364256811939	0.270294000521661	-0.0156293	0.00437695655258442	0.994389614445874	0.984492181711435	1.00438654941766
358	focal_lesion_negative	FC_Visual	FC_Visual	focal_lesion_negative	MR Egger	5	-0.0183198	0.0214997101397279	0.456781488754336	-0.0604592	0.023819664389841	0.981847019404317	0.941332175192086	1.0241056185256
359	focal_lesion_negative	FC_Visual	FC_Visual	focal_lesion_negative	Simple mode	5	-0.00552337	0.00703726307309703	0.476405334633349	-0.0193164	0.00826966227919408	0.994491852437017	0.980868957404044	1.00830395038816
360	focal_lesion_negative	FC_Visual	FC_Visual	focal_lesion_negative	Weighted mode	5	-0.00326804	0.00744596466991546	0.683399901665263	-0.0178621	0.0113260535039097	0.996737296972213	0.982296454197259	1.01139043608516
361	focal_lesion_negative	SC_Default	SC_Default	focal_lesion_negative	Inverse variance weighted	5	-0.00013183	0.000778936533159313	0.865604632135325	-0.00165855	0.00139488518142704	0.999868178265683	0.998342828598841	1.00139585848626
362	focal_lesion_negative	SC_Default	SC_Default	focal_lesion_negative	Weighted median	5	-0.000114603	0.000973068381629675	0.906245797195421	-0.00202182	0.00179261072548855	0.999885403264202	0.997980225165409	1.0017942184126
363	focal_lesion_negative	SC_Default	SC_Default	focal_lesion_negative	MR Egger	5	-0.00450115	0.00405947792150547	0.348413334807852	-0.0124577	0.00345542623936108	0.995508964508999	0.987619549042354	1.00346140310683
364	focal_lesion_negative	SC_Default	SC_Default	focal_lesion_negative	Simple mode	5	-0.000205313	0.00140230817512711	0.890679704654647	-0.00295384	0.00254321126623844	0.999794708318211	0.997050521503327	1.0025464479713
365	focal_lesion_negative	SC_Default	SC_Default	focal_lesion_negative	Weighted mode	5	-0.000133838	0.00125310060058788	0.920085977543541	-0.00258991	0.00232223964548261	0.999866171424173	0.997413436226774	1.00232493813241
366	focal_lesion_negative	SC_Dorsal.Attention	SC_Dorsal.Attention	focal_lesion_negative	Inverse variance weighted	5	0.000954479504946269	0.000756775783387717	0.207220670192639	-0.000528801	0.00243776004038619	1.00095493516547	0.99947133876013	1.00244073379333
367	focal_lesion_negative	SC_Dorsal.Attention	SC_Dorsal.Attention	focal_lesion_negative	Weighted median	5	0.000938955267261648	0.000903775992538715	0.298839724320834	-0.000832446	0.00271035621263753	1.00093939622376	0.999167900708667	1.00271403254868
368	focal_lesion_negative	SC_Dorsal.Attention	SC_Dorsal.Attention	focal_lesion_negative	MR Egger	5	0.00646358742745166	0.003500242961525	0.161969294332428	-0.000396889	0.0133240636320406	1.00648452148741	0.999603189972795	1.01341322452293
369	focal_lesion_negative	SC_Dorsal.Attention	SC_Dorsal.Attention	focal_lesion_negative	Simple mode	5	0.000931862794817442	0.00119241243670669	0.478180651442476	-0.00140527	0.00326899117076255	1.00093229711385	0.998595721342199	1.0032743401494
370	focal_lesion_negative	SC_Dorsal.Attention	SC_Dorsal.Attention	focal_lesion_negative	Weighted mode	5	0.000988242506617425	0.00110816421593168	0.422906780139015	-0.00118376	0.00316024436984352	1.00098873097914	0.998816941010116	1.00316524320654
371	focal_lesion_negative	SC_Frontoparietal	SC_Frontoparietal	focal_lesion_negative	Inverse variance weighted	5	-0.000648664	0.000421628772723537	0.123933129419734	-0.00147506	0.000177728125927913	0.999351546068575	0.998526030698226	1.00017774392051
372	focal_lesion_negative	SC_Frontoparietal	SC_Frontoparietal	focal_lesion_negative	Weighted median	5	-0.000821473	0.000532225293139022	0.122717336169786	-0.00186463	0.000221689020119685	0.999178864761774	0.998137103221224	1.00022171359495
373	focal_lesion_negative	SC_Frontoparietal	SC_Frontoparietal	focal_lesion_negative	MR Egger	5	0.000379296472604766	0.00219740977680165	0.873945645898296	-0.00392763	0.004686219635136	1.00037936841461	0.996080076347596	1.00469721713456
374	focal_lesion_negative	SC_Frontoparietal	SC_Frontoparietal	focal_lesion_negative	Simple mode	5	-0.000901987	0.000728269563508265	0.28323454919885	-0.0023294	0.000525420890697636	0.999098419214626	0.997673315138781	1.00052555894843
375	focal_lesion_negative	SC_Frontoparietal	SC_Frontoparietal	focal_lesion_negative	Weighted mode	5	-0.000871622	0.000709151057292497	0.286392109618425	-0.00226156	0.000518313779204943	0.999128757459281	0.997740997030983	1.00052
376	focal_lesion_negative	SC_global	SC_global	focal_lesion_negative	Inverse variance weighted	5	-0.00187449	0.00147116708177041	0.202609717166435	-0.00475798	0.00100899768395743	0.998127265962464	0.995253323966509	1.00100950689337
377	focal_lesion_negative	SC_global	SC_global	focal_lesion_negative	Weighted median	5	-0.00210144	0.00173246933553661	0.225140890446406	-0.00549708	0.00129420475469329	0.997900771326017	0.994518006229445	1.00129504259908
378	focal_lesion_negative	SC_global	SC_global	focal_lesion_negative	MR Egger	5	-0.000457396	0.00766668041979084	0.956178119651754	-0.0154841	0.0145692978372849	0.999543	0.984635172755317	1.01467594736382
379	focal_lesion_negative	SC_global	SC_global	focal_lesion_negative	Simple mode	5	-0.00218871	0.00213595894257522	0.36342935446677	-0.00637519	0.00199777359861976	0.997813687541474	0.993645092922833	1.00199977047784
380	focal_lesion_negative	SC_global	SC_global	focal_lesion_negative	Weighted mode	5	-0.00218871	0.00223819384978656	0.383498868773622	-0.00657557	0.002198154016754	0.997813687541474	0.993446005850877	1.00220057172847
381	focal_lesion_negative	SC_Limbic	SC_Limbic	focal_lesion_negative	Inverse variance weighted	5	0.00116900423749678	0.00164997406699825	0.478635711001564	-0.00206494	0.00440295340881335	1.00116968778928	0.997937185598241	1.00441266064979
382	focal_lesion_negative	SC_Limbic	SC_Limbic	focal_lesion_negative	Weighted median	5	0.000878488014382703	0.0019290753061788	0.648826297861125	-0.0029025	0.00465947561449315	1.00088	0.997101708593797	1.00467034785074
383	focal_lesion_negative	SC_Limbic	SC_Limbic	focal_lesion_negative	MR Egger	5	0.00794869568402607	0.00859996455856042	0.423515760165095	-0.00890723	0.0248046262188045	1.00798037043426	0.991132317045799	1.02511482039975
384	focal_lesion_negative	SC_Limbic	SC_Limbic	focal_lesion_negative	Simple mode	5	0.00100457388181296	0.00260972647251421	0.719877791557978	-0.00411049	0.00611963776794082	1.00100507863516	0.995897946496381	1.00613840100636
385	focal_lesion_negative	SC_Limbic	SC_Limbic	focal_lesion_negative	Weighted mode	5	0.000923581996889794	0.00254972089370779	0.735507638742553	-0.00407387	0.00592103494855706	1.00092400863008	0.995934416000353	1.00593859892452
386	focal_lesion_negative	SC_Somatomotor	SC_Somatomotor	focal_lesion_negative	Inverse variance weighted	5	0.000702853397817243	0.00209839442931572	0.737664175772351	-0.00341	0.00481570647927605	1.00070310045715	0.996595807762275	1.00482732062969
387	focal_lesion_negative	SC_Somatomotor	SC_Somatomotor	focal_lesion_negative	Weighted median	5	0.000865732749065712	0.00230645428200021	0.707398529846424	-0.00365492	0.00538638314178613	1.00086610760383	0.996351753437943	1.00540091578454
388	focal_lesion_negative	SC_Somatomotor	SC_Somatomotor	focal_lesion_negative	MR Egger	5	0.0155230578648014	0.00913897772681121	0.187966407398671	-0.00238934	0.0334354542093514	1.0156441663742	0.997613513717363	1.03400070117954
389	focal_lesion_negative	SC_Somatomotor	SC_Somatomotor	focal_lesion_negative	Simple mode	5	0.00341536637488673	0.00362194108765179	0.399090458421217	-0.00368364	0.0105143709066842	1.00342120538418	0.996323138115127	1.01056984114556
390	focal_lesion_negative	SC_Somatomotor	SC_Somatomotor	focal_lesion_negative	Weighted mode	5	0.0030254946761561	0.00427485137538558	0.518163341685822	-0.00535321	0.0114042033719118	1.00303007610437	0.994661088896998	1.0114694792028
391	focal_lesion_negative	SC_Ventral.Attention	SC_Ventral.Attention	focal_lesion_negative	Inverse variance weighted	5	3.21333029920967e-05	0.000436182973452936	0.941273511630636	-0.000822785	0.000887051930959851	1.00003213381927	0.999177553070055	1.00088744547788
392	focal_lesion_negative	SC_Ventral.Attention	SC_Ventral.Attention	focal_lesion_negative	Weighted median	5	0.000263582477605579	0.000554381141979	0.634463739317499	-0.000823005	0.00135016951588442	1.00026361721852	0.999177334014691	1.0013510814051
393	focal_lesion_negative	SC_Ventral.Attention	SC_Ventral.Attention	focal_lesion_negative	MR Egger	5	0.00160898934499971	0.00227334074926198	0.530122773079436	-0.00284676	0.0060647372135532	1.00161028446287	0.997157289651189	1.00608316496661
394	focal_lesion_negative	SC_Ventral.Attention	SC_Ventral.Attention	focal_lesion_negative	Simple mode	5	0.000338697349783128	0.000712133427310593	0.659161957514262	-0.00105708	0.00173447886731189	1.00033875471421	0.998943474348906	1.00173598394583
395	focal_lesion_negative	SC_Ventral.Attention	SC_Ventral.Attention	focal_lesion_negative	Weighted mode	5	0.000324051662357306	0.000699583042526622	0.667296818765683	-0.00104713	0.00169523442570948	1.00032410417277	0.998953416949466	1.0016966721479
396	focal_lesion_negative	SC_Visual	SC_Visual	focal_lesion_negative	Inverse variance weighted	5	-0.00537645	0.00337933664621704	0.111614722498501	-0.0119999	0.00124705250396489	0.994637979902966	0.988071765082307	1.00124783039726
397	focal_lesion_negative	SC_Visual	SC_Visual	focal_lesion_negative	Weighted median	5	-0.00540054	0.00460224304026479	0.240612129567122	-0.0144209	0.0036198567508981	0.994614017089545	0.98568254768919	1.00362641634489
398	focal_lesion_negative	SC_Visual	SC_Visual	focal_lesion_negative	MR Egger	5	-0.00029503	0.0190425215964215	0.988611471874865	-0.0376184	0.0370283126346503	0.999705013822645	0.963080409196587	1.03772240107745
399	focal_lesion_negative	SC_Visual	SC_Visual	focal_lesion_negative	Simple mode	5	-0.00324524	0.00697579399623309	0.665976383513478	-0.0169178	0.0104273176523532	0.996760021514831	0.983224507467453	1.01048187158123
400	focal_lesion_negative	SC_Visual	SC_Visual	focal_lesion_negative	Weighted mode	5	-0.000662791	0.00718285837370692	0.930917021479062	-0.0147412	0.0134156116748642	0.999337428859661	0.985366926315713	1.01350600476706
401	focal_other_lesion	FC_Default	FC_Default	focal_other_lesion	Inverse variance weighted	4	-0.000544674	0.000638247876972092	0.393443482235819	-0.00179564	0.000706291963332157	0.999455474432354	0.998205971482073	1.00070654144623
402	focal_other_lesion	FC_Default	FC_Default	focal_other_lesion	Weighted median	4	-0.00119405	0.000858340371026723	0.164190231790208	-0.0028764	0.000488296041348636	0.998806661509481	0.997127734656721	1.00048841527727
403	focal_other_lesion	FC_Default	FC_Default	focal_other_lesion	MR Egger	4	0.001206626911374	0.0040794222443599	0.795279021190555	-0.00678904	0.00920229451031941	1.00120735517851	0.993233952785191	1.00924476580025
404	focal_other_lesion	FC_Default	FC_Default	focal_other_lesion	Simple mode	4	-0.00148452	0.00127983895672703	0.330006040693281	-0.003993	0.00102396804048273	0.998516585034584	0.996014960757101	1.00102449247474
405	focal_other_lesion	FC_Default	FC_Default	focal_other_lesion	Weighted mode	4	-0.00148452	0.00129642319265593	0.335246206901567	-0.00402551	0.00105647314290338	0.998516585034584	0.995982585714969	1.00105703140723
406	focal_other_lesion	FC_Dorsal.Attention	FC_Dorsal.Attention	focal_other_lesion	Inverse variance weighted	4	-0.000277563	0.000420734861201575	0.509439243107484	-0.0011022	0.000547076870509404	0.999722475059727	0.998898403418084	1.00054722654435
407	focal_other_lesion	FC_Dorsal.Attention	FC_Dorsal.Attention	focal_other_lesion	Weighted median	4	-0.000237148	0.000503162423206731	0.637415598741486	-0.00122335	0.000749050206288333	0.999762879974201	0.998777401490593	1.00074933081445
408	focal_other_lesion	FC_Dorsal.Attention	FC_Dorsal.Attention	focal_other_lesion	MR Egger	4	-0.000257109	0.00229717017181637	0.92110430046001	-0.00475956	0.00424534448801704	0.999742924000956	0.995251746183787	1.00425436872875
409	focal_other_lesion	FC_Dorsal.Attention	FC_Dorsal.Attention	focal_other_lesion	Simple mode	4	-0.000221983	0.000611482918451407	0.740658133571437	-0.00142049	0.000976523812586512	0.99977804192876	0.998580519189542	1.0009770007672
410	focal_other_lesion	FC_Dorsal.Attention	FC_Dorsal.Attention	focal_other_lesion	Weighted mode	4	-0.000221153	0.000587394200467513	0.731597034916202	-0.00137245	0.000930139275795125	0.99977887109548	0.99862849538325	1.00093057198948
411	focal_other_lesion	FC_Frontoparietal	FC_Frontoparietal	focal_other_lesion	Inverse variance weighted	4	-8.88306e-05	0.000327196515764663	0.786014065989293	-0.000730136	0.00055247453613693	0.999911173310562	0.999270130678626	1.0005526271783
412	focal_other_lesion	FC_Frontoparietal	FC_Frontoparietal	focal_other_lesion	Weighted median	4	-5.01787e-05	0.000390636675732792	0.897789922650574	-0.000815827	0.000715469151173873	0.999949822525669	0.999184506078356	1.00071572516028
413	focal_other_lesion	FC_Frontoparietal	FC_Frontoparietal	focal_other_lesion	MR Egger	4	0.00106183788820339	0.00178682493877239	0.612606869195208	-0.00244034	0.00456401476819728	1.00106240183764	0.997562636214744	1.00457444574661
414	focal_other_lesion	FC_Frontoparietal	FC_Frontoparietal	focal_other_lesion	Simple mode	4	6.64862848143719e-06	0.000508467487110474	0.990388263232978	-0.000989948	0.00100324490321797	1.00000664865058	0.999010542190265	1.00100374832172
415	focal_other_lesion	FC_Frontoparietal	FC_Frontoparietal	focal_other_lesion	Weighted mode	4	-2.80588e-05	0.000480884266089392	0.957140304186188	-0.000970592	0.000914474398610779	0.999971941630719	0.999029878947528	1.00091489265781
416	focal_other_lesion	FC_global	FC_global	focal_other_lesion	Inverse variance weighted	4	0.000381256609025201	0.000878677469595318	0.664362336684712	-0.00134095	0.00210346444943202	1.00038132929656	0.998659947441984	1.00210567828274
417	focal_other_lesion	FC_global	FC_global	focal_other_lesion	Weighted median	4	-0.000215378	0.000815403519069687	0.791674275433378	-0.00181357	0.00138281257480257	0.999784644869672	0.998188074303009	1.00138376910096
418	focal_other_lesion	FC_global	FC_global	focal_other_lesion	MR Egger	4	0.00154232166205445	0.00581695285382919	0.815726572465528	-0.00985891	0.0129435492555597	1.00154351165181	0.990189533763468	1.01302767957903
419	focal_other_lesion	FC_global	FC_global	focal_other_lesion	Simple mode	4	-0.000732007	0.00117185977593817	0.576481220215251	-0.00302885	0.00156483820818137	0.999268260899072	0.996975730231484	1.00156606320638
420	focal_other_lesion	FC_global	FC_global	focal_other_lesion	Weighted mode	4	-0.000700245	0.00146264679584912	0.664843462471058	-0.00356703	0.00216654316657598	0.999300000560712	0.996439322028888	1.00216889181707
421	focal_other_lesion	FC_Limbic	FC_Limbic	focal_other_lesion	Inverse variance weighted	4	0.000764663234583041	0.000761131802422086	0.31507036790632	-0.000727155	0.00225648156733033	1.00076495566405	0.999273109215035	1.00225902933783
422	focal_other_lesion	FC_Limbic	FC_Limbic	focal_other_lesion	Weighted median	4	0.000967686865644895	0.0010293780121307	0.347181916083703	-0.00104989	0.00298526776942107	1.00096815522564	0.998950656907786	1.00298972811859
423	focal_other_lesion	FC_Limbic	FC_Limbic	focal_other_lesion	MR Egger	4	-0.0014841	0.00415616961433081	0.755186923197895	-0.00963019	0.00666199105579109	0.998516999345567	0.990416027990205	1.00668423147927
424	focal_other_lesion	FC_Limbic	FC_Limbic	focal_other_lesion	Simple mode	4	0.0014512684936554	0.00117199232205346	0.303674559262764	-0.000845836	0.00374837344488019	1.0014523220934	0.999154521161251	1.00375540738248
425	focal_other_lesion	FC_Limbic	FC_Limbic	focal_other_lesion	Weighted mode	4	0.00111722520248543	0.00113217247113477	0.396497436519793	-0.00110183	0.00333628324590959	1.00111784953105	0.998898773953983	1.00334185483327
426	focal_other_lesion	FC_Somatomotor	FC_Somatomotor	focal_other_lesion	Inverse variance weighted	4	0.00163750094847472	0.00324250131863662	0.613550651856277	-0.0047178	0.0079928035330025	1.00163884238525	0.99529330970951	1.00802483126074
427	focal_other_lesion	FC_Somatomotor	FC_Somatomotor	focal_other_lesion	Weighted median	4	0.00250891462787006	0.00322888418308738	0.43714568437033	-0.0038197	0.00883752762672133	1.00251206458795	0.99618758739741	1.00887669386655
428	focal_other_lesion	FC_Somatomotor	FC_Somatomotor	focal_other_lesion	MR Egger	4	0.0021543039220376	0.021681907671054	0.92991497259904	-0.0403422	0.0446508429573035	1.00215662610199	0.960460679529579	1.04566269566812
429	focal_other_lesion	FC_Somatomotor	FC_Somatomotor	focal_other_lesion	Simple mode	4	0.00282892688525389	0.00453569440206732	0.577028777234752	-0.00606103	0.0117188879133058	1.00283293207482	0.993957296870977	1.01178782309833
430	focal_other_lesion	FC_Somatomotor	FC_Somatomotor	focal_other_lesion	Weighted mode	4	0.00404937091736535	0.00403021102558642	0.389041097259236	-0.00384984	0.0119485845275147	1.00405758069752	0.996157558450803	1.01202025402887
431	focal_other_lesion	FC_Ventral.Attention	FC_Ventral.Attention	focal_other_lesion	Inverse variance weighted	4	-0.000166378	0.000417431694355464	0.690205956148906	-0.000984544	0.0006517880401595	0.999833635759288	0.99901594030291	1.00065200050014
432	focal_other_lesion	FC_Ventral.Attention	FC_Ventral.Attention	focal_other_lesion	Weighted median	4	-0.000174243	0.000518595859005569	0.736878958490082	-0.00119069	0.000842205239959605	0.999825772535677	0.998810018063358	1.00084255999438
433	focal_other_lesion	FC_Ventral.Attention	FC_Ventral.Attention	focal_other_lesion	MR Egger	4	0.00247570735583047	0.00227938960229063	0.390898677193194	-0.0019919	0.00694331097632011	1.00247877444984	0.99801008624417	1.00696747164595
434	focal_other_lesion	FC_Ventral.Attention	FC_Ventral.Attention	focal_other_lesion	Simple mode	4	-0.000190593	0.000738928941035085	0.81314183325154	-0.00163889	0.00125770792092779	0.999809425358154	0.998362448724698	1.00125849916722
435	focal_other_lesion	FC_Ventral.Attention	FC_Ventral.Attention	focal_other_lesion	Weighted mode	4	-0.000190593	0.000587770461890794	0.767031543707441	-0.00134262	0.00096143730180498	0.999809425358154	0.998658278006089	1.0009618996308
436	focal_other_lesion	FC_Visual	FC_Visual	focal_other_lesion	Inverse variance weighted	4	0.000641946459956226	0.00394303163492897	0.870671732810875	-0.0070864	0.00837028846441702	1.00064215255168	0.992938653751736	1.00840541727326
437	focal_other_lesion	FC_Visual	FC_Visual	focal_other_lesion	Weighted median	4	0.00060685653211835	0.00516579397542436	0.90648290466033	-0.0095181	0.0107318127239501	1.0006070407068	0.990527054078037	1.01078960518037
438	focal_other_lesion	FC_Visual	FC_Visual	focal_other_lesion	MR Egger	4	-0.0203144	0.0215338803560735	0.445071462964885	-0.0625208	0.021891993281743	0.979890535313316	0.939393506584504	1.02213338123627
439	focal_other_lesion	FC_Visual	FC_Visual	focal_other_lesion	Simple mode	4	0.00671405113864747	0.00726711138454489	0.423682931781048	-0.00752949	0.0209575894523555	1.00673664090798	0.992498788402128	1.02117874196945
440	focal_other_lesion	FC_Visual	FC_Visual	focal_other_lesion	Weighted mode	4	-0.00323432	0.00604433780138431	0.62970358983128	-0.0150812	0.00861258284424931	0.996770905529648	0.985031930743316	1.00864977784085
441	focal_other_lesion	SC_Default	SC_Default	focal_other_lesion	Inverse variance weighted	4	-0.000293177	0.0011150944619085	0.792614675954352	-0.00247876	0.00189240803251245	0.999706865859382	0.997524307336209	1.00189419976665
442	focal_other_lesion	SC_Default	SC_Default	focal_other_lesion	Weighted median	4	-0.000844172	0.00100669852484796	0.401719336998579	-0.0028173	0.00112895750285351	0.99915618460676	0.997186664152826	1.00112959501526
443	focal_other_lesion	SC_Default	SC_Default	focal_other_lesion	MR Egger	4	-0.00988515	0.00407189777224668	0.135924284370154	-0.0178661	-0.00190423	0.990163545293481	0.982292580162876	0.998097579303295
444	focal_other_lesion	SC_Default	SC_Default	focal_other_lesion	Simple mode	4	-0.000948625	0.00152883753814111	0.578883252082847	-0.00394515	0.002047896894715	0.999051825122108	0.996062625610946	1.00204999526773
445	focal_other_lesion	SC_Default	SC_Default	focal_other_lesion	Weighted mode	4	-0.00133548	0.00121842314055282	0.353151202556583	-0.00372359	0.001052625884455	0.998665407890179	0.996283331148569	1.00105318008952
446	focal_other_lesion	SC_Dorsal.Attention	SC_Dorsal.Attention	focal_other_lesion	Inverse variance weighted	4	0.00148553251036207	0.000666927842071573	0.0259188068730222	0.000178353939901786	0.00279271108082235	1.00148663646037	1.00017836984591	1.00279661433112
447	focal_other_lesion	SC_Dorsal.Attention	SC_Dorsal.Attention	focal_other_lesion	Weighted median	4	0.00143974637586155	0.00087000280809119	0.0979497447275911	-0.000265459	0.00314495187972029	1.00144078330826	0.99973457610316	1.00314990242927
448	focal_other_lesion	SC_Dorsal.Attention	SC_Dorsal.Attention	focal_other_lesion	MR Egger	4	-0.00331017	0.00351024050921422	0.445220204263507	-0.0101902	0.00356989885891862	0.996695300041917	0.98986150068595	1.00357627853719
449	focal_other_lesion	SC_Dorsal.Attention	SC_Dorsal.Attention	focal_other_lesion	Simple mode	4	0.00144365030662097	0.00118729502602205	0.310966613628681	-0.000883448	0.00377074855762419	1.00144469287136	0.999116942180859	1.00377786677416
450	focal_other_lesion	SC_Dorsal.Attention	SC_Dorsal.Attention	focal_other_lesion	Weighted mode	4	0.00140774383853057	0.00100129409328985	0.254419425827908	-0.000554793	0.00337028026137868	1.00140873517502	0.999445361284632	1.00337596604166
451	focal_other_lesion	SC_Frontoparietal	SC_Frontoparietal	focal_other_lesion	Inverse variance weighted	4	0.00067909582376589	0.000403552734872255	0.0924151195545043	-0.000111868	0.00147005918411551	1.00067932646154	0.999888138720356	1.0014711402508
452	focal_other_lesion	SC_Frontoparietal	SC_Frontoparietal	focal_other_lesion	Weighted median	4	0.00057257521476888	0.000494818526377311	0.24721441929873	-0.000397269	0.00154241952646841	1.00057273916725	0.999602809803988	1.00154360966729
453	focal_other_lesion	SC_Frontoparietal	SC_Frontoparietal	focal_other_lesion	MR Egger	4	-0.00207684	0.00220393928098694	0.445494092055834	-0.00639656	0.00224287812983501	0.99792531228501	0.993623850612254	1.00224539526251
454	focal_other_lesion	SC_Frontoparietal	SC_Frontoparietal	focal_other_lesion	Simple mode	4	0.000512481097405022	0.000684073555188763	0.508152199224043	-0.000828303	0.001853265265575	1.00051261243828	0.999172039877529	1.00185498362301
455	focal_other_lesion	SC_Frontoparietal	SC_Frontoparietal	focal_other_lesion	Weighted mode	4	0.000520297098977018	0.000607413960932266	0.45464922222633	-0.000670234	0.00171082846240426	1.00052043247699	0.999329990292363	1.00171229276436
456	focal_other_lesion	SC_global	SC_global	focal_other_lesion	Inverse variance weighted	4	0.00115831094752009	0.0017061145122855	0.497190156016692	-0.00218567	0.00450229539159967	1.00115898204874	0.997816713348486	1.00451244595139
457	focal_other_lesion	SC_global	SC_global	focal_other_lesion	Weighted median	4	0.00025423150672777	0.00174941362164372	0.884455192257572	-0.00317462	0.00368308220514946	1.0002542638263	0.99683041458363	1.00368987308698
458	focal_other_lesion	SC_global	SC_global	focal_other_lesion	MR Egger	4	-0.013012	0.0076890873547699	0.232670341426128	-0.0280826	0.00205865836067957	0.987072336617588	0.972308085774255	1.00206077885268
459	focal_other_lesion	SC_global	SC_global	focal_other_lesion	Simple mode	4	-0.00125563	0.00256729154171319	0.658305932312153	-0.00628752	0.00377626095348475	0.998745157505827	0.993732203213403	1.00378340001036
460	focal_other_lesion	SC_global	SC_global	focal_other_lesion	Weighted mode	4	-0.000312888	0.00225494496139569	0.898433357527073	-0.00473258	0.00410680408517587	0.999687160905198	0.995278600848707	1.00411524856105
461	focal_other_lesion	SC_Limbic	SC_Limbic	focal_other_lesion	Inverse variance weighted	4	-0.00126117	0.00238615879443364	0.597129009180636	-0.00593804	0.00341570605838476	0.998739629755882	0.99407955887805	1.00342154622987
462	focal_other_lesion	SC_Limbic	SC_Limbic	focal_other_lesion	Weighted median	4	-0.00147589	0.00215723774905723	0.493875355532537	-0.00570408	0.00275229437102396	0.998525196975291	0.994312159757654	1.0027560854104
463	focal_other_lesion	SC_Limbic	SC_Limbic	focal_other_lesion	MR Egger	4	-0.0175834	0.0108159619444421	0.245526204472957	-0.0387826	0.00361592246574987	0.982570322294764	0.961959769962705	1.00362246780015
464	focal_other_lesion	SC_Limbic	SC_Limbic	focal_other_lesion	Simple mode	4	-0.00262139	0.00383656546231651	0.543477878915978	-0.0101411	0.00489827654308841	0.997382041084068	0.98991018710063	1.00491029271113
465	focal_other_lesion	SC_Limbic	SC_Limbic	focal_other_lesion	Weighted mode	4	-0.00281322	0.00270396981387121	0.374631135625722	-0.008113	0.00248656433750409	0.997190736887736	0.991919824209651	1.00248965840261
466	focal_other_lesion	SC_Somatomotor	SC_Somatomotor	focal_other_lesion	Inverse variance weighted	4	0.000694451980125208	0.00155050157238679	0.654233595453498	-0.00234453	0.00373343506200332	1.00069469316773	0.997658215164636	1.00374041301189
467	focal_other_lesion	SC_Somatomotor	SC_Somatomotor	focal_other_lesion	Weighted median	4	-0.000219277	0.00183604765988805	0.904935799515094	-0.00381793	0.0033793768016205	0.999780747427599	0.996189349003144	1.00338509333303
468	focal_other_lesion	SC_Somatomotor	SC_Somatomotor	focal_other_lesion	MR Egger	4	0.00349995693590975	0.00846926070128214	0.71951515797039	-0.0130998	0.0200997079104228	1.00350608893701	0.986985634822961	1.0203
469	focal_other_lesion	SC_Somatomotor	SC_Somatomotor	focal_other_lesion	Simple mode	4	-9.56003e-05	0.00254169858352983	0.972359359045118	-0.00507733	0.00488612894396531	0.999904404289808	0.994935538346655	1.00489808553788
470	focal_other_lesion	SC_Somatomotor	SC_Somatomotor	focal_other_lesion	Weighted mode	4	-0.000396868	0.00225621219699795	0.871575678845859	-0.00481904	0.00402530751562278	0.999603210351349	0.995192548667545	1.00403341994728
471	focal_other_lesion	SC_Ventral.Attention	SC_Ventral.Attention	focal_other_lesion	Inverse variance weighted	4	-0.000211558	0.00056954896293992	0.710303886689402	-0.00132787	0.000904758149439801	0.999788464558855	0.998673007449011	1.00090516756656
472	focal_other_lesion	SC_Ventral.Attention	SC_Ventral.Attention	focal_other_lesion	Weighted median	4	5.64920547243644e-05	0.000576307168072706	0.921913069340636	-0.00107307	0.00118605410414687	1.00005649365043	0.998927505539028	1.00118675774447
473	focal_other_lesion	SC_Ventral.Attention	SC_Ventral.Attention	focal_other_lesion	MR Egger	4	0.00310480855493049	0.00297032696311668	0.405613819660575	-0.00271703	0.00892664940263918	1.00310963346519	0.997286655498756	1.00896661075591
474	focal_other_lesion	SC_Ventral.Attention	SC_Ventral.Attention	focal_other_lesion	Simple mode	4	-0.00114486	0.00100187746956503	0.33609104232901	-0.00310854	0.000818818688804944	0.998855793951961	0.996896285519228	1.00081915401234
475	focal_other_lesion	SC_Ventral.Attention	SC_Ventral.Attention	focal_other_lesion	Weighted mode	4	0.000513287334384866	0.000789545527066112	0.561968963031817	-0.00103422	0.00206079656743444	1.00051341908887	0.998966312724481	1.00206292146809
476	focal_other_lesion	SC_Visual	SC_Visual	focal_other_lesion	Inverse variance weighted	4	-0.00313131	0.00363187224370527	0.388591244019556	-0.0102498	0.00398716027359379	0.996873588111844	0.989802571051025	1.00399511957193
477	focal_other_lesion	SC_Visual	SC_Visual	focal_other_lesion	Weighted median	4	-0.00104142	0.00414338080125641	0.801546629456215	-0.00916245	0.00707960426515455	0.998959119986494	0.990879398849751	1.00710472390748
478	focal_other_lesion	SC_Visual	SC_Visual	focal_other_lesion	MR Egger	4	0.0288847792035699	0.0176607160610533	0.243566779040873	-0.00573022	0.0634997826832344	1.02930599018646	0.994286162144803	1.06555925423755
479	focal_other_lesion	SC_Visual	SC_Visual	focal_other_lesion	Simple mode	4	-0.000585598	0.0052764727686951	0.918638413228349	-0.0109275	0.00975628861535071	0.999414573417759	0.989132003440128	1.00980403635303
480	focal_other_lesion	SC_Visual	SC_Visual	focal_other_lesion	Weighted mode	4	-0.00071052	0.00442343504629803	0.882594621823009	-0.00938045	0.0079594129888289	0.999289732657436	0.990663406804048	1.00799117332502
481	GGE	FC_Default	FC_Default	GGE	Inverse variance weighted	64	0.00036462007100636	0.000192085471499079	0.0576673901704416	-1.18675e-05	0.000741107595144555	1.00036468655298	0.999988132617286	1.00074138228323
482	GGE	FC_Default	FC_Default	GGE	Weighted median	64	0.000379890683460537	0.000268675563024383	0.157380003270114	-0.000146713	0.000906494786988327	1.00037996285106	0.99985329734182	1.00090690577757
483	GGE	FC_Default	FC_Default	GGE	MR Egger	64	0.000456077158678069	0.000816093692471136	0.578274429459675	-0.00114347	0.0020556207959215	1.00045618117768	0.998857187030116	1.00205773503279
484	GGE	FC_Default	FC_Default	GGE	Simple mode	64	0.00113035609880999	0.000691068988392202	0.106897044575406	-0.000224139	0.0024848513160587	1.00113099519204	0.999775885998857	1.00248794111779
485	GGE	FC_Default	FC_Default	GGE	Weighted mode	64	0.00113035609880999	0.000670719804636412	0.0968807040599998	-0.000184255	0.00244496691589736	1.00113099519204	0.999815762255581	1.00244795828494
486	GGE	FC_Dorsal.Attention	FC_Dorsal.Attention	GGE	Inverse variance weighted	64	0.00029619580208223	0.000121821899159368	0.0150412687423946	5.74248797298682e-05	0.000534966724434591	1.00029623967239	1.00005742652857	1.00053510984465
487	GGE	FC_Dorsal.Attention	FC_Dorsal.Attention	GGE	Weighted median	64	0.00027844717669618	0.000174199074321434	0.109944567207161	-6.2983e-05	0.00061987736236619	1.00027848594671	0.999937018974414	1.00062006952604
488	GGE	FC_Dorsal.Attention	FC_Dorsal.Attention	GGE	MR Egger	64	0.000375205996301782	0.000513506603980463	0.467730472425555	-0.000631267	0.00138167894010349	1.00037527639488	0.99936893225956	1.00138263389821
489	GGE	FC_Dorsal.Attention	FC_Dorsal.Attention	GGE	Simple mode	64	0.000237467615786721	0.000434893291515794	0.586969323359226	-0.000614923	0.00108985846715768	1.00023749581345	0.999385265790961	1.00109045257871
490	GGE	FC_Dorsal.Attention	FC_Dorsal.Attention	GGE	Weighted mode	64	0.000250345076763832	0.000406718339502729	0.54042575932485	-0.000546823	0.00104751302218918	1.00025037641571	0.999453326611716	1.00104806185558
491	GGE	FC_Frontoparietal	FC_Frontoparietal	GGE	Inverse variance weighted	64	-0.000107678	9.47633231481068e-05	0.255836026978741	-0.000293415	7.80576809249021e-05	0.999892327364669	0.999706628496022	1.00007806072751
492	GGE	FC_Frontoparietal	FC_Frontoparietal	GGE	Weighted median	64	-5.27923e-05	0.000131755302651898	0.688652266025545	-0.000311033	0.000205448057363635	0.999947209057657	0.999689015636633	1.00020546916326
493	GGE	FC_Frontoparietal	FC_Frontoparietal	GGE	MR Egger	64	-0.000101302	0.000399441722092208	0.800636504080466	-0.000884208	0.0006816036276643	0.999898702983253	0.999116182873698	1.0006818359722
494	GGE	FC_Frontoparietal	FC_Frontoparietal	GGE	Simple mode	64	-3.11148e-05	0.000323652727923049	0.923717395333296	-0.000665474	0.000603244534864512	0.999968885672196	0.999334747220224	1.00060342652344
495	GGE	FC_Frontoparietal	FC_Frontoparietal	GGE	Weighted mode	64	8.73913069548331e-06	0.000315618288863309	0.977997782941372	-0.000609873	0.000627350976867569	1.00000873916888	0.999390313219087	1.00062754780265
496	GGE	FC_global	FC_global	GGE	Inverse variance weighted	64	-8.62571e-06	0.00019558186010856	0.964822468392035	-0.000391966	0.000374714739995741	0.999991374331384	0.999608110657066	1.00037478495433
497	GGE	FC_global	FC_global	GGE	Weighted median	64	-0.000241448	0.000242219069052642	0.318853043148297	-0.000716198	0.000233301138978513	0.999758580909915	0.999284058796585	1.00023332835581
498	GGE	FC_global	FC_global	GGE	MR Egger	64	0.00151982866306992	0.000806771943999285	0.0642780607800017	-6.14443e-05	0.00310110167330852	1.00152098418798	0.999938557540497	1.00310591506342
499	GGE	FC_global	FC_global	GGE	Simple mode	64	-0.000351336	0.000640876290203612	0.585483590082244	-0.00160745	0.000904781312388393	0.99964872549493	0.998393837516588	1.00090519075047
500	GGE	FC_global	FC_global	GGE	Weighted mode	64	-0.000399451	0.000600341705538817	0.508240726316531	-0.00157612	0.000777218626439435	0.999600628653559	0.998425120566911	1.0007775207391
501	GGE	FC_Limbic	FC_Limbic	GGE	Inverse variance weighted	64	0.000551699724645844	0.000220515677994639	0.0123542181520666	0.000119488995776351	0.000983910453515336	1.00055185193893	1.00011949613487	1.0009843946522
502	GGE	FC_Limbic	FC_Limbic	GGE	Weighted median	64	0.000587544167056971	0.000320009550379939	0.0663545913789521	-3.96746e-05	0.00121476288580165	1.00058771680494	0.999960326235337	1.00121550100909
503	GGE	FC_Limbic	FC_Limbic	GGE	MR Egger	64	0.00121022153715408	0.000932144405485252	0.198986250730408	-0.000616781	0.00303722457190518	1.00121095415075	0.999383408673011	1.0030418416116
504	GGE	FC_Limbic	FC_Limbic	GGE	Simple mode	64	0.000656969865857159	0.000781314633169017	0.403611096331859	-0.000874407	0.00218834654686843	1.00065718571783	0.999125975367083	1.00219074272474
505	GGE	FC_Limbic	FC_Limbic	GGE	Weighted mode	64	0.000450416740695515	0.00075011192954921	0.550349760454098	-0.0010198	0.00192063612261197	1.00045051819355	0.998980717180772	1.00192248172556
506	GGE	FC_Somatomotor	FC_Somatomotor	GGE	Inverse variance weighted	64	0.00147291727490335	0.000685121582969332	0.0315660839046665	0.000130078972283455	0.00281575557752324	1.00147400255033	1.00013008743292	1.00281972354066
507	GGE	FC_Somatomotor	FC_Somatomotor	GGE	Weighted median	64	0.00106219256370148	0.000991763404469231	0.284163101738487	-0.000881664	0.00300604883646117	1.00106275689001	0.999118724842191	1.00301057153194
508	GGE	FC_Somatomotor	FC_Somatomotor	GGE	MR Egger	64	0.00285834829552578	0.00288807287095053	0.326163826089679	-0.00280227	0.00851897112258883	1.00286243726799	0.997201648174716	1.00855536081794
509	GGE	FC_Somatomotor	FC_Somatomotor	GGE	Simple mode	64	0.00101944201569883	0.00240733709352085	0.673392528991305	-0.00369894	0.0057378227189997	1.00101996182333	0.996307893958996	1.00575431555301
510	GGE	FC_Somatomotor	FC_Somatomotor	GGE	Weighted mode	64	0.000891114350425	0.00236662067901465	0.707784759903034	-0.00374746	0.00552969088129371	1.00089151151078	0.996259550792934	1.00554500784159
511	GGE	FC_Ventral.Attention	FC_Ventral.Attention	GGE	Inverse variance weighted	64	9.73582501134932e-05	0.000133359646025955	0.465364019996404	-0.000164027	0.000358743156324366	1.00009736298958	0.999835986795539	1.00035880751235
512	GGE	FC_Ventral.Attention	FC_Ventral.Attention	GGE	Weighted median	64	0.000283053443822882	0.000178364920575704	0.112527483004046	-6.65418e-05	0.000632648688151262	1.00028309350723	0.999933460413351	1.00063284885254
513	GGE	FC_Ventral.Attention	FC_Ventral.Attention	GGE	MR Egger	64	0.000633466775222609	0.000562270499311133	0.264243727170999	-0.000468583	0.00173551695387243	1.00063366745767	0.99953152636463	1.00173702383503
514	GGE	FC_Ventral.Attention	FC_Ventral.Attention	GGE	Simple mode	64	0.000459528721158861	0.000427531747310127	0.286545208554904	-0.000378434	0.00129749094588671	1.00045963432066	0.999621638093357	1.00129833305143
515	GGE	FC_Ventral.Attention	FC_Ventral.Attention	GGE	Weighted mode	64	0.000428095893181174	0.000425729898807227	0.318475145300634	-0.000406335	0.00126252649484334	1.00042818753931	0.999593747834286	1.00126332381693
516	GGE	FC_Visual	FC_Visual	GGE	Inverse variance weighted	64	-6.50731e-05	0.00125202014016853	0.958549012108205	-0.00251903	0.00238888635413155	0.999934928996611	0.997484137504859	1.00239174201664
517	GGE	FC_Visual	FC_Visual	GGE	Weighted median	64	-0.000534687	0.00166627492649416	0.748295718315124	-0.00380059	0.00273121221729035	0.999465456280789	0.99620662758961	1.00273494537529
518	GGE	FC_Visual	FC_Visual	GGE	MR Egger	64	0.00621341488859387	0.00525592596569532	0.241651101037892	-0.0040882	0.0165150297813567	1.00623275819279	0.995920145309158	1.01665215673086
519	GGE	FC_Visual	FC_Visual	GGE	Simple mode	64	-0.00103415	0.00418989335404125	0.805850473025605	-0.00924634	0.00717804379501934	0.99896638736701	0.990796277783532	1.00720386770278
520	GGE	FC_Visual	FC_Visual	GGE	Weighted mode	64	-0.00119207	0.00379916538919108	0.754731631565493	-0.00863843	0.00625429658055352	0.998808642648057	0.991398772301153	1.00627389553132
521	GGE	SC_Default	SC_Default	GGE	Inverse variance weighted	64	0.000419518146467227	0.000237559471220473	0.077404238895397	-4.60984e-05	0.000885134710059354	1.00041960615651	0.999953902645391	1.00088552655739
522	GGE	SC_Default	SC_Default	GGE	Weighted median	64	0.000353324821384773	0.000312177018118826	0.257714658695397	-0.000258542	0.000965191776897673	1.00035338724795	0.999741491285009	1.00096565772438
523	GGE	SC_Default	SC_Default	GGE	MR Egger	64	0.00109051031219027	0.00100467152670457	0.28192946311037	-0.000878646	0.00305966650453124	1.00109110513476	0.99912174001611	1.00306435206162
524	GGE	SC_Default	SC_Default	GGE	Simple mode	64	0.000463512569422835	0.000758233001520554	0.543196430089588	-0.00102262	0.00194964925240312	1.00046362000797	0.99897789858829	1.00195155105425
525	GGE	SC_Default	SC_Default	GGE	Weighted mode	64	0.000413209822120383	0.000768040630717695	0.592469132966283	-0.00109215	0.00191856945832706	1.00041329520506	0.998908446364463	1.00192041109029
526	GGE	SC_Dorsal.Attention	SC_Dorsal.Attention	GGE	Inverse variance weighted	64	6.34823573154305e-07	0.000224307906586459	0.997741875177794	-0.000439009	0.000440278320482614	1.00000063482377	0.999561087676871	1.00044037525721
527	GGE	SC_Dorsal.Attention	SC_Dorsal.Attention	GGE	Weighted median	64	8.4656170138951e-05	0.000281657969476296	0.763747191822915	-0.000467393	0.000636705790312491	1.00008465975357	0.999532715761268	1.00063690853047
528	GGE	SC_Dorsal.Attention	SC_Dorsal.Attention	GGE	MR Egger	64	0.0005846786457777	0.00094916491950103	0.540154336149166	-0.00127568	0.00244504188799972	1.00058484960365	0.998725128743259	1.00244803344058
529	GGE	SC_Dorsal.Attention	SC_Dorsal.Attention	GGE	Simple mode	64	-4.78448e-05	0.000733059289998171	0.948167851688549	-0.00148464	0.00138895141296457	0.999952156349112	0.998516460530432	1.00138991645272
530	GGE	SC_Dorsal.Attention	SC_Dorsal.Attention	GGE	Weighted mode	64	-7.54821e-05	0.0007610867898108	0.921312825131906	-0.00156721	0.00141624798008582	0.999924520720761	0.998434015199823	1.00141725133287
531	GGE	SC_Frontoparietal	SC_Frontoparietal	GGE	Inverse variance weighted	64	8.7086170641046e-05	0.000116797181199323	0.455897740748543	-0.000141836	0.000316008645791719	1.00008708996275	0.999858173753783	1.00031605858178
532	GGE	SC_Frontoparietal	SC_Frontoparietal	GGE	Weighted median	64	0.000218036262757457	0.000163140116515385	0.181386907532787	-0.000101718	0.000537790891127611	1.00021806003439	0.999898286807525	1.00053793552658
533	GGE	SC_Frontoparietal	SC_Frontoparietal	GGE	MR Egger	64	0.00154078524164859	0.000491885391091776	0.00264629772138547	0.00057668987510871	0.00250488060818847	1.00154197286111	1.00057685619268	1.00250802044271
534	GGE	SC_Frontoparietal	SC_Frontoparietal	GGE	Simple mode	64	0.000260410650805635	0.00040110259023104	0.518545183738314	-0.00052575	0.00104657172765847	1.0002604445606	0.99947438775649	1.00104711957495
535	GGE	SC_Frontoparietal	SC_Frontoparietal	GGE	Weighted mode	64	0.000454041213370365	0.000376674742293876	0.232559569688682	-0.000284241	0.00119232370826636	1.00045414430568	0.9997157991112	1.00119303480877
536	GGE	SC_global	SC_global	GGE	Inverse variance weighted	64	0.000810507803894291	0.000538789293985123	0.132500762445962	-0.000245519	0.00186653482010513	1.0008108363541	0.999754510925059	1.00186827788055
537	GGE	SC_global	SC_global	GGE	Weighted median	64	0.000554542013093376	0.000649887800671966	0.393499142605856	-0.000719238	0.00182832210241043	1.00055469579994	0.999281020513482	1.00182999450234
538	GGE	SC_global	SC_global	GGE	MR Egger	64	0.000487820350585126	0.00228694456552091	0.83178769629556	-0.00399459	0.0049702316990061	1.00048793935428	0.996013376767932	1.00498260378947
539	GGE	SC_global	SC_global	GGE	Simple mode	64	-0.000998461	0.00174227892221335	0.568632055850387	-0.00441333	0.00241640560473946	0.999002037213611	0.995596396649723	1.00241932746576
540	GGE	SC_global	SC_global	GGE	Weighted mode	64	-0.00035585	0.00148109526979418	0.81090771689142	-0.0032588	0.00254709672327663	0.999644213301584	0.99674650738052	1.00255034333002
541	GGE	SC_Limbic	SC_Limbic	GGE	Inverse variance weighted	64	0.000551254561355611	0.00046477203859036	0.235592626546564	-0.000359699	0.00146220775699272	1.00055140653007	0.999640366049516	1.00146327730399
542	GGE	SC_Limbic	SC_Limbic	GGE	Weighted median	64	0.000440265408374388	0.000667027581727494	0.5092276571093	-0.000867109	0.00174763946856028	1.00044036233941	0.999133267178259	1.00174916748042
543	GGE	SC_Limbic	SC_Limbic	GGE	MR Egger	64	0.00067669618073554	0.00197295736074151	0.732769437494502	-0.0031903	0.0045436926077889	1.00067692519125	0.996814783354006	1.00455403083102
544	GGE	SC_Limbic	SC_Limbic	GGE	Simple mode	64	-0.000359032	0.00166211730906326	0.829678666390409	-0.00361678	0.00289871775992406	0.999641032278495	0.996389750586614	1.00290292310464
545	GGE	SC_Limbic	SC_Limbic	GGE	Weighted mode	64	-0.000203504	0.0016039402212649	0.89944161256295	-0.00334723	0.00294021925477762	0.999796517126547	0.996658369304629	1.00294454593884
546	GGE	SC_Somatomotor	SC_Somatomotor	GGE	Inverse variance weighted	64	0.000400774474296331	0.000448830452369298	0.371894304151137	-0.000478933	0.00128048216094015	1.00040085479512	0.999521181457856	1.00128130232825
547	GGE	SC_Somatomotor	SC_Somatomotor	GGE	Weighted median	64	0.000668205822981979	0.000650834564106709	0.30456610901078	-0.00060743	0.00194384156863113	1.00066842912223	0.99939275452554	1.00194573205339
548	GGE	SC_Somatomotor	SC_Somatomotor	GGE	MR Egger	64	-0.00240131	0.00189022586383375	0.208695297862676	-0.00610615	0.00130353406294106	0.997601572205009	0.99391245333183	1.00130438403275
549	GGE	SC_Somatomotor	SC_Somatomotor	GGE	Simple mode	64	0.0009675049636533	0.00172033967058494	0.575844818696574	-0.00240436	0.00433937071799979	1.00096797314756	0.997598527369523	1.00434879942039
550	GGE	SC_Somatomotor	SC_Somatomotor	GGE	Weighted mode	64	0.00105724903728136	0.00168339537954137	0.53224422917815	-0.00224221	0.00435670398118243	1.00105780812206	0.99776030595932	1.00436620821334
551	GGE	SC_Ventral.Attention	SC_Ventral.Attention	GGE	Inverse variance weighted	64	0.000115619475627318	0.000128854313734296	0.369565066959687	-0.000136935	0.000368173930546538	1.00011562615982	0.999863074395874	1.00036824171489
552	GGE	SC_Ventral.Attention	SC_Ventral.Attention	GGE	Weighted median	64	0.000285481836998917	0.00017886335199532	0.110468913781211	-6.50903e-05	0.000636054006909743	1.00028552259082	0.999934911785418	1.00063625633215
553	GGE	SC_Ventral.Attention	SC_Ventral.Attention	GGE	MR Egger	64	0.000387094825732402	0.00054593617350931	0.480952658755286	-0.00068294	0.00145712972581065	1.0003871697566	0.999317293076148	1.00145819185515
554	GGE	SC_Ventral.Attention	SC_Ventral.Attention	GGE	Simple mode	64	0.000429349293493834	0.0004545126245452	0.348453260923887	-0.000461495	0.00132019403760243	1.00042944147709	0.999538611022031	1.00132106587737
555	GGE	SC_Ventral.Attention	SC_Ventral.Attention	GGE	Weighted mode	64	0.000571800945614405	0.000417763768645324	0.175948208375837	-0.000247016	0.00139061793215924	1.00057196445494	0.99975301446502	1.00139158528963
556	GGE	SC_Visual	SC_Visual	GGE	Inverse variance weighted	64	0.000435221386933926	0.00103799782790851	0.675004712504968	-0.00159925	0.0024696971296346	1.0004353161095	0.99840202377004	1.00247274934375
557	GGE	SC_Visual	SC_Visual	GGE	Weighted median	64	0.000456457662174013	0.00136598504885823	0.738258771850911	-0.00222087	0.00313378835793614	1.00045656185483	0.997781591280281	1.00313870380599
558	GGE	SC_Visual	SC_Visual	GGE	MR Egger	64	0.00322495269217256	0.00439133329464024	0.465479374333753	-0.00538206	0.0118319659496674	1.00323015844671	0.994632396774254	1.0119022405475
559	GGE	SC_Visual	SC_Visual	GGE	Simple mode	64	-0.00136606	0.00308668343309757	0.659596621560784	-0.00741596	0.00468384334233304	0.998634876443491	0.992611474634872	1.00469482968263
560	GGE	SC_Visual	SC_Visual	GGE	Weighted mode	64	-0.000831579	0.00293386196167071	0.777767566039723	-0.00658195	0.00491879038228239	0.999168766603454	0.993439665069795	1.00493090749072
561	GTCS	FC_Default	FC_Default	GTCS	Inverse variance weighted	4	-5.8884e-05	0.000224895495227668	0.793453836769424	-0.000499679	0.000381911170427118	0.99994111773341	0.999500445647981	1.00038198410778
562	GTCS	FC_Default	FC_Default	GTCS	Weighted median	4	6.00823112570473e-05	0.000265547419343469	0.8210005186867	-0.000460391	0.000580555253170246	1.00006008411624	0.999539715332848	1.00058072380799
563	GTCS	FC_Default	FC_Default	GTCS	MR Egger	4	-0.000452942	0.000728081659581498	0.597343069798979	-0.00187998	0.000974098023306586	0.999547160533282	0.998121783977169	1.00097457261087
564	GTCS	FC_Default	FC_Default	GTCS	Simple mode	4	0.000168423632729833	0.000401700886327509	0.703226725624202	-0.00061891	0.00095575736993175	1.00016843781679	0.999381281380881	1.00095621425155
565	GTCS	FC_Default	FC_Default	GTCS	Weighted mode	4	0.000168423632729833	0.000362711962895381	0.67402239662265	-0.000542492	0.000879339080004779	1.00016843781679	0.999457655307534	1.00087972581196
566	GTCS	FC_Dorsal.Attention	FC_Dorsal.Attention	GTCS	Inverse variance weighted	4	-8.07932e-05	0.000152660794458314	0.596643373659504	-0.000380008	0.000218421927099715	0.999919210033647	0.999620063806865	1.00021844578291
567	GTCS	FC_Dorsal.Attention	FC_Dorsal.Attention	GTCS	Weighted median	4	-0.000106675	0.000172103346177089	0.535368348661285	-0.000443998	0.000230647384210217	0.999893330515297	0.999556100819603	1.00023067398536
568	GTCS	FC_Dorsal.Attention	FC_Dorsal.Attention	GTCS	MR Egger	4	-0.000438549	0.000494179102173448	0.468474831250041	-0.00140714	0.000530042159439259	0.999561547267684	0.998593849636095	1.00053018265661
569	GTCS	FC_Dorsal.Attention	FC_Dorsal.Attention	GTCS	Simple mode	4	-0.00016172	0.000223215713041804	0.521149819801575	-0.000599223	0.000275782863028402	0.99983829314143	0.999400956765991	1.00027582089462
570	GTCS	FC_Dorsal.Attention	FC_Dorsal.Attention	GTCS	Weighted mode	4	-0.00016172	0.000225861982134194	0.525685473576829	-0.000604409	0.000280969550449487	0.99983829314143	0.999395773199063	1.00028100902609
571	GTCS	FC_Frontoparietal	FC_Frontoparietal	GTCS	Inverse variance weighted	4	-1.39132e-06	0.00011876778983166	0.990653307339131	-0.000234176	0.000231393549733962	0.999998608682632	0.999765851230697	1.00023142032329
572	GTCS	FC_Frontoparietal	FC_Frontoparietal	GTCS	Weighted median	4	3.17428823645219e-05	0.000136795940812863	0.816502674895703	-0.000236377	0.000299862926357734	1.00003174338618	0.999763650773251	1.00029990788974
573	GTCS	FC_Frontoparietal	FC_Frontoparietal	GTCS	MR Egger	4	0.000248006044970676	0.000384529834435577	0.585059097812507	-0.000505672	0.00100168452046441	1.00024803680101	0.999494455400233	1.00100218637396
574	GTCS	FC_Frontoparietal	FC_Frontoparietal	GTCS	Simple mode	4	7.50555828464592e-05	0.000200919892434266	0.733568543165495	-0.000318747	0.000468858572017621	1.00007505839959	0.999681303388233	1.00046896850338
575	GTCS	FC_Frontoparietal	FC_Frontoparietal	GTCS	Weighted mode	4	7.33989998555399e-05	0.00020164050241737	0.739993427342211	-0.000321816	0.000468614384593584	1.00007340169363	0.999678235392456	1.00046872420147
576	GTCS	FC_global	FC_global	GTCS	Inverse variance weighted	4	0.000195563318918818	0.000341066113303988	0.566381810392763	-0.000472926	0.000864052900994634	1.00019558244267	0.999527185548841	1.00086442630224
577	GTCS	FC_global	FC_global	GTCS	Weighted median	4	-7.56114e-05	0.000270047452754245	0.779482727688869	-0.000604904	0.000453681558973694	0.999924391410049	0.999395278461993	1.00045378448802
578	GTCS	FC_global	FC_global	GTCS	MR Egger	4	0.000250066283808221	0.00135135923383938	0.870257298045899	-0.0023986	0.00289873038213341	1.00025009755299	0.997604276522635	1.00290293576349
579	GTCS	FC_global	FC_global	GTCS	Simple mode	4	-0.00018452	0.000323034280527629	0.607845133366873	-0.000817668	0.000448626741536105	0.999815496574553	0.999182666560957	1.00044872738956
580	GTCS	FC_global	FC_global	GTCS	Weighted mode	4	-0.000168739	0.000327718475352022	0.642165044344303	-0.000811067	0.000473589590364642	0.999831275614235	0.999189261992783	1.00047370175162
581	GTCS	FC_Limbic	FC_Limbic	GTCS	Inverse variance weighted	4	3.11217638175957e-05	0.000276325771038042	0.910326217500778	-0.000510477	0.000572720275052158	1.0000311222481	0.99948965352367	1.00057288431062
582	GTCS	FC_Limbic	FC_Limbic	GTCS	Weighted median	4	0.000134703335191638	0.000303940806262557	0.657628765251085	-0.000461021	0.000730427315466249	1.00013471240809	0.999539085608606	1.00073069414246
583	GTCS	FC_Limbic	FC_Limbic	GTCS	MR Egger	4	-0.000335378	0.000894540776768483	0.743746306361252	-0.00208868	0.00141792221839942	0.999664678528749	0.997913502142705	1.0014189279454
584	GTCS	FC_Limbic	FC_Limbic	GTCS	Simple mode	4	0.000153759372535471	0.000444382121805562	0.752181162993258	-0.00071723	0.00102474833127437	1.00015377119411	0.999283027561455	1.00102527356524
585	GTCS	FC_Limbic	FC_Limbic	GTCS	Weighted mode	4	0.000153759372535471	0.000427040945621537	0.742660112733229	-0.000683241	0.000990759625953685	1.00015377119411	0.999316992475019	1.0009912505904
586	GTCS	FC_Somatomotor	FC_Somatomotor	GTCS	Inverse variance weighted	4	-1.34876e-05	0.0008589138691633	0.987471256207895	-0.00169696	0.00166998357570855	0.999986512483106	0.998304480229057	1.00167137877483
587	GTCS	FC_Somatomotor	FC_Somatomotor	GTCS	Weighted median	4	0.000299667220651227	0.0010342101180002	0.772003922070732	-0.00172738	0.00232671905193162	1.00029971212536	0.998274106459493	1.00232942796326
588	GTCS	FC_Somatomotor	FC_Somatomotor	GTCS	MR Egger	4	0.00223210222653198	0.00278045585622492	0.506338165788957	-0.00321759	0.00768179570473282	1.00223459522123	0.996787579647629	1.00771137639311
589	GTCS	FC_Somatomotor	FC_Somatomotor	GTCS	Simple mode	4	0.000958898628460988	0.00150917954662436	0.570332954443498	-0.00199909	0.00391689053984473	1.00095935851874	0.998002903573199	1.00392457158092
590	GTCS	FC_Somatomotor	FC_Somatomotor	GTCS	Weighted mode	4	0.00093936060881923	0.00154540377993432	0.586218789056961	-0.00208963	0.00396835201749051	1.00093980194618	0.997912550958633	1.00397623635218
591	GTCS	FC_Ventral.Attention	FC_Ventral.Attention	GTCS	Inverse variance weighted	4	2.00683715944659e-05	0.000151537282042435	0.894642676952515	-0.000276945	0.000317081444397638	1.00002006857297	0.999723093644435	1.00031713172003
592	GTCS	FC_Ventral.Attention	FC_Ventral.Attention	GTCS	Weighted median	4	0.000100075234971394	0.000176579899840416	0.570889522160441	-0.000246021	0.000446171838658608	1.00010008024266	0.999754008892059	1.00044627138812
593	GTCS	FC_Ventral.Attention	FC_Ventral.Attention	GTCS	MR Egger	4	0.000517150353718855	0.000490593203944404	0.402371052391824	-0.000444412	0.00147871303344989	1.00051728409902	0.999555686410519	1.00147980686866
594	GTCS	FC_Ventral.Attention	FC_Ventral.Attention	GTCS	Simple mode	4	0.00017154310315721	0.000256944105343193	0.552138383688688	-0.000332067	0.000675153549629869	1.00017155781752	0.999667987784942	1.00067538151709
595	GTCS	FC_Ventral.Attention	FC_Ventral.Attention	GTCS	Weighted mode	4	0.00017154310315721	0.000246978213734266	0.537284095158563	-0.000312534	0.000655620402076371	1.00017155781752	0.999687514637962	1.00065583536811
596	GTCS	FC_Visual	FC_Visual	GTCS	Inverse variance weighted	4	0.00104138331038634	0.00143116383642568	0.466829172043072	-0.0017637	0.00384646442978066	1.00104192573826	0.998237856592007	1.00385387156814
597	GTCS	FC_Visual	FC_Visual	GTCS	Weighted median	4	0.00100240277357241	0.00165017418486104	0.543550519895872	-0.00223194	0.00423674417590005	1.00100290534715	0.997770550294214	1.00424573186487
598	GTCS	FC_Visual	FC_Visual	GTCS	MR Egger	4	0.00270889353430762	0.00463261453589631	0.617898071516649	-0.00637103	0.0117888180246644	1.00271256590167	0.993649221030171	1.01185858000746
599	GTCS	FC_Visual	FC_Visual	GTCS	Simple mode	4	0.00093333159263137	0.00210208333011719	0.687113741532732	-0.00318675	0.00505341491966107	1.0009337672821	0.996818320569422	1.00506620495621
600	GTCS	FC_Visual	FC_Visual	GTCS	Weighted mode	4	0.000973258786060869	0.002149363782645	0.681425930614064	-0.00323949	0.00518601180004507	1.00097373255608	0.996765747272039	1.00519948243546
601	GTCS	SC_Default	SC_Default	GTCS	Inverse variance weighted	4	8.62547634089377e-05	0.000270538126136938	0.749857971219606	-0.000444	0.000616509490637337	1.00008625848346	0.999556098589578	1.00061669957167
602	GTCS	SC_Default	SC_Default	GTCS	Weighted median	4	6.70708425154029e-05	0.000306198384788307	0.826615967449557	-0.000533078	0.000667219676700485	1.00006707309181	0.999467064069159	1.00066744231726
603	GTCS	SC_Default	SC_Default	GTCS	MR Egger	4	-0.000298182	0.000875696382905387	0.765913750556819	-0.00201455	0.00141818267447267	0.999701862215883	0.997987480691633	1.00141918877108
604	GTCS	SC_Default	SC_Default	GTCS	Simple mode	4	4.69143679181019e-05	0.000418590545957192	0.917840738262745	-0.000773523	0.000867351837994198	1.00004691546841	0.999226775989714	1.00086772809637
605	GTCS	SC_Default	SC_Default	GTCS	Weighted mode	4	3.55806702398467e-05	0.000423135769613429	0.938283344421542	-0.000793765	0.000864926778682167	1.00003558130324	0.999206549510246	1.00086530093571
606	GTCS	SC_Dorsal.Attention	SC_Dorsal.Attention	GTCS	Inverse variance weighted	4	-0.000324149	0.000233318533144207	0.164741772932788	-0.000781454	0.000133155062668527	0.999675903268402	0.999218851668078	1.0001331639282
607	GTCS	SC_Dorsal.Attention	SC_Dorsal.Attention	GTCS	Weighted median	4	-0.000213977	0.000281154289089164	0.446616834662943	-0.00076504	0.000337085054001126	0.999786045538907	0.999235252809075	1.00033714187355
608	GTCS	SC_Dorsal.Attention	SC_Dorsal.Attention	GTCS	MR Egger	4	-0.00067016	0.000755332046386231	0.468556520072508	-0.00215061	0.000810290795328485	0.99933006449148	0.997851700080041	1.0008106191696
609	GTCS	SC_Dorsal.Attention	SC_Dorsal.Attention	GTCS	Simple mode	4	-0.000183693	0.000405739334618062	0.681474290599156	-0.000978942	0.000611555718556867	0.999816323493301	0.999021536534717	1.00061174275688
610	GTCS	SC_Dorsal.Attention	SC_Dorsal.Attention	GTCS	Weighted mode	4	-0.000183693	0.000402695914713088	0.67927261104901	-0.000972977	0.000605590615543119	0.999816323493301	0.999027495818869	1.00060577402256
611	GTCS	SC_Frontoparietal	SC_Frontoparietal	GTCS	Inverse variance weighted	4	-3.59932e-05	0.000146388819746803	0.805779981059611	-0.000322915	0.000250928921743421	0.999964007482786	0.999677136879854	1.00025096040704
612	GTCS	SC_Frontoparietal	SC_Frontoparietal	GTCS	Weighted median	4	-9.20408e-05	0.000164869039818603	0.576662492592697	-0.000415184	0.000231102474490967	0.999907963392075	0.999584902015419	1.00023112918073
613	GTCS	SC_Frontoparietal	SC_Frontoparietal	GTCS	MR Egger	4	-0.000410379	0.00047372277403082	0.477653388166125	-0.00133888	0.00051811791026722	0.999589705466999	0.998662020529812	1.00051825215654
614	GTCS	SC_Frontoparietal	SC_Frontoparietal	GTCS	Simple mode	4	-0.000166624	0.000230409999394171	0.521862832290638	-0.000618227	0.000284979761438852	0.999833390043607	0.99938196362702	1.00028502037203
615	GTCS	SC_Frontoparietal	SC_Frontoparietal	GTCS	Weighted mode	4	-0.000171556	0.000254924885627762	0.549168881244582	-0.000671209	0.000328096422707721	0.999828458361827	0.999329016081504	1.00032815025223
616	GTCS	SC_global	SC_global	GTCS	Inverse variance weighted	4	-0.000795724	0.000624784946997342	0.202806225229884	-0.0020203	0.000428854172521241	0.99920459218105	0.997981736618375	1.00042894614362
617	GTCS	SC_global	SC_global	GTCS	Weighted median	4	-0.00106437	0.000625648234376888	0.0888991499908045	-0.00229064	0.000161896805149534	0.998936192510577	0.997711977249945	1.00016190991114
618	GTCS	SC_global	SC_global	GTCS	MR Egger	4	-0.00390433	0.0016540223080216	0.142172196338475	-0.00714621	-0.000662445	0.996103282920842	0.992879260677068	0.999337774030107
619	GTCS	SC_global	SC_global	GTCS	Simple mode	4	-0.00114162	0.000865747446746275	0.278913553396008	-0.00283849	0.000555240904558617	0.998859027313808	0.997165535614537	1.00055539507932
620	GTCS	SC_global	SC_global	GTCS	Weighted mode	4	-0.00113093	0.000864837590467704	0.282168464874729	-0.00282601	0.000564154105332354	0.998869711685595	0.997177980155921	1.00056431327019
621	GTCS	SC_Limbic	SC_Limbic	GTCS	Inverse variance weighted	4	-0.000635889	0.000573124349997614	0.267208742295757	-0.00175921	0.000487434546969702	0.999364312955651	0.99824233360299	1.00048755336249
622	GTCS	SC_Limbic	SC_Limbic	GTCS	Weighted median	4	-0.00063695	0.000663738929343555	0.337236655572186	-0.00193788	0.000663978172519816	0.999363252680678	0.998063998043577	1.00066419865482
623	GTCS	SC_Limbic	SC_Limbic	GTCS	MR Egger	4	-0.000906401	0.00185517831691823	0.673460389925631	-0.00454255	0.00272974847736986	0.999094009633535	0.995467751253001	1.00273347763319
624	GTCS	SC_Limbic	SC_Limbic	GTCS	Simple mode	4	-0.000384093	0.000855512860533933	0.683908466400688	-0.0020609	0.001292712303332	0.999615980850922	0.997941224082424	1.00129354821604
625	GTCS	SC_Limbic	SC_Limbic	GTCS	Weighted mode	4	-0.000873641	0.000820515400350804	0.365086775237451	-0.00248185	0.000734569476061643	0.999126740804308	0.997521226352333	1.00073483933829
626	GTCS	SC_Somatomotor	SC_Somatomotor	GTCS	Inverse variance weighted	4	-0.00117847	0.000652003110407553	0.0706904860787362	-0.0024564	9.94561360076734e-05	0.998822224162638	0.997546618415253	1.00009946108193
627	GTCS	SC_Somatomotor	SC_Somatomotor	GTCS	Weighted median	4	-0.00167133	0.00071207343183488	0.0189185798048731	-0.00306699	-0.000275666	0.998330065957894	0.996937704558501	0.999724371982571
628	GTCS	SC_Somatomotor	SC_Somatomotor	GTCS	MR Egger	4	0.00120821123784622	0.00187972657526421	0.586231900751234	-0.00247605	0.00489247532536408	1.00120894141909	0.997527010040705	1.00490446302464
629	GTCS	SC_Somatomotor	SC_Somatomotor	GTCS	Simple mode	4	-0.00176484	0.00110333744281224	0.208001692871656	-0.00392738	0.000397701063407348	0.998236716090438	0.996080320364843	1.00039778015696
630	GTCS	SC_Somatomotor	SC_Somatomotor	GTCS	Weighted mode	4	-0.00174651	0.00116003561475527	0.229252037967969	-0.00402018	0.00052715944373137	0.998255013900523	0.995987889940126	1.00052729841669
631	GTCS	SC_Ventral.Attention	SC_Ventral.Attention	GTCS	Inverse variance weighted	4	3.07639039567143e-05	0.000352139246438323	0.930383062200112	-0.000659429	0.000720956826975827	1.00003076437717	0.999340788356469	1.00072121677882
632	GTCS	SC_Ventral.Attention	SC_Ventral.Attention	GTCS	Weighted median	4	4.18206991224744e-05	0.000216997599614444	0.847174932582014	-0.000383495	0.000467135994366784	1.00004182157362	0.999616578928532	1.00046724511938
633	GTCS	SC_Ventral.Attention	SC_Ventral.Attention	GTCS	MR Egger	4	-0.0011499	0.0010855667979933	0.400507848474278	-0.00327761	0.000977815146298761	0.998850765099044	0.996727758787422	1.00097829336339
634	GTCS	SC_Ventral.Attention	SC_Ventral.Attention	GTCS	Simple mode	4	0.000423716377398275	0.00047782996230085	0.440527150413031	-0.00051283	0.00136026310350794	1.00042380615786	0.999487301126296	1.00136118868099
635	GTCS	SC_Ventral.Attention	SC_Ventral.Attention	GTCS	Weighted mode	4	0.000151547414299157	0.000460656079756814	0.763797643583488	-0.000751339	0.00105443333062251	1.00015155889819	0.999248943682072	1.00105498944089
636	GTCS	SC_Visual	SC_Visual	GTCS	Inverse variance weighted	4	-0.00147528	0.00118488496426649	0.213102455593736	-0.00379765	0.00084709831520534	0.998525811470254	0.996209551211148	1.00084745720431
637	GTCS	SC_Visual	SC_Visual	GTCS	Weighted median	4	-0.00103006	0.00148473228442155	0.48782688008059	-0.00394014	0.00188001355681683	0.998970468610818	0.996067615156807	1.00188178189029
638	GTCS	SC_Visual	SC_Visual	GTCS	MR Egger	4	-0.00680268	0.0037998545795065	0.21530075755185	-0.0142504	0.000645037060158673	0.993220407919575	0.985850663357348	1.0006452451413
639	GTCS	SC_Visual	SC_Visual	GTCS	Simple mode	4	-0.000712997	0.00219198042315419	0.766337658689661	-0.00500928	0.0035832841645015	0.999287256657412	0.995003246420931	1.00358971180226
640	GTCS	SC_Visual	SC_Visual	GTCS	Weighted mode	4	-0.000764927	0.00206833795351377	0.736076306773975	-0.00481887	0.00328901545449626	0.999235365547636	0.995192722799716	1.00329443020059
641	JAE	FC_Default	FC_Default	JAE	Inverse variance weighted	8	-4.94902e-05	0.000249628755062019	0.842845258340679	-0.000538763	0.000439782115599479	0.9999505109803	0.999461382502268	1.00043987883393
642	JAE	FC_Default	FC_Default	JAE	Weighted median	8	-1.89065e-05	0.000281798173856181	0.946508134972057	-0.000571231	0.000533417901697175	0.999981093659666	0.999428932181513	1.00053356019433
643	JAE	FC_Default	FC_Default	JAE	MR Egger	8	0.000727669869805673	0.00170563323904634	0.684533815503754	-0.00261537	0.0040707110183365	1.00072793468575	0.99738804582509	1.0040790076163
644	JAE	FC_Default	FC_Default	JAE	Simple mode	8	2.32805125213766e-05	0.000454087445507381	0.960543663773377	-0.000866731	0.000913291905715844	1.00002328078351	0.999133644622042	1.00091370908376
645	JAE	FC_Default	FC_Default	JAE	Weighted mode	8	2.32805125213766e-05	0.000470635264167496	0.96192965628843	-0.000899165	0.000945725630289668	1.00002328078351	0.999101239522112	1.00094617296978
646	JAE	FC_Dorsal.Attention	FC_Dorsal.Attention	JAE	Inverse variance weighted	8	5.11577757412905e-05	0.000130104620661919	0.694168143066255	-0.000203847	0.000306162832238652	1.00005115908432	0.999796173494689	1.00030620970486
647	JAE	FC_Dorsal.Attention	FC_Dorsal.Attention	JAE	Weighted median	8	8.49300917685808e-05	0.000153299452114535	0.579569045305696	-0.000215537	0.00038539701791307	1.00008493369843	0.999784486392019	1.00038547129289
648	JAE	FC_Dorsal.Attention	FC_Dorsal.Attention	JAE	MR Egger	8	-3.17282e-06	0.000837372776610171	0.997099641743155	-0.00164442	0.0016380778176655	0.999996827180543	0.998356927856805	1.00163942020001
649	JAE	FC_Dorsal.Attention	FC_Dorsal.Attention	JAE	Simple mode	8	0.000118540120381953	0.000199319076760542	0.570742357361598	-0.000272125	0.000509205510832616	1.00011854714654	0.999727911752654	1.00050933517797
650	JAE	FC_Dorsal.Attention	FC_Dorsal.Attention	JAE	Weighted mode	8	0.000118540120381953	0.000221558312920328	0.609197492075193	-0.000315714	0.000552794413705795	1.00011854714654	0.999684335659533	1.0005529472327
651	JAE	FC_Frontoparietal	FC_Frontoparietal	JAE	Inverse variance weighted	8	8.75231340386754e-05	0.000101223846858389	0.387231273762274	-0.000110876	0.000285921873881117	1.0000875269643	0.999889130540669	1.00028596275344
652	JAE	FC_Frontoparietal	FC_Frontoparietal	JAE	Weighted median	8	5.29671414310111e-05	0.000125144157278662	0.67211358798481	-0.000192315	0.000298249689697188	1.00005296854421	0.999807703084587	1.00029829417056
653	JAE	FC_Frontoparietal	FC_Frontoparietal	JAE	MR Egger	8	7.89532763853094e-05	0.000651563592424715	0.907508598647692	-0.00119811	0.00135601791753775	1.00007895639328	0.998802606084098	1.00135693772555
654	JAE	FC_Frontoparietal	FC_Frontoparietal	JAE	Simple mode	8	4.33389938026079e-05	0.000175573465880049	0.812112924233316	-0.000300785	0.000387462986927503	1.00004333993295	0.999699260231951	1.00038753806041
655	JAE	FC_Frontoparietal	FC_Frontoparietal	JAE	Weighted mode	8	4.16997423441511e-05	0.000183921230572118	0.827115481997549	-0.000318786	0.000402185354265502	1.00004170061179	0.999681264937239	1.00040226624164
656	JAE	FC_global	FC_global	JAE	Inverse variance weighted	8	7.54294451512898e-05	0.000174389370611736	0.665352875166282	-0.000266374	0.000417232611550292	1.00007543229002	0.999733661753082	1.00041731966518
657	JAE	FC_global	FC_global	JAE	Weighted median	8	0.000153046406899927	0.00021562031499399	0.477830736808961	-0.000269569	0.000575662224288147	1.0001530581191	0.999730466920081	1.00057582794959
658	JAE	FC_global	FC_global	JAE	MR Egger	8	0.000629579687073523	0.00112335317702172	0.595466010222964	-0.00157219	0.0028313519140361	1.00062977791396	0.998429042707369	1.00283536397649
659	JAE	FC_global	FC_global	JAE	Simple mode	8	0.000187540869168108	0.000362537092583635	0.620885772089649	-0.000523032	0.000898113570632032	1.00018755845606	0.999477104925009	1.00089851699539
660	JAE	FC_global	FC_global	JAE	Weighted mode	8	0.000187540869168108	0.000346802345285513	0.605437107152633	-0.000492192	0.000867273465927714	1.00018755845606	0.999507929378887	1.00086764965631
661	JAE	FC_Limbic	FC_Limbic	JAE	Inverse variance weighted	8	-0.000247894	0.000326361410420818	0.44751259524893	-0.000887562	0.000391774539940171	0.999752136898651	0.999112831577904	1.00039185129361
662	JAE	FC_Limbic	FC_Limbic	JAE	Weighted median	8	0.000173741791096392	0.00033926324855645	0.60857054244487	-0.000491214	0.000838697758267033	1.00017375688508	0.999508906449857	1.00083904956358
663	JAE	FC_Limbic	FC_Limbic	JAE	MR Egger	8	-0.000580051	0.0022646892251528	0.806407234107944	-0.00501884	0.00385874027810129	0.99942011759363	0.994993731857095	1.00386619480164
664	JAE	FC_Limbic	FC_Limbic	JAE	Simple mode	8	0.000368805170375136	0.000515568268724835	0.497560004391255	-0.000641709	0.00137931897707581	1.00036887318736	0.999358497214627	1.00138027067501
665	JAE	FC_Limbic	FC_Limbic	JAE	Weighted mode	8	0.000368805170375136	0.000517956281071587	0.499477427137066	-0.000646389	0.00138399948127545	1.00036887318736	0.99935381972393	1.00138495765054
666	JAE	FC_Somatomotor	FC_Somatomotor	JAE	Inverse variance weighted	8	8.05470773313612e-05	0.00107172086218874	0.940089980322491	-0.00202003	0.00218111996722128	1.00008055032133	0.997982013066489	1.00218350033969
667	JAE	FC_Somatomotor	FC_Somatomotor	JAE	Weighted median	8	-0.000812668	0.00105406773413835	0.440717441498199	-0.00287864	0.00125330522572654	0.999187662591642	0.997125499020054	1.00125409094093
668	JAE	FC_Somatomotor	FC_Somatomotor	JAE	MR Egger	8	0.00673034903951989	0.00692567260373699	0.368682113867071	-0.00684397	0.0203046673428444	1.00675304873567	0.993179397356638	1.02051220941166
669	JAE	FC_Somatomotor	FC_Somatomotor	JAE	Simple mode	8	-0.00236937	0.00208961665044983	0.294179507021425	-0.00646502	0.00172627605829348	0.997633432171014	0.993555832074982	1.00172776693057
670	JAE	FC_Somatomotor	FC_Somatomotor	JAE	Weighted mode	8	-0.00236937	0.00223419598268615	0.324129930771505	-0.0067484	0.00200965154947666	0.997633432171014	0.993274322591378	1.00201167225256
671	JAE	FC_Ventral.Attention	FC_Ventral.Attention	JAE	Inverse variance weighted	8	-2.95234e-06	0.000129108087480381	0.981756192066373	-0.000256004	0.000250099509046302	0.999997047661943	0.999744028572401	1.00025013078654
672	JAE	FC_Ventral.Attention	FC_Ventral.Attention	JAE	Weighted median	8	-4.13694e-05	0.00015904774115991	0.794781153874162	-0.000353103	0.000270364124413334	0.999958631407444	0.999646959312601	1.00027040067609
673	JAE	FC_Ventral.Attention	FC_Ventral.Attention	JAE	MR Egger	8	8.94449682391465e-05	0.000831009782971952	0.917794939393415	-0.00153933	0.00171822414286417	1.00008944896856	0.998461849960826	1.00171970113578
674	JAE	FC_Ventral.Attention	FC_Ventral.Attention	JAE	Simple mode	8	-5.29114e-05	0.000247994003502811	0.837129034416958	-0.00053898	0.000433156860915961	0.999947090013833	0.999461165590615	1.0004332506869
675	JAE	FC_Ventral.Attention	FC_Ventral.Attention	JAE	Weighted mode	8	-5.02535e-05	0.000245120547072567	0.843394213805408	-0.00053069	0.000430182799572125	0.999949747789994	0.999469451045944	1.00043027534146
676	JAE	FC_Visual	FC_Visual	JAE	Inverse variance weighted	8	-0.000528522	0.00122023328564006	0.664918687426438	-0.00292018	0.00186313483896399	0.999471617242471	0.99708407993657	1.00186487155309
677	JAE	FC_Visual	FC_Visual	JAE	Weighted median	8	-0.000706303	0.00147943568004848	0.633067560674517	-0.003606	0.00219339107129988	0.999293946511557	0.996400497004067	1.00219579831318
678	JAE	FC_Visual	FC_Visual	JAE	MR Egger	8	0.00414490639648491	0.00785327427988504	0.616582817697402	-0.0112475	0.0195373239850596	1.00415350840173	0.988815505580023	1.01972942651627
679	JAE	FC_Visual	FC_Visual	JAE	Simple mode	8	-0.00152874	0.0023869893386708	0.542269665092171	-0.00620724	0.00314975593778472	0.998472424766592	0.99381198285958	1.00315472163122
680	JAE	FC_Visual	FC_Visual	JAE	Weighted mode	8	-0.00150338	0.00219962868323062	0.516286500724161	-0.00581466	0.00280788875771066	0.998497746053392	0.994202216711565	1.00281183456962
681	JAE	SC_Default	SC_Default	JAE	Inverse variance weighted	8	-1.55146e-05	0.000230483224434563	0.946332260765376	-0.000467262	0.000436232525275562	0.999984485525734	0.999532847435246	1.00043632768852
682	JAE	SC_Default	SC_Default	JAE	Weighted median	8	-0.000111643	0.000290626463156978	0.700871015580176	-0.000681271	0.000457985178969887	0.999888363542995	0.999318961455489	1.00045809007019
683	JAE	SC_Default	SC_Default	JAE	MR Egger	8	0.00176509496522324	0.00148490424161823	0.279469911769906	-0.00114532	0.00467550727879498	1.00176665366229	0.998855338277242	1.0046864545176
684	JAE	SC_Default	SC_Default	JAE	Simple mode	8	-0.000208083	0.000432177342898807	0.644864745835963	-0.00105515	0.000638984265860034	0.999791938321612	0.998945405557688	1.0006391884598
685	JAE	SC_Default	SC_Default	JAE	Weighted mode	8	-0.000208083	0.000445551009937312	0.654670207732354	-0.00108136	0.000665196653255503	0.999791938321612	0.99891922115691	1.00066541794561
686	JAE	SC_Dorsal.Attention	SC_Dorsal.Attention	JAE	Inverse variance weighted	8	-2.3698e-05	0.00019878993858494	0.905108126693277	-0.000413326	0.0003659303158565	0.999976302317025	0.999586759164128	1.00036599727652
687	JAE	SC_Dorsal.Attention	SC_Dorsal.Attention	JAE	Weighted median	8	-3.45488e-05	0.000256434218482176	0.892827003156777	-0.00053716	0.000468062221193796	0.999965451749773	0.999462984329302	1.00046817177941
688	JAE	SC_Dorsal.Attention	SC_Dorsal.Attention	JAE	MR Egger	8	0.0025129486117551	0.0012805894608409	0.0973791044089173	2.99326850692824e-06	0.00502290395500327	1.00251610871362	1.00000299327299	1.00503553988457
689	JAE	SC_Dorsal.Attention	SC_Dorsal.Attention	JAE	Simple mode	8	-7.11828e-05	0.000402783137084394	0.864727097613519	-0.000860638	0.000718272146250411	0.999928819731001	0.999139732491326	1.00071853016546
690	JAE	SC_Dorsal.Attention	SC_Dorsal.Attention	JAE	Weighted mode	8	-7.11828e-05	0.000410847850748336	0.867351978632361	-0.000876445	0.000734078985031738	0.999928819731001	0.999123939375475	1.00073434848695
691	JAE	SC_Frontoparietal	SC_Frontoparietal	JAE	Inverse variance weighted	8	6.02576946994097e-05	0.000124813742373215	0.629251292166654	-0.000184377	0.000304892629750912	1.00006025951023	0.999815639756087	1.00030493911423
692	JAE	SC_Frontoparietal	SC_Frontoparietal	JAE	Weighted median	8	0.00020484534632595	0.000163462485312231	0.210145929644065	-0.000115541	0.000525231817537923	1.00020486632857	0.999884465549733	1.00052536977592
693	JAE	SC_Frontoparietal	SC_Frontoparietal	JAE	MR Egger	8	0.000673460624763984	0.000803999721368358	0.434325099327445	-0.000902379	0.00224930007864597	1.00067368745029	0.999098028192219	1.0022518316518
694	JAE	SC_Frontoparietal	SC_Frontoparietal	JAE	Simple mode	8	0.000269490967186619	0.000277609831269754	0.364010121570901	-0.000274624	0.000813606236475337	1.00026952728314	0.9997254134037	1.00081393730381
695	JAE	SC_Frontoparietal	SC_Frontoparietal	JAE	Weighted mode	8	0.000269490967186619	0.000272358883512828	0.355394383158049	-0.000264332	0.000803314378871762	1.00026952728314	0.999735702488244	1.00080363712228
696	JAE	SC_global	SC_global	JAE	Inverse variance weighted	8	0.000185458956621221	0.000435451302240299	0.670180301587342	-0.000668026	0.00103894350901221	1.0001854761552	0.999332197483652	1.00103948339777
697	JAE	SC_global	SC_global	JAE	Weighted median	8	-0.000170718	0.000589451708356151	0.772105617141702	-0.00132604	0.000984607306439528	0.999829296529557	0.998674835416732	1.00098509219134
698	JAE	SC_global	SC_global	JAE	MR Egger	8	0.00640624964053641	0.00280522020842469	0.062482680072901	0.000908018032024012	0.0119044812490488	1.00642681354682	1.0009084304052	1.01197562160201
699	JAE	SC_global	SC_global	JAE	Simple mode	8	-0.000268455	0.00101212517923446	0.798466858415138	-0.00225222	0.00171531066929711	0.999731581348731	0.997750314311246	1.00171678265616
700	JAE	SC_global	SC_global	JAE	Weighted mode	8	-0.0003155	0.000943342638478917	0.747837953065641	-0.00216445	0.00153345135357629	0.999684549547118	0.997837888947405	1.00153462769131
701	JAE	SC_Limbic	SC_Limbic	JAE	Inverse variance weighted	8	0.000205891094355109	0.000488442833935724	0.673371417726154	-0.000751457	0.00116323904886913	1.00020591229138	0.999248825412838	1.00116391587382
702	JAE	SC_Limbic	SC_Limbic	JAE	Weighted median	8	0.000193955785024532	0.000613229314520513	0.751785513201799	-0.00100797	0.00139588524148474	1.00019397459566	0.998992534163383	1.00139685994276
703	JAE	SC_Limbic	SC_Limbic	JAE	MR Egger	8	0.0017993476506714	0.00314658797723718	0.588196608275624	-0.00436796	0.00796666008605628	1.00180096744804	0.995641560899136	1.00799847836152
704	JAE	SC_Limbic	SC_Limbic	JAE	Simple mode	8	0.000341782761596798	0.000911544333603771	0.718800232216254	-0.00144484	0.00212840965546019	1.00034184117598	0.998556199152495	1.00213067632714
705	JAE	SC_Limbic	SC_Limbic	JAE	Weighted mode	8	0.000313668360244969	0.00099135129304695	0.76092170842461	-0.00162938	0.00225671689461699	1.00031371755931	0.998371946545074	1.00225926519676
706	JAE	SC_Somatomotor	SC_Somatomotor	JAE	Inverse variance weighted	8	0.000549165209987181	0.00047969260461872	0.25228068631708	-0.000391032	0.00148936271503987	1.00054931602881	0.999609044148098	1.00149047236651
707	JAE	SC_Somatomotor	SC_Somatomotor	JAE	Weighted median	8	0.000946635407971161	0.000596488727953529	0.112509684266395	-0.000222482	0.00211575331476008	1.00094708360869	0.999777542248578	1.00211799310014
708	JAE	SC_Somatomotor	SC_Somatomotor	JAE	MR Egger	8	0.000809115059958542	0.00308992660201676	0.802190258304242	-0.00524714	0.00686537119991139	1.00080944248185	0.994766601118505	1.00688899188475
709	JAE	SC_Somatomotor	SC_Somatomotor	JAE	Simple mode	8	0.00127032324089208	0.00101276173867911	0.249987233474195	-0.00071469	0.00325533624870313	1.00127113044323	0.999285565562982	1.00326064061001
710	JAE	SC_Somatomotor	SC_Somatomotor	JAE	Weighted mode	8	0.00128241841600775	0.000999171010020451	0.240175742398975	-0.000675957	0.00324079359564783	1.00128324106613	0.999324271643673	1.00324605064468
711	JAE	SC_Ventral.Attention	SC_Ventral.Attention	JAE	Inverse variance weighted	8	-0.00011366	0.000129138440822406	0.378784921917336	-0.000366771	0.000139451782308849	0.9998863468973	0.999633296346511	1.00013946150616
712	JAE	SC_Ventral.Attention	SC_Ventral.Attention	JAE	Weighted median	8	-0.000165564	0.000168397609690797	0.325520817886905	-0.000495624	0.000164494824377026	0.999834449214427	0.999504498995579	1.00016450835439
713	JAE	SC_Ventral.Attention	SC_Ventral.Attention	JAE	MR Egger	8	0.00124441004582863	0.000831809872846766	0.185280921609351	-0.000385937	0.00287475739660829	1.00124518464528	0.999614137159271	1.00287889347411
714	JAE	SC_Ventral.Attention	SC_Ventral.Attention	JAE	Simple mode	8	-0.000332956	0.000262508778939741	0.245220417405027	-0.000847473	0.000181561309461787	0.999667099526403	0.999152885899926	1.00018157779271
715	JAE	SC_Ventral.Attention	SC_Ventral.Attention	JAE	Weighted mode	8	-0.000332956	0.000262955935753538	0.245947337477909	-0.00084835	0.000182437736816829	0.999667099526403	0.999152010215389	1.00018245437959
716	JAE	SC_Visual	SC_Visual	JAE	Inverse variance weighted	8	0.000243491747389804	0.00100065287182074	0.807747533433939	-0.00171779	0.00220477137615845	1.00024352139391	0.99828368667178	1.00220720367179
717	JAE	SC_Visual	SC_Visual	JAE	Weighted median	8	-0.000560464	0.00121572367665934	0.644789448836336	-0.00294328	0.00182235427591702	0.999439692900347	0.997061044673016	1.0018240157726
718	JAE	SC_Visual	SC_Visual	JAE	MR Egger	8	-0.000608525	0.00644517871718606	0.927853229027334	-0.0132411	0.012024025690319	0.999391660518175	0.986846202510779	1.01209660489357
719	JAE	SC_Visual	SC_Visual	JAE	Simple mode	8	-0.00111051	0.00201633141004318	0.598927088089563	-0.00506252	0.00284149498284214	0.998890101812282	0.994950268833472	1.00284553585618
720	JAE	SC_Visual	SC_Visual	JAE	Weighted mode	8	-0.00111051	0.00200449094296587	0.596815115973869	-0.00503932	0.00281828766737062	0.998890101812282	0.994973359226171	1.00282226277351
721	JME	FC_Default	FC_Default	JME	Inverse variance weighted	36	-0.000121919	0.00014842167279435	0.411395917199131	-0.000412826	0.000168987039725451	0.999878087992921	0.999587259283266	1.00016900131884
722	JME	FC_Default	FC_Default	JME	Weighted median	36	-8.93628e-05	0.000190459993557278	0.63893036508931	-0.000462664	0.000283938738941749	0.99991064114431	0.999537442576883	1.00028397905336
723	JME	FC_Default	FC_Default	JME	MR Egger	36	-0.000227862	0.000631287496991601	0.720370877976708	-0.00146519	0.00100946104661497	0.999772163511187	0.998535886919285	1.0010099707239
724	JME	FC_Default	FC_Default	JME	Simple mode	36	0.000159403341511716	0.000432542486354123	0.714700531649231	-0.00068838	0.0010071866147658	1.0001594160469	0.999311856947365	1.00100769399753
725	JME	FC_Default	FC_Default	JME	Weighted mode	36	0.000134091020514493	0.000415860470656461	0.749035880844023	-0.000680996	0.000949177543001157	1.00013410001112	0.999319236322838	1.00094962815456
726	JME	FC_Dorsal.Attention	FC_Dorsal.Attention	JME	Inverse variance weighted	36	-1.40338e-05	0.000103863122282659	0.892518124755817	-0.000217606	0.000189537882678359	0.999985966261478	0.999782418117702	1.00018955584612
727	JME	FC_Dorsal.Attention	FC_Dorsal.Attention	JME	Weighted median	36	6.49155380958943e-05	0.000134578795979064	0.629549650283165	-0.000198859	0.000328689978214859	1.00006491764516	0.999801160869098	1.00032874400268
728	JME	FC_Dorsal.Attention	FC_Dorsal.Attention	JME	MR Egger	36	-0.000675076	0.000426323361981658	0.122569919137967	-0.00151067	0.000160517497897595	0.999325151521147	0.998490470406604	1.00016053038152
729	JME	FC_Dorsal.Attention	FC_Dorsal.Attention	JME	Simple mode	36	4.94249652443816e-05	0.000279434913152972	0.860626393061173	-0.000498267	0.000597117395024206	1.00004942618668	0.999501856650083	1.0005972957051
730	JME	FC_Dorsal.Attention	FC_Dorsal.Attention	JME	Weighted mode	36	5.79881460916038e-05	0.00025742818430367	0.823087506418821	-0.000446571	0.000562547387326797	1.00005798982744	0.999553528602887	1.00056270564678
731	JME	FC_Frontoparietal	FC_Frontoparietal	JME	Inverse variance weighted	36	-1.01839e-05	7.29158260572444e-05	0.888923951192599	-0.000153099	0.000132731162854074	0.999989816195637	0.999846912843744	1.00013273997202
732	JME	FC_Frontoparietal	FC_Frontoparietal	JME	Weighted median	36	3.77187776114728e-05	9.92565801036541e-05	0.703935863619388	-0.000156824	0.000232261674614635	1.00003771948897	0.999843188176868	1.00023228864945
733	JME	FC_Frontoparietal	FC_Frontoparietal	JME	MR Egger	36	8.16512598562686e-05	0.000309783456822716	0.793698134786556	-0.000525524	0.000688826835228792	1.00008165459341	0.9994746137482	1.00068906413092
734	JME	FC_Frontoparietal	FC_Frontoparietal	JME	Simple mode	36	8.87174936061294e-05	0.000214762170175098	0.682055919776781	-0.000332216	0.000509651347149322	1.00008872142912	0.999667838817807	1.00050978124146
735	JME	FC_Frontoparietal	FC_Frontoparietal	JME	Weighted mode	36	8.2352018111496e-05	0.000204547163904849	0.689686293768284	-0.00031856	0.000483264459365	1.00008235540913	0.999681490311842	1.00048338125045
736	JME	FC_global	FC_global	JME	Inverse variance weighted	36	0.000221768529847142	0.000128648967606676	0.0847391266276205	-3.03834e-05	0.000473920506356227	1.00022179312231	0.99996961701491	1.00047403282442
737	JME	FC_global	FC_global	JME	Weighted median	36	0.000330200233108128	0.000187262806663729	0.0778501518608898	-3.68349e-05	0.000697235334169036	1.00033025475521	0.999963165810443	1.00069747845923
738	JME	FC_global	FC_global	JME	MR Egger	36	0.00108950352506059	0.000527496701249345	0.0465732803706811	5.56099906118693e-05	0.0021233970595093	1.00109009724963	1.00005561153688	1.00212565306356
739	JME	FC_global	FC_global	JME	Simple mode	36	0.000463437016333117	0.000400374198602313	0.254902688918968	-0.000321296	0.00124817044559365	1.00046354441986	0.999678755197237	1.00124894973452
740	JME	FC_global	FC_global	JME	Weighted mode	36	0.000503625950046085	0.00042503620983764	0.244040018402946	-0.000329445	0.00133669692132786	1.00050375279089	0.999670609239816	1.00133759069885
741	JME	FC_Limbic	FC_Limbic	JME	Inverse variance weighted	36	0.00019596965038318	0.000169671612137182	0.248092988754842	-0.000136587	0.000528526010172055	1.00019598885369	0.999863422618134	1.00052866570465
742	JME	FC_Limbic	FC_Limbic	JME	Weighted median	36	0.000169783803955097	0.000235875744229076	0.471646987730995	-0.000292533	0.000632100262644086	1.00016979821804	0.999707510128771	1.00063230008011
743	JME	FC_Limbic	FC_Limbic	JME	MR Egger	36	-3.57537e-05	0.000711736144068554	0.960229532391066	-0.00143076	0.00135924918028729	0.999964246977068	0.998570266539659	1.00136017337815
744	JME	FC_Limbic	FC_Limbic	JME	Simple mode	36	4.86666638798133e-05	0.000499635286688706	0.922960933362369	-0.000930618	0.00102795182578968	1.00004866784812	0.999069814393069	1.00102848034935
745	JME	FC_Limbic	FC_Limbic	JME	Weighted mode	36	2.26199668012048e-05	0.000500832194517414	0.964232691541958	-0.000959011	0.00100425106805534	1.00002262022263	0.99904144856976	1.001
746	JME	FC_Somatomotor	FC_Somatomotor	JME	Inverse variance weighted	36	0.00108333986041428	0.000527157364072145	0.0398732376897428	5.01114268328759e-05	0.00211656829399568	1.00108	1.00005011268243	1.00211880980583
747	JME	FC_Somatomotor	FC_Somatomotor	JME	Weighted median	36	0.00109351862186673	0.000753276856575385	0.146589984425514	-0.000382904	0.00256994126075449	1.00109411673135	0.999617169281366	1.00257324639052
748	JME	FC_Somatomotor	FC_Somatomotor	JME	MR Egger	36	-4.74645e-05	0.00221127810561992	0.983000426451007	-0.00438157	0.00428664062729405	0.999952536666699	0.995628015524781	1.00429584141335
749	JME	FC_Somatomotor	FC_Somatomotor	JME	Simple mode	36	0.00126552945112245	0.00166154354218421	0.451365640294136	-0.0019911	0.00452215479380351	1.00126633057143	0.998010885024916	1.00453239516616
750	JME	FC_Somatomotor	FC_Somatomotor	JME	Weighted mode	36	0.0011887334990846	0.0015401633622037	0.445399549212673	-0.00182999	0.00420745368900384	1.0011894403228	0.998171686713885	1.0042163174492
751	JME	FC_Ventral.Attention	FC_Ventral.Attention	JME	Inverse variance weighted	36	0.000157032423754864	0.000108239732246428	0.146840139735214	-5.51175e-05	0.000369182298957862	1.00015704475399	0.999944884067491	1.00036925045513
752	JME	FC_Ventral.Attention	FC_Ventral.Attention	JME	Weighted median	36	5.07205086339115e-05	0.000140313686769279	0.717741094743834	-0.000224294	0.000325735334701699	1.00005072179494	0.999775730834656	1.00032578839222
753	JME	FC_Ventral.Attention	FC_Ventral.Attention	JME	MR Egger	36	0.000461109196113208	0.000457537793739594	0.320666612308985	-0.000435665	0.00135788327184281	1.0004612155233	0.999564430008547	1.00135880561276
754	JME	FC_Ventral.Attention	FC_Ventral.Attention	JME	Simple mode	36	-0.000236287	0.000307781930487582	0.447808930183595	-0.000839539	0.00036696574285538	0.999763741072637	0.999160812889966	1.00036703308302
755	JME	FC_Ventral.Attention	FC_Ventral.Attention	JME	Weighted mode	36	-0.00019172	0.000282640851912011	0.502031555624131	-0.000745696	0.000362256146669844	0.999808298454012	0.999254581969336	1.00036232176935
756	JME	FC_Visual	FC_Visual	JME	Inverse variance weighted	36	-0.000184146	0.000919248952114374	0.841228556082284	-0.00198587	0.00161758192051859	0.999815870928213	0.998016096571314	1.00161889091186
757	JME	FC_Visual	FC_Visual	JME	Weighted median	36	-0.000949097	0.00129037793667836	0.462023610981932	-0.00347824	0.0015800435588858	0.999051353053286	0.996527804109462	1.00158129248541
758	JME	FC_Visual	FC_Visual	JME	MR Egger	36	0.0011707029856306	0.00390465016710852	0.766137766779286	-0.00648241	0.0088238173131633	1.00117138852587	0.993538554159704	1.00886286194556
759	JME	FC_Visual	FC_Visual	JME	Simple mode	36	-0.00293629	0.00283561603946547	0.307536146738993	-0.0084941	0.00262151973811547	0.997068018977245	0.991541877765035	1.00262495892563
760	JME	FC_Visual	FC_Visual	JME	Weighted mode	36	-0.00254836	0.00275040665013131	0.360510937139352	-0.00793916	0.00284243641719189	0.997454883697372	0.992092274224907	1.00284647996986
761	JME	SC_Default	SC_Default	JME	Inverse variance weighted	36	-8.4999e-05	0.000165995027661422	0.60861063071877	-0.000410349	0.000240351222839525	0.999915004580938	0.99958973489616	1.00024038010951
762	JME	SC_Default	SC_Default	JME	Weighted median	36	-0.000238145	0.000233041999323441	0.306829878341368	-0.000694907	0.000218617509874933	0.999761883545425	0.999305334264567	1.00021864140842
763	JME	SC_Default	SC_Default	JME	MR Egger	36	-0.000506097	0.000695367232315321	0.47171073328006	-0.00186902	0.000856822361113123	0.999494030631469	0.998132728335423	1.00085718953825
764	JME	SC_Default	SC_Default	JME	Simple mode	36	-0.000286674	0.000508387935779804	0.576425960149253	-0.00128311	0.000709766464019051	0.999713367196924	0.998717708594874	1.00071001840784
765	JME	SC_Default	SC_Default	JME	Weighted mode	36	-0.000262678	0.000512029662925515	0.61116507154151	-0.00126626	0.000740900118985351	0.999737356476502	0.998734545204369	1.00074117465328
766	JME	SC_Dorsal.Attention	SC_Dorsal.Attention	JME	Inverse variance weighted	36	-0.000145144	0.00017618368030134	0.410039731015689	-0.000490464	0.000200175719485363	0.999854866239018	0.999509655950661	1.00020019575598
767	JME	SC_Dorsal.Attention	SC_Dorsal.Attention	JME	Weighted median	36	-0.000138858	0.000209458187859576	0.507368518578368	-0.000549396	0.000271679685537681	0.999861151277709	0.999450754479702	1.00027171659381
768	JME	SC_Dorsal.Attention	SC_Dorsal.Attention	JME	MR Egger	36	0.00062208788544766	0.000736489694443491	0.404201886244512	-0.000821432	0.0020656076865569	1.00062228142225	0.999178905367176	1.00206774252377
769	JME	SC_Dorsal.Attention	SC_Dorsal.Attention	JME	Simple mode	36	-0.000413565	0.000470318261794412	0.385219713570165	-0.00133539	0.000508258644894028	0.999586520358055	0.998665502293713	1.0005083878302
770	JME	SC_Dorsal.Attention	SC_Dorsal.Attention	JME	Weighted mode	36	-0.000413565	0.000518975789454262	0.430889367883074	-0.00143076	0.000603627399107335	0.999586520358055	0.99857026535027	1.00060380961879
771	JME	SC_Frontoparietal	SC_Frontoparietal	JME	Inverse variance weighted	36	1.64107050031045e-05	8.98662044201521e-05	0.855101964375118	-0.000159727	0.000192548465666603	1.00001641083966	0.999840285700027	1.00019256700431
772	JME	SC_Frontoparietal	SC_Frontoparietal	JME	Weighted median	36	-4.46092e-05	0.000128361487197653	0.728194674259175	-0.000296198	0.00020697930183817	0.999955391781907	0.99970384613424	1.00020700072353
773	JME	SC_Frontoparietal	SC_Frontoparietal	JME	MR Egger	36	0.000169344497048943	0.000376514428102761	0.655731541142222	-0.000568624	0.000907312776130355	1.00016935883664	0.999431537853832	1.00090772450888
774	JME	SC_Frontoparietal	SC_Frontoparietal	JME	Simple mode	36	-0.00039013	0.000327320329146982	0.241323536753155	-0.00103168	0.000251417974063052	0.999609946219698	0.998968854280297	1.00025144958221
775	JME	SC_Frontoparietal	SC_Frontoparietal	JME	Weighted mode	36	-0.000365969	0.000308577977071831	0.243616585507132	-0.000970782	0.000238843394507187	0.999634097518094	0.999029688781055	1.00023887191986
776	JME	SC_global	SC_global	JME	Inverse variance weighted	36	-0.000329034	0.000379276734559244	0.385651166739805	-0.00107242	0.000414348097586783	0.9996710198237	0.9989281581314	1.00041443395162
777	JME	SC_global	SC_global	JME	Weighted median	36	-0.000859734	0.000463435173657406	0.0635772331878784	-0.00176807	4.85990459327508e-05	0.999140635570861	0.998233495274588	1.00004860022689
778	JME	SC_global	SC_global	JME	MR Egger	36	0.000951809679699342	0.00159602271520737	0.554882565885687	-0.00217639	0.00408001420150579	1.00095226279428	0.997825971787929	1.00408834879067
779	JME	SC_global	SC_global	JME	Simple mode	36	-0.00146938	0.00114947269234806	0.209553678351359	-0.00372235	0.000783587544203527	0.99853170007587	0.996284573929821	1.00078389462913
780	JME	SC_global	SC_global	JME	Weighted mode	36	-0.00143952	0.00107077483681643	0.187476381593436	-0.00353824	0.000659196257875414	0.998561513193127	0.996468011096502	1.00065941357548
781	JME	SC_Limbic	SC_Limbic	JME	Inverse variance weighted	36	0.000337105244965322	0.000415182087638815	0.416822880820995	-0.000476652	0.0011508621367374	1.00033716207132	0.999523461933543	1.00115152463269
782	JME	SC_Limbic	SC_Limbic	JME	Weighted median	36	0.000308266163644759	0.000540147601762799	0.568198089349308	-0.000750423	0.00136695546309984	1.00030831368254	0.999249858361213	1.00136789017257
783	JME	SC_Limbic	SC_Limbic	JME	MR Egger	36	-0.00253482	0.00169025047514951	0.14292896856885	-0.00584771	0.000778071828742139	0.997468390838611	0.994169354543373	1.00077837460515
784	JME	SC_Limbic	SC_Limbic	JME	Simple mode	36	-0.000378443	0.00109025958403735	0.730585261033127	-0.00251535	0.00175846588413188	0.999621628699901	0.997487809160987	1.00176001289192
785	JME	SC_Limbic	SC_Limbic	JME	Weighted mode	36	-0.000308379	0.00107292983713109	0.77548767638875	-0.00241132	0.00179456378658064	0.999691668849626	0.99759158372458	1.00179617497982
786	JME	SC_Somatomotor	SC_Somatomotor	JME	Inverse variance weighted	36	9.88480102375716e-05	0.000345360483849926	0.774711993596031	-0.000578059	0.000775754558583427	1.00009885289586	0.99942210850554	1.00077605553397
787	JME	SC_Somatomotor	SC_Somatomotor	JME	Weighted median	36	-0.000119202	0.000473019951782256	0.801039461345293	-0.00104632	0.0008079170969911	0.999880805095775	0.998954226089075	1.00080824354992
788	JME	SC_Somatomotor	SC_Somatomotor	JME	MR Egger	36	0.0011637135059619	0.00144670769016664	0.426762202222066	-0.00167183	0.00399926057868852	1.00116439088326	0.998329563168495	1.0040072682927
789	JME	SC_Somatomotor	SC_Somatomotor	JME	Simple mode	36	-5.34429e-05	0.00096420587980439	0.956113570309586	-0.00194329	0.00183640058768638	0.999946558491318	0.99805860049749	1.00183808780389
790	JME	SC_Somatomotor	SC_Somatomotor	JME	Weighted mode	36	-0.00011288	0.000941207106632626	0.905223400792509	-0.00195765	0.00173188577038202	0.999887126212108	0.998044268851689	1.0017333863507
791	JME	SC_Ventral.Attention	SC_Ventral.Attention	JME	Inverse variance weighted	36	-5.64071e-05	0.000102064448996573	0.580495188779319	-0.000256453	0.000143639223747029	0.999943594494564	0.999743579465047	1.00014364954035
792	JME	SC_Ventral.Attention	SC_Ventral.Attention	JME	Weighted median	36	-8.78388e-05	0.000136519494859958	0.519954474439183	-0.000355417	0.000179739439498988	0.999912165087285	0.999644646172781	1.0001797555936
793	JME	SC_Ventral.Attention	SC_Ventral.Attention	JME	MR Egger	36	-0.000443601	0.000428387032771577	0.307737569668317	-0.00128324	0.00039603725185106	0.999556497044143	0.998717583083655	1.00039611568496
794	JME	SC_Ventral.Attention	SC_Ventral.Attention	JME	Simple mode	36	-0.000178885	0.000300893390078966	0.555992098198197	-0.000768636	0.000410865592923776	0.999821130547417	0.999231658829175	1.00041095000975
795	JME	SC_Ventral.Attention	SC_Ventral.Attention	JME	Weighted mode	36	-0.000155146	0.000291258385813579	0.597623686713855	-0.000726013	0.00041572000610866	0.999844865604499	0.999274250617292	1.00041580642965
796	JME	SC_Visual	SC_Visual	JME	Inverse variance weighted	36	-0.000340712	0.000817837467496683	0.676970556395362	-0.00194367	0.00126224984096611	0.999659346440277	0.998058214677578	1.00126304681359
797	JME	SC_Visual	SC_Visual	JME	Weighted median	36	0.000154430684765821	0.00110274887672418	0.888627145342076	-0.00200696	0.00231581848314522	1.0001544426098	0.997995055478194	1.00231850206193
798	JME	SC_Visual	SC_Visual	JME	MR Egger	36	-9.6351e-05	0.00347589827700873	0.978047751230028	-0.00690911	0.00671640964120561	0.999903653659875	0.993114701433041	1.00673901530173
799	JME	SC_Visual	SC_Visual	JME	Simple mode	36	-0.000727234	0.00239562308242317	0.763254467080673	-0.00542266	0.00396818714853711	0.99927303027761	0.994592020721163	1.00397607082768
800	JME	SC_Visual	SC_Visual	JME	Weighted mode	36	-0.000342659	0.00221168647679792	0.877765713561686	-0.00467756	0.00399224660662129	0.999657399812949	0.995333358384564	1.00400022623846

## Sheet:  Results for reverse MR
	id.exposure	id.outcome	outcome	exposure	method	nsnp	b	se	pval	lo_ci	up_ci	or	or_lci95	or_uci95
1	FC_Default	all_epilepsy	all_epilepsy	FC_Default	Inverse variance weighted	6	-11.3259	8.89956613316907	0.203146238158269	-28.7691	6.11721631803491	1.20561783537278e-05	3.20439493569311e-13	453.600256565924
2	FC_Default	all_epilepsy	all_epilepsy	FC_Default	Weighted median	6	-11.1612	8.78664919241451	0.203995722096806	-28.3831	6.06059448156739	1.4214642885252e-05	4.71399552976846e-13	428.630173871147
3	FC_Default	all_epilepsy	all_epilepsy	FC_Default	MR Egger	6	65.7480488754071	41.1097947020717	0.184995514425651	-14.8271	146.323246491468	3.58108659162334e+28	3.6362281079416e-07	3.52678126784625e+63
4	FC_Default	all_epilepsy	all_epilepsy	FC_Default	Simple mode	6	-24.8251	16.2345553005442	0.18677434571228	-56.6448	6.99465427287355	1.65427344557253e-11	2.50885084992129e-25	1090.78649805439
5	FC_Default	all_epilepsy	all_epilepsy	FC_Default	Weighted mode	6	-5.59414	14.696717740511	0.719106328488275	-34.3997	23.2114229571153	0.00371958262606414	1.14919972545602e-15	12039069106.6587
6	FC_Default	CAE	CAE	FC_Default	Inverse variance weighted	7	0.556521769616283	32.0813897499275	0.98615964390113	-62.323	63.4360456794741	1.74459383564003	8.57954141204382e-28	3.54751787441765e+27
7	FC_Default	CAE	CAE	FC_Default	Weighted median	7	14.3239032566372	34.1489701294439	0.674884769805053	-52.6081	81.2558847103473	1662616.72011757	1.42102570992408e-23	1.94528103095487e+35
8	FC_Default	CAE	CAE	FC_Default	MR Egger	7	197.838379576871	116.71874634179	0.150845820402591	-30.9304	426.607122406778	8.31987035497386e+85	3.69074394513612e-14	1.87550921311665e+185
9	FC_Default	CAE	CAE	FC_Default	Simple mode	7	39.3627899790949	47.5706022164599	0.439638721196543	-53.8756	132.601170323356	124463634912753344	4.00063007190183e-24	3.87218916452601e+57
10	FC_Default	CAE	CAE	FC_Default	Weighted mode	7	35.3344701114554	45.4708468750116	0.466634308795966	-53.7884	124.457329986478	2215977724125814	4.36514963039132e-24	1.12494592158611e+54
11	FC_Default	focal_epilepsy	focal_epilepsy	FC_Default	Inverse variance weighted	6	-10.7424	11.1499421335943	0.335321060400965	-32.5963	11.1114596242501	2.16084318159777e-05	6.97591049057291e-15	66933.818341957
12	FC_Default	focal_epilepsy	focal_epilepsy	FC_Default	Weighted median	6	-12.1464	11.3686357178007	0.285333829676595	-34.4289	10.1361170770566	5.30739763808039e-06	1.11610110773978e-15	25238.2776912973
13	FC_Default	focal_epilepsy	focal_epilepsy	FC_Default	MR Egger	6	73.1782330111144	56.6787355942007	0.26622973122982	-37.9121	184.268554775748	6.03813463087333e+31	3.42759149807812e-17	1.06369355394288e+80
14	FC_Default	focal_epilepsy	focal_epilepsy	FC_Default	Simple mode	6	-26.3813	20.7085989733459	0.258690432284249	-66.9701	14.207573191952	3.48943670330374e-12	8.22697184783604e-30	1480030.40870572
15	FC_Default	focal_epilepsy	focal_epilepsy	FC_Default	Weighted mode	6	-22.5931	19.0288310667598	0.288431671632339	-59.8897	14.7033645116217	1.54142382460393e-10	9.77809070707574e-27	2429909.35371184
16	FC_Default	focal_HS	focal_HS	FC_Default	Inverse variance weighted	7	7.5280190422079	23.1833037055372	0.745395064322705	-37.9113	52.9672943050608	1859.41842337259	3.43044626885931e-17	1.00786795717021e+23
17	FC_Default	focal_HS	focal_HS	FC_Default	Weighted median	7	10.2155144071918	28.9660618229564	0.724334470722357	-46.558	66.9889955801864	27323.8276227191	6.02742680247832e-21	1.23865719223515e+29
18	FC_Default	focal_HS	focal_HS	FC_Default	MR Egger	7	80.3587595076416	96.1593338382547	0.441425306557132	-108.114	268.831053830621	7.93169173028982e+34	1.11400825909002e-47	5.64733099517023e+116
19	FC_Default	focal_HS	focal_HS	FC_Default	Simple mode	7	30.4105087175242	44.9154402584215	0.523598805427277	-57.6238	118.44477162403	16110763703093.6	9.42587181068012e-26	2.75366260341906e+51
20	FC_Default	focal_HS	focal_HS	FC_Default	Weighted mode	7	32.7976625968485	42.7635600060636	0.472198656640811	-51.0189	116.614240208733	175325015165075	6.96252449811064e-23	4.41490165685955e+50
21	FC_Default	focal_lesion_negative	focal_lesion_negative	FC_Default	Inverse variance weighted	7	-9.46234	10.7463704687362	0.378580316633403	-30.5252	11.6005444106136	7.77243699567195e-05	5.53429106129864e-14	109157.20944665
22	FC_Default	focal_lesion_negative	focal_lesion_negative	FC_Default	Weighted median	7	-14.5082	13.7303448230911	0.29067145410079	-41.4196	12.4033100617611	5.00246034026282e-07	1.02725482845148e-18	243606.637445799
23	FC_Default	focal_lesion_negative	focal_lesion_negative	FC_Default	MR Egger	7	-9.32282	44.2277667411048	0.841371690411984	-96.0092	77.3636004397557	8.93613431260749e-05	2.01240136992155e-42	3.96811976211656e+33
24	FC_Default	focal_lesion_negative	focal_lesion_negative	FC_Default	Simple mode	7	-18.4269	17.9808472525023	0.344984341036469	-53.6693	16.8155896338215	9.93828882914416e-09	4.91705923761889e-24	20087125.2670369
25	FC_Default	focal_lesion_negative	focal_lesion_negative	FC_Default	Weighted mode	7	-16.5523	17.4927809310321	0.380561000012337	-50.8381	17.7335982079982	6.47810692920298e-08	8.34242629911158e-23	50304153.5897736
26	FC_Default	focal_other_lesion	focal_other_lesion	FC_Default	Inverse variance weighted	7	-11.3858	12.2470044281842	0.352536953560389	-35.3899	12.6183374064173	1.13556939205186e-05	4.26926437909255e-16	302046.846871338
27	FC_Default	focal_other_lesion	focal_other_lesion	FC_Default	Weighted median	7	-15.4445	16.4369458236482	0.347411428917154	-47.6609	16.7718960315481	1.96124184727907e-07	2.00041639366463e-21	19228344.637149
28	FC_Default	focal_other_lesion	focal_other_lesion	FC_Default	MR Egger	7	33.5607548322287	49.6303298497851	0.528914291660293	-63.7147	130.836201337808	376054363343897	2.13334448810519e-28	6.62888178531293e+56
29	FC_Default	focal_other_lesion	focal_other_lesion	FC_Default	Simple mode	7	-18.3278	24.1607025509971	0.476836247142432	-65.6827	29.0272159595376	1.09737361650876e-08	2.98091308055454e-29	4039798617628.57
30	FC_Default	focal_other_lesion	focal_other_lesion	FC_Default	Weighted mode	7	-18.3278	22.1091602214248	0.438849242036444	-61.6617	25.0061929935759	1.09737361650876e-08	1.66210095294016e-27	72452208879.3285
31	FC_Default	GGE	GGE	FC_Default	Inverse variance weighted	7	-4.11247	13.8782806412073	0.766982422368945	-31.3139	23.0889581198423	0.0163672656309443	2.51504150959916e-14	10651410054.7226
32	FC_Default	GGE	GGE	FC_Default	Weighted median	7	0.64745843406114	13.566340058914	0.9619351244821	-25.9426	27.2374849495325	1.91067853722333	5.41110343689469e-12	674666916864.731
33	FC_Default	GGE	GGE	FC_Default	MR Egger	7	69.6873903508786	54.037132273407	0.253610431782335	-36.2254	175.600169606756	1.84013246533088e+30	1.85145641904316e-16	1.82887777164893e+76
34	FC_Default	GGE	GGE	FC_Default	Simple mode	7	1.21854552399526	21.2348242547725	0.956102400290642	-40.4017	42.8388010633493	3.38226473140142	2.8428914730062e-18	4023971657695763456
35	FC_Default	GGE	GGE	FC_Default	Weighted mode	7	3.50038417215123	20.2741055607313	0.86860103507369	-36.2369	43.2376310711847	33.1281764371488	1.83033454390506e-16	5996040875179984896
36	FC_Default	GTCS	GTCS	FC_Default	Inverse variance weighted	7	29.8356710481842	45.0771983239962	0.508048485478529	-58.5156	118.186979763217	9067076921052.58	3.86350480080876e-26	2.12790945348574e+51
37	FC_Default	GTCS	GTCS	FC_Default	Weighted median	7	75.5548346270861	49.2062117688141	0.124667559478852	-20.8893	171.999009693962	6.50201189473683e+32	8.4698304448913e-10	4.99138193549065e+74
38	FC_Default	GTCS	GTCS	FC_Default	MR Egger	7	114.342186947974	203.360347558457	0.598208086082554	-284.244	512.92846816255	4.55177556663029e+49	3.58392032694006e-124	5.78100485472097e+222
39	FC_Default	GTCS	GTCS	FC_Default	Simple mode	7	82.767927094837	69.9200574930352	0.281279500836017	-54.2754	219.811239781186	8.82376667970775e+35	2.68225173222516e-24	2.90274240417136e+95
40	FC_Default	GTCS	GTCS	FC_Default	Weighted mode	7	82.767927094837	65.6253436935956	0.254048386220405	-45.8577	211.393600734284	8.82376667970775e+35	1.21404203260446e-20	6.41319298071514e+91
41	FC_Default	JAE	JAE	FC_Default	Inverse variance weighted	7	-51.7991	30.5870254718898	0.0903604084997017	-111.75	8.15145413048523	3.19102232797795e-23	2.93581129945935e-49	3468.41893398562
42	FC_Default	JAE	JAE	FC_Default	Weighted median	7	-15.0941	40.2059250067651	0.70734740337378	-93.8978	63.709465197452	2.78416451887832e-07	1.66234288478403e-41	4.6630404227272e+27
43	FC_Default	JAE	JAE	FC_Default	MR Egger	7	153.889481196158	126.721482284735	0.27881854354146	-94.4846	402.263586474238	6.81322147215269e+66	9.24377011766417e-42	5.02175911318867e+174
44	FC_Default	JAE	JAE	FC_Default	Simple mode	7	-0.256857	61.4910130504813	0.996802550110871	-120.779	120.265528687983	0.773478897667594	3.5175596178191e-53	1.70080871438934e+52
45	FC_Default	JAE	JAE	FC_Default	Weighted mode	7	1.63485281248097	56.7743218529742	0.977961484579092	-109.643	112.91252364431	5.12870306039061	2.41395491098151e-48	1.08964732365133e+49
46	FC_Default	JME	JME	FC_Default	Inverse variance weighted	7	-17.8249	26.3923128846256	0.499433323884285	-69.5538	33.9040495579753	1.81447659380947e-08	6.21099391000002e-31	530080266892807
47	FC_Default	JME	JME	FC_Default	Weighted median	7	-0.0268747	26.0080479628418	0.9991755282339	-51.0026	50.9488993111222	0.97348321517667	7.07670522468679e-23	1.33913952911985e+22
48	FC_Default	JME	JME	FC_Default	MR Egger	7	98.5283277708098	109.216	0.408334329310146	-115.534	312.590965414574	6.17033952681105e+42	6.66939979247038e-51	5.7086231236446e+135
49	FC_Default	JME	JME	FC_Default	Simple mode	7	-9.38303	37.4109749667402	0.810329464861619	-82.7085	63.9424822263878	8.41399807638313e-05	1.20264548911953e-36	5.88663610930008e+27
50	FC_Default	JME	JME	FC_Default	Weighted mode	7	-7.09873	33.9273593647864	0.841189211943442	-73.5964	59.3988922036857	0.000826151694907566	1.09020578230997e-32	6.26053020515523e+25
51	FC_Dorsal.Attention	all_epilepsy	all_epilepsy	FC_Dorsal.Attention	Inverse variance weighted	7	-16.9745	12.6831783996699	0.18078376746816	-41.8335	7.8845522562431	4.24695959215846e-08	6.7910780310221e-19	2655.93558121907
52	FC_Dorsal.Attention	all_epilepsy	all_epilepsy	FC_Dorsal.Attention	Weighted median	7	-15.2342	12.0152539159795	0.204831520779789	-38.7841	8.31568513041201	2.42027968559491e-07	1.43309488468651e-17	4087.48493843432
53	FC_Dorsal.Attention	all_epilepsy	all_epilepsy	FC_Dorsal.Attention	MR Egger	7	-112.301	87.6079473311751	0.256113448402851	-284.012	59.4110460554075	1.69238511227446e-49	4.51969289730962e-124	6.33708403053915e+25
54	FC_Dorsal.Attention	all_epilepsy	all_epilepsy	FC_Dorsal.Attention	Simple mode	7	-15.3109	19.9809758801545	0.47257252045649	-54.4737	23.8517675968023	2.24151174110731e-07	2.19983944565568e-24	22839734488.0975
55	FC_Dorsal.Attention	all_epilepsy	all_epilepsy	FC_Dorsal.Attention	Weighted mode	7	-13.3739	18.9213217677356	0.506189603937091	-50.4597	23.711896487304	1.55521901365296e-06	1.21797202817362e-22	19858470674.8529
56	FC_Dorsal.Attention	CAE	CAE	FC_Dorsal.Attention	Inverse variance weighted	7	-7.06017	40.5996491474071	0.86194611065606	-86.6355	72.5151396585298	0.000858629821229085	2.36966485668877e-38	3.11117906746557e+31
57	FC_Dorsal.Attention	CAE	CAE	FC_Dorsal.Attention	Weighted median	7	-32.8299	47.2585628148042	0.487251844020196	-125.457	59.7969015806024	5.52285456794729e-15	3.27237316834481e-55	9.32104042220966e+25
58	FC_Dorsal.Attention	CAE	CAE	FC_Dorsal.Attention	MR Egger	7	107.279433242204	307.535752689772	0.741421871031129	-495.491	710.049508514157	3.89821581247783e+46	6.47363682824054e-216	Inf
59	FC_Dorsal.Attention	CAE	CAE	FC_Dorsal.Attention	Simple mode	7	-65.1051	84.9526215340759	0.47252095027349	-231.612	101.402035353039	5.31144986944803e-29	2.58274640768844e-101	1.0923062222322e+44
60	FC_Dorsal.Attention	CAE	CAE	FC_Dorsal.Attention	Weighted mode	7	-66.3817	91.1333667469926	0.493803683022903	-245.003	112.239686918009	1.48179737089001e-29	3.94912572969755e-107	5.56002416399313e+48
61	FC_Dorsal.Attention	focal_epilepsy	focal_epilepsy	FC_Dorsal.Attention	Inverse variance weighted	7	-24.4801	12.7806068925289	0.0554405713780002	-49.5301	0.569920813404671	2.33583009025028e-11	3.08580894122239e-22	1.76812703393013
62	FC_Dorsal.Attention	focal_epilepsy	focal_epilepsy	FC_Dorsal.Attention	Weighted median	7	-27.2798	14.4808756253942	0.0595850817815998	-55.6623	1.10269873928413	1.42077660840308e-12	6.70124689350399e-25	3.01228443462089
63	FC_Dorsal.Attention	focal_epilepsy	focal_epilepsy	FC_Dorsal.Attention	MR Egger	7	-37.0358	98.0322939317906	0.721091310911556	-229.179	155.107447701174	8.23256948666551e-17	2.94280964911337e-100	2.30307795725747e+67
64	FC_Dorsal.Attention	focal_epilepsy	focal_epilepsy	FC_Dorsal.Attention	Simple mode	7	-26.4602	22.7140059915647	0.288263723444253	-70.9797	18.0592506789738	3.22463592188333e-12	1.49254851983104e-31	69667931.6654809
65	FC_Dorsal.Attention	focal_epilepsy	focal_epilepsy	FC_Dorsal.Attention	Weighted mode	7	-25.6556	21.4316810665923	0.276418480497345	-67.6617	16.3504693230145	7.20947078469569e-12	4.1199141748355e-30	12615910.6208701
66	FC_Dorsal.Attention	focal_HS	focal_HS	FC_Dorsal.Attention	Inverse variance weighted	6	-30.5252	35.2119218576601	0.385996714140313	-99.5406	38.4901460384608	5.53432993584068e-14	5.88941368267458e-44	52006548510671008
67	FC_Dorsal.Attention	focal_HS	focal_HS	FC_Dorsal.Attention	Weighted median	6	-9.61955	46.5359759123628	0.836234717619068	-100.83	81.5909641107907	6.64175866449405e-05	1.62203677176249e-44	2.71960284287815e+35
68	FC_Dorsal.Attention	focal_HS	focal_HS	FC_Dorsal.Attention	MR Egger	6	8.84893878168145	274.52448904311	0.975829959958003	-529.219	546.916937306176	6966.99154660497	1.45573604536705e-230	3.33432502169215e+237
69	FC_Dorsal.Attention	focal_HS	focal_HS	FC_Dorsal.Attention	Simple mode	6	16.2726385322035	64.4663616807229	0.81076423415286	-110.081	142.62670742642	11671243.2472881	1.5568337350557e-48	8.74967672334614e+61
70	FC_Dorsal.Attention	focal_HS	focal_HS	FC_Dorsal.Attention	Weighted mode	6	3.48877086010987	59.3454973300491	0.955398600162772	-112.828	119.805945627006	32.7456739461832	9.98267153037856e-50	1.07414048326308e+52
71	FC_Dorsal.Attention	focal_lesion_negative	focal_lesion_negative	FC_Dorsal.Attention	Inverse variance weighted	6	-29.0751	27.9084742501215	0.297503096964852	-83.7757	25.6254817834218	2.35956778922441e-13	4.13675293020691e-37	134587688602.105
72	FC_Dorsal.Attention	focal_lesion_negative	focal_lesion_negative	FC_Dorsal.Attention	Weighted median	6	-21.8768	24.6983531370247	0.375746166690704	-70.2856	26.5319267064673	3.15505360973023e-10	2.98774909286269e-31	333172665136.147
73	FC_Dorsal.Attention	focal_lesion_negative	focal_lesion_negative	FC_Dorsal.Attention	MR Egger	6	-251.104	212.30172618102	0.302398952063724	-667.216	165.006912776602	8.8453304866521e-110	1.70543995449637e-290	4.5876649724208e+71
74	FC_Dorsal.Attention	focal_lesion_negative	focal_lesion_negative	FC_Dorsal.Attention	Simple mode	6	-21.6344	29.0984911380615	0.490623569718425	-78.6675	35.3986204257706	4.020590269699e-10	6.84154387825983e-35	2362792142306606
75	FC_Dorsal.Attention	focal_lesion_negative	focal_lesion_negative	FC_Dorsal.Attention	Weighted mode	6	-21.6344	24.7526341676702	0.422092056176648	-70.1496	26.8807407638036	4.020590269699e-10	3.42312100451701e-31	472234142335.826
76	FC_Dorsal.Attention	focal_other_lesion	focal_other_lesion	FC_Dorsal.Attention	Inverse variance weighted	6	-33.8592	19.7226291145096	0.0860209700784387	-72.5156	4.79710979658277	1.97295639720976e-15	3.21274799302622e-32	121.15973471123
77	FC_Dorsal.Attention	focal_other_lesion	focal_other_lesion	FC_Dorsal.Attention	Weighted median	6	-35.1123	24.8253852464566	0.157253610497198	-83.77	13.5455017495428	5.63562555860626e-16	4.16051982422345e-37	763372.770198111
78	FC_Dorsal.Attention	focal_other_lesion	focal_other_lesion	FC_Dorsal.Attention	MR Egger	6	19.4832534706673	156.417313002449	0.906881153033885	-287.095	326.061186955467	289380639.35518	2.07188041947546e-125	4.0417947699326e+141
79	FC_Dorsal.Attention	focal_other_lesion	focal_other_lesion	FC_Dorsal.Attention	Simple mode	6	-44.4207	37.1070275288257	0.284924162639361	-117.15	28.3090569048282	5.10890353206823e-20	1.32491556718404e-51	1970004424919.98
80	FC_Dorsal.Attention	focal_other_lesion	focal_other_lesion	FC_Dorsal.Attention	Weighted mode	6	-37.8264	36.7104703216137	0.350064544471006	-109.779	34.1261654171042	3.73441122013347e-17	2.10687587032144e-48	661919734214387
81	FC_Dorsal.Attention	GGE	GGE	FC_Dorsal.Attention	Inverse variance weighted	7	-3.56549	19.756683728961	0.856783546922841	-42.2886	35.1576099540238	0.0282831189812778	4.30822722753047e-19	1856760976295215
82	FC_Dorsal.Attention	GGE	GGE	FC_Dorsal.Attention	Weighted median	7	-0.204945	20.359376827524	0.991968340315708	-40.1093	39.6994337118251	0.814692229056658	3.80839645207517e-18	174278974481150048
83	FC_Dorsal.Attention	GGE	GGE	FC_Dorsal.Attention	MR Egger	7	-184.799	127.744224878643	0.207641911400709	-435.178	65.5796775855613	5.53111463075794e-81	1.01095824364892e-189	3.02616149092007e+28
84	FC_Dorsal.Attention	GGE	GGE	FC_Dorsal.Attention	Simple mode	7	25.831155694701	37.9933429473758	0.521929314239782	-48.6358	100.298107871558	165321135440.021	7.54643724429229e-22	3.6217193542356e+43
85	FC_Dorsal.Attention	GGE	GGE	FC_Dorsal.Attention	Weighted mode	7	28.4269585617415	35.5186555504765	0.454028493839161	-41.1896	98.0435234406755	2216517888579.18	1.29294861320651e-18	3.79980418417973e+42
86	FC_Dorsal.Attention	GTCS	GTCS	FC_Dorsal.Attention	Inverse variance weighted	7	-50.0798	49.6401353854134	0.313043056033885	-147.374	47.2148503275004	1.78078987870955e-22	9.91006256154185e-65	3.19999250501305e+20
87	FC_Dorsal.Attention	GTCS	GTCS	FC_Dorsal.Attention	Weighted median	7	-41.7929	63.3814944230788	0.509647309544071	-166.021	82.4347977400929	7.07229782523415e-19	7.90939576560006e-73	6.32379489041997e+35
88	FC_Dorsal.Attention	GTCS	GTCS	FC_Dorsal.Attention	MR Egger	7	-84.9671	347.562647812575	0.816585468660255	-766.19	596.255659004169	1.25673580975237e-37	0	8.92364960722261e+258
89	FC_Dorsal.Attention	GTCS	GTCS	FC_Dorsal.Attention	Simple mode	7	-26.629	100.805616651498	0.800494532770665	-224.208	170.950022923598	2.72382026089553e-12	4.2433148292294e-98	1.74844363716758e+74
90	FC_Dorsal.Attention	GTCS	GTCS	FC_Dorsal.Attention	Weighted mode	7	1.15242204299238	85.9022883566792	0.98973125729009	-167.216	169.520907222084	3.16585145961993	2.39324133076013e-73	4.18788332608075e+73
91	FC_Dorsal.Attention	JAE	JAE	FC_Dorsal.Attention	Inverse variance weighted	7	75.7529121435701	47.8350368763671	0.113278358404079	-18.0038	169.50958442125	7.92632238069366e+32	1.51728205089307e-08	4.14073220240795e+73
92	FC_Dorsal.Attention	JAE	JAE	FC_Dorsal.Attention	Weighted median	7	84.7907612377449	63.872924302925	0.184346164618665	-40.4002	209.981692871478	6.67052048061762e+36	2.84727181495127e-18	1.56275362431812e+91
93	FC_Dorsal.Attention	JAE	JAE	FC_Dorsal.Attention	MR Egger	7	-72.3979	361.104393436552	0.848997136075503	-780.163	635.366707524316	3.61401507877032e-32	0	8.6348552730404e+275
94	FC_Dorsal.Attention	JAE	JAE	FC_Dorsal.Attention	Simple mode	7	149.603918571415	107.932026255148	0.215033335134703	-61.9429	361.150690031505	9.37899505041291e+64	1.25476038010155e-27	7.01054556317366e+156
95	FC_Dorsal.Attention	JAE	JAE	FC_Dorsal.Attention	Weighted mode	7	152.704646350633	105.604570629586	0.198313732265151	-54.2803	359.689604784622	2.08346049960221e+66	2.66907013711719e-24	1.62633705013505e+156
96	FC_Dorsal.Attention	JME	JME	FC_Dorsal.Attention	Inverse variance weighted	7	14.4088447727775	42.0677244263689	0.731963033070609	-68.0439	96.8615846484605	1810013.3389084	2.81133001669195e-30	1.1653374977589e+42
97	FC_Dorsal.Attention	JME	JME	FC_Dorsal.Attention	Weighted median	7	17.3442846428466	41.0578829774343	0.672707573794905	-63.1292	97.8177352786178	34082160.1584143	3.83134766059794e-28	3.03181476588453e+42
98	FC_Dorsal.Attention	JME	JME	FC_Dorsal.Attention	MR Egger	7	-319.483	285.742896594023	0.314354793636962	-879.539	240.572689578169	1.77880213527622e-139	0	3.01572391787132e+104
99	FC_Dorsal.Attention	JME	JME	FC_Dorsal.Attention	Simple mode	7	17.0206587681915	57.2607763340815	0.77629967068682	-95.2105	129.251780382991	24659154.4845251	4.47323141525933e-42	1.35936159666895e+56
100	FC_Dorsal.Attention	JME	JME	FC_Dorsal.Attention	Weighted mode	7	17.0206587681915	55.1881569067443	0.768196418632374	-91.1481	125.18944630541	24659154.4845251	2.59938518754128e-40	2.33929893424853e+54
101	FC_Frontoparietal	all_epilepsy	all_epilepsy	FC_Frontoparietal	Inverse variance weighted	6	-11.2715	18.2790343475219	0.53747364169688	-47.0985	24.5553633945367	1.27300664353532e-05	3.51077111813599e-21	46159258463.5786
102	FC_Frontoparietal	all_epilepsy	all_epilepsy	FC_Frontoparietal	Weighted median	6	-18.0282	17.3192306084212	0.297906711691182	-51.9738	15.917535815594	1.48071424160152e-08	2.6794430866667e-23	8182725.26926152
103	FC_Frontoparietal	all_epilepsy	all_epilepsy	FC_Frontoparietal	MR Egger	6	-85.9233	62.8343088758651	0.243280425174913	-209.079	37.2319209583944	4.83030250178507e-38	1.57881351877717e-91	14778073522465284
104	FC_Frontoparietal	all_epilepsy	all_epilepsy	FC_Frontoparietal	Simple mode	6	-27.4058	24.9205365375033	0.321558460226996	-76.2501	21.4384295141422	1.25257197395854e-12	7.67385770311977e-34	2044521296.38598
105	FC_Frontoparietal	all_epilepsy	all_epilepsy	FC_Frontoparietal	Weighted mode	6	-30.8013	22.5299155994069	0.229842348981643	-74.9599	13.3573829782203	4.1993918000834e-14	2.78827157683454e-33	632466.781109906
106	FC_Frontoparietal	CAE	CAE	FC_Frontoparietal	Inverse variance weighted	6	-1.15607	48.4751695575449	0.980973232846731	-96.1674	93.8552588341866	0.314719504549249	1.71801245691661e-42	5.765288030652e+40
107	FC_Frontoparietal	CAE	CAE	FC_Frontoparietal	Weighted median	6	-17.237	60.8634621487831	0.777017595335536	-136.529	102.055382236167	3.2663631143237e-08	5.08205746596283e-60	2.09937177335582e+44
108	FC_Frontoparietal	CAE	CAE	FC_Frontoparietal	MR Egger	6	69.1791368052064	174.367396023594	0.711813230555809	-272.581	410.93923301145	1.10692291304014e+30	4.16479337795665e-119	2.94199069249983e+178
109	FC_Frontoparietal	CAE	CAE	FC_Frontoparietal	Simple mode	6	-27.989	86.2942865608671	0.758807623255543	-197.126	141.147835737322	6.99111660676368e-13	2.45113312150561e-86	1.99400477193768e+61
110	FC_Frontoparietal	CAE	CAE	FC_Frontoparietal	Weighted mode	6	-23.4735	79.9605755473254	0.780886124879913	-180.196	133.249202236711	6.39112421808851e-11	5.51774045003521e-79	7.40275283712862e+57
111	FC_Frontoparietal	focal_epilepsy	focal_epilepsy	FC_Frontoparietal	Inverse variance weighted	6	-14.3561	19.4617322445964	0.460723110377422	-52.5011	23.788918644242	5.82418511818253e-07	1.58151837796507e-23	21448459128.5655
112	FC_Frontoparietal	focal_epilepsy	focal_epilepsy	FC_Frontoparietal	Weighted median	6	-30.183	20.2291218245262	0.135683644145696	-69.8321	9.46603281089202	7.7923722358243e-14	4.70211845167443e-31	12913.5549615988
113	FC_Frontoparietal	focal_epilepsy	focal_epilepsy	FC_Frontoparietal	MR Egger	6	-82.7427	70.4587762089764	0.305400033181555	-220.842	55.3565336728994	1.16229401466299e-36	1.22912171458054e-96	1.09909975594437e+24
114	FC_Frontoparietal	focal_epilepsy	focal_epilepsy	FC_Frontoparietal	Simple mode	6	-34.4743	29.3196451148477	0.292603892363655	-91.9408	22.9922427916346	1.06664132329445e-15	1.17661028087605e-40	9669503412.0579
115	FC_Frontoparietal	focal_epilepsy	focal_epilepsy	FC_Frontoparietal	Weighted mode	6	-36.1778	25.2391783164894	0.211190794879399	-85.6466	13.2910186333521	1.94175192742104e-16	6.37046946657425e-38	591855.995453174
116	FC_Frontoparietal	focal_HS	focal_HS	FC_Frontoparietal	Inverse variance weighted	3	-36.1608	62.9031569796479	0.565383241272222	-159.451	87.1294237616626	1.97505761377152e-16	5.64068160989483e-70	6.91556951357438e+37
117	FC_Frontoparietal	focal_HS	focal_HS	FC_Frontoparietal	Weighted median	3	3.92460255842627	80.7112524446819	0.961217969581639	-154.269	162.118657350003	50.632950419826	1.00375603373198e-67	2.55410237354658e+70
118	FC_Frontoparietal	focal_HS	focal_HS	FC_Frontoparietal	MR Egger	3	-206.215	185.258226069589	0.465951521641158	-569.322	156.890634094442	2.76535596837713e-90	5.58168646263031e-248	1.3700507334185e+68
119	FC_Frontoparietal	focal_HS	focal_HS	FC_Frontoparietal	Simple mode	3	18.5431680642219	99.0961148116986	0.868827288740373	-175.685	212.771553095151	113030478.802309	5.02203481814263e-77	2.54396665911695e+92
120	FC_Frontoparietal	focal_HS	focal_HS	FC_Frontoparietal	Weighted mode	3	18.5431680642219	91.0402910012759	0.85744675620055	-159.896	196.982138426723	113030478.802309	3.61522542286066e-70	3.5339121752939e+85
121	FC_Frontoparietal	focal_lesion_negative	focal_lesion_negative	FC_Frontoparietal	Inverse variance weighted	6	2.98503577214214	25.7341208378381	0.907656306581185	-47.4538	53.4239126143048	19.7872100546008	2.4607000505479e-21	1.59114753404307e+23
122	FC_Frontoparietal	focal_lesion_negative	focal_lesion_negative	FC_Frontoparietal	Weighted median	6	-10.7123	27.331959511011	0.69510844842633	-64.2829	42.8583707275359	2.22700036222007e-05	1.20861134066208e-28	4103495016529862656
123	FC_Frontoparietal	focal_lesion_negative	focal_lesion_negative	FC_Frontoparietal	MR Egger	6	-92.9888	90.4702112375443	0.362114815093807	-270.31	84.3328239415935	4.12554746085112e-41	4.03350959297421e-118	4.2196854772285e+36
124	FC_Frontoparietal	focal_lesion_negative	focal_lesion_negative	FC_Frontoparietal	Simple mode	6	-15.287	39.0121740425661	0.711312840907509	-91.7508	61.1769096662418	2.29594424303601e-07	1.42274931799535e-40	3.70505183201036e+26
125	FC_Frontoparietal	focal_lesion_negative	focal_lesion_negative	FC_Frontoparietal	Weighted mode	6	-11.8626	38.8446540872594	0.772377520317497	-87.9981	64.2729514996834	7.04938265708556e-06	6.06616193480655e-39	8.19196658118944e+27
126	FC_Frontoparietal	focal_other_lesion	focal_other_lesion	FC_Frontoparietal	Inverse variance weighted	6	-44.1673	23.7584348422749	0.063025024477564	-90.7338	2.39924759188044	6.58251677561611e-20	3.93372466880913e-40	11.0148855726562
127	FC_Frontoparietal	focal_other_lesion	focal_other_lesion	FC_Frontoparietal	Weighted median	6	-46.6227	30.3964486682718	0.125073569440543	-106.2	12.9543125600466	5.64946089114238e-21	7.55140131852704e-47	422655.438563988
128	FC_Frontoparietal	focal_other_lesion	focal_other_lesion	FC_Frontoparietal	MR Egger	6	-128.185	85.3399919428774	0.207496180392284	-295.452	39.0812297036531	2.13744395858653e-56	4.86437521925709e-129	93920934758727792
129	FC_Frontoparietal	focal_other_lesion	focal_other_lesion	FC_Frontoparietal	Simple mode	6	-44.4409	41.9925204686502	0.338342309772485	-126.746	37.8644568814478	5.00690831979764e-20	9.01186328390939e-56	27817921924780620
130	FC_Frontoparietal	focal_other_lesion	focal_other_lesion	FC_Frontoparietal	Weighted mode	6	-43.9461	38.0159431085781	0.299916905363049	-118.457	30.5651960892791	8.2124348959615e-20	3.58631043251491e-52	18805981297361
131	FC_Frontoparietal	GGE	GGE	FC_Frontoparietal	Inverse variance weighted	6	-15.9921	20.1947495450846	0.428422975017935	-55.5738	23.5896250553729	1.1342953237246e-07	7.3216386593878e-25	17572922419.1335
132	FC_Frontoparietal	GGE	GGE	FC_Frontoparietal	Weighted median	6	-23.0264	26.8417003889792	0.390969642274065	-75.6362	29.5833052702841	9.99423604005356e-11	1.41785875463723e-33	7044760537509.39
133	FC_Frontoparietal	GGE	GGE	FC_Frontoparietal	MR Egger	6	-116.754	72.6857022357109	0.183486828863643	-259.218	25.7103558473254	1.97036579455527e-51	2.64989122415202e-113	146509461557.08
134	FC_Frontoparietal	GGE	GGE	FC_Frontoparietal	Simple mode	6	16.3759936000995	40.5930277442846	0.703313387346656	-63.1863	95.9383279788974	12942067.3697589	3.61843577151087e-28	4.62899214965037e+41
135	FC_Frontoparietal	GGE	GGE	FC_Frontoparietal	Weighted mode	6	-42.9021	37.3545518657076	0.30271805137182	-116.117	30.3127745794618	2.33256772703899e-19	3.72389814689989e-51	14610690160130.4
136	FC_Frontoparietal	GTCS	GTCS	FC_Frontoparietal	Inverse variance weighted	6	84.7635979144361	74.5078365312288	0.255268017996566	-61.2718	230.798957515645	6.49176575337786e+36	2.45477675937443e-27	1.71677617672533e+100
137	FC_Frontoparietal	GTCS	GTCS	FC_Frontoparietal	Weighted median	6	56.2716781137781	89.766273335179	0.530745225291873	-119.67	232.213573850729	2.74460147403608e+24	1.06631332934052e-52	7.06437502374645e+100
138	FC_Frontoparietal	GTCS	GTCS	FC_Frontoparietal	MR Egger	6	-235.61	253.624063604787	0.405486136689827	-732.714	261.492765347932	4.73918538359512e-103	6.11707616772506e-319	3.67168189684063e+113
139	FC_Frontoparietal	GTCS	GTCS	FC_Frontoparietal	Simple mode	6	50.3122755197816	123.986570709921	0.701680347274983	-192.701	293.325954111226	7.08506159558542e+21	2.04570963654614e-84	2.45382320718753e+127
140	FC_Frontoparietal	GTCS	GTCS	FC_Frontoparietal	Weighted mode	6	56.3079871861481	113.575729430199	0.641073238449731	-166.3	278.916416869339	2.84608667517793e+24	5.97909543530976e-73	1.35475498765069e+121
141	FC_Frontoparietal	JAE	JAE	FC_Frontoparietal	Inverse variance weighted	6	100.042353641989	60.6279900949834	0.0989221232347033	-18.7885	218.873214228157	2.8044141086761e+43	6.92237481952354e-09	1.13613300319425e+95
142	FC_Frontoparietal	JAE	JAE	FC_Frontoparietal	Weighted median	6	85.3072464526798	75.9570189368308	0.261395481874366	-63.5685	234.183003568868	1.11806332214607e+37	2.46914500853326e-28	5.06274677270111e+101
143	FC_Frontoparietal	JAE	JAE	FC_Frontoparietal	MR Egger	6	280.075649451265	218.080227370789	0.2683814758932	-147.362	707.512895098012	4.31826283124266e+121	1.00385717596661e-64	1.85757439665033e+307
144	FC_Frontoparietal	JAE	JAE	FC_Frontoparietal	Simple mode	6	75.800048857271	104.854711472553	0.502127375080583	-129.715	281.315283343475	8.30888879955788e+32	4.62818448684835e-57	1.49167850330078e+122
145	FC_Frontoparietal	JAE	JAE	FC_Frontoparietal	Weighted mode	6	82.2802211317643	103.155868689345	0.461268977224456	-119.905	284.465723762881	5.41808741097748e+35	8.42942389087538e-53	3.4825240221659e+123
146	FC_Frontoparietal	JME	JME	FC_Frontoparietal	Inverse variance weighted	6	-36.528	61.1148044858026	0.550044002814706	-156.313	83.2570532224384	1.36806580097302e-16	1.30057433321724e-68	1.43905964310567e+36
147	FC_Frontoparietal	JME	JME	FC_Frontoparietal	Weighted median	6	25.930439317034	57.3348640960285	0.651079506436381	-86.4459	138.30677294525	182577269892.657	2.86434362469796e-38	1.16377306109601e+60
148	FC_Frontoparietal	JME	JME	FC_Frontoparietal	MR Egger	6	-335.893	189.751077974605	0.151408290530651	-707.805	36.019074897289	1.32894533199579e-146	4.01909952588694e-308	4394257181385780
149	FC_Frontoparietal	JME	JME	FC_Frontoparietal	Simple mode	6	64.1998902969206	100.174026431228	0.54981385840445	-132.141	260.540982102127	7.61479287279289e+27	4.0907727366212e-58	1.41746007976557e+113
150	FC_Frontoparietal	JME	JME	FC_Frontoparietal	Weighted mode	6	59.057927523076	112.57901049824	0.622285670497102	-161.597	279.712788099627	4.45176300324961e+25	6.59695744198004e-71	3.00414153212319e+121
151	FC_global	focal_HS	focal_HS	FC_global	Inverse variance weighted	2	84.2072035764392	43.6583617248705	0.0537586671899201	-1.36319	169.777592557185	3.7215499273674e+36	0.255844509370526	5.41341844543163e+73
152	FC_global	focal_lesion_negative	focal_lesion_negative	FC_global	Inverse variance weighted	2	10.0389372714267	28.5001012979796	0.724656660556705	-45.8213	65.8991358154668	22901.0323984241	1.25915465524471e-20	4.16515384134244e+28
153	FC_global	focal_other_lesion	focal_other_lesion	FC_global	Inverse variance weighted	2	0.577805142330951	25.0500820578142	0.981597628141234	-48.5204	49.6759659756469	1.78212262948834	8.46988011833257e-22	3.74971194652478e+21
154	FC_global	GTCS	GTCS	FC_global	Inverse variance weighted	2	125.465134734299	164.788175686249	0.446434791313798	-197.52	448.449959079347	3.08187972952378e+54	1.65306044784451e-86	5.74569591791677e+194
155	FC_global	JAE	JAE	FC_global	Inverse variance weighted	2	89.9489332369805	63.7347664085372	0.158155909034548	-34.9712	214.869075397713	1.15964579599833e+39	6.48928635624026e-16	2.07230548684821e+93
156	FC_Limbic	all_epilepsy	all_epilepsy	FC_Limbic	Inverse variance weighted	4	-4.00004	7.25167486978162	0.581220526776608	-18.2133	10.2132386785996	0.0183148318064166	1.23041798026038e-08	27261.7167075487
157	FC_Limbic	all_epilepsy	all_epilepsy	FC_Limbic	Weighted median	4	0.946820528676174	8.09939912556582	0.906939222728798	-14.928	16.8216428147852	2.5775015252804	3.28738985751612e-07	20209085.0211556
158	FC_Limbic	all_epilepsy	all_epilepsy	FC_Limbic	MR Egger	4	-36.1541	86.6297390050684	0.716963113395362	-205.948	133.640229252132	1.98834431536761e-16	3.61217730360853e-90	1.09449586334128e+58
159	FC_Limbic	all_epilepsy	all_epilepsy	FC_Limbic	Simple mode	4	6.07478200912547	12.3710221428127	0.657069719346451	-18.1724	30.3219854090384	434.754719624264	1.28179232598497e-08	14745888425438.2
160	FC_Limbic	all_epilepsy	all_epilepsy	FC_Limbic	Weighted mode	4	6.1926643803213	13.9940721521626	0.688073739874127	-21.2357	33.621	489.147646909409	5.99025445998019e-10	399424468652377
161	FC_Limbic	CAE	CAE	FC_Limbic	Inverse variance weighted	5	-35.2771	39.6449706063819	0.373560104428142	-112.981	42.4270744271042	4.77929729604356e-16	8.56808539463324e-50	2665902776631585792
162	FC_Limbic	CAE	CAE	FC_Limbic	Weighted median	5	-58.7352	30.7659871756434	0.0562497830484285	-119.037	1.56612955447952	3.10187605682184e-26	2.00949744138724e-52	4.7880802800338
163	FC_Limbic	CAE	CAE	FC_Limbic	MR Egger	5	-369.086	183.242619518226	0.137425350508646	-728.241	-9.93011	5.10670555820194e-161	5.35641418158481e-317	4.86863806612217e-05
164	FC_Limbic	CAE	CAE	FC_Limbic	Simple mode	5	-69.2791	42.3556482146546	0.177252707701406	-152.296	13.737983434681	8.17475557107379e-31	7.22136262149191e-67	925401.924117706
165	FC_Limbic	CAE	CAE	FC_Limbic	Weighted mode	5	-74.0386	36.8314149552867	0.114772595438652	-146.228	-1.84899	7.0058787185044e-33	3.11838170819876e-64	0.157396820566728
166	FC_Limbic	focal_epilepsy	focal_epilepsy	FC_Limbic	Inverse variance weighted	5	2.76873775635479	8.04129812912829	0.730609573973283	-12.9922	18.5296820894462	15.9385030332004	2.2780139327522e-06	111516385.078656
167	FC_Limbic	focal_epilepsy	focal_epilepsy	FC_Limbic	Weighted median	5	8.62478107215922	9.1357403256199	0.345133727334634	-9.28127	26.5308321103742	5567.94359725283	9.31527474868107e-05	332808175159.602
168	FC_Limbic	focal_epilepsy	focal_epilepsy	FC_Limbic	MR Egger	5	28.7475097990046	58.3425526446214	0.656007635503204	-85.6039	143.098912982462	3054111400589.58	6.64816016399805e-38	1.40303425566117e+62
169	FC_Limbic	focal_epilepsy	focal_epilepsy	FC_Limbic	Simple mode	5	11.4500231727131	13.997764289657	0.459289681678552	-15.9856	38.8856411804408	93903.5220218767	1.14167994763542e-07	77235931719533936
170	FC_Limbic	focal_epilepsy	focal_epilepsy	FC_Limbic	Weighted mode	5	11.1620668488901	16.6947273363492	0.540357278755354	-21.5596	43.8837324281345	70408.3292874734	4.33296558237429e-10	11440969790341298176
171	FC_Limbic	focal_HS	focal_HS	FC_Limbic	Inverse variance weighted	5	-1.0841	20.5204202577582	0.957867198214804	-41.3041	39.1359257793934	0.338206735896665	1.15304935128592e-18	99201127929444448
172	FC_Limbic	focal_HS	focal_HS	FC_Limbic	Weighted median	5	6.41040731311729	25.6982918551653	0.803013663554497	-43.9582	56.7790593492412	608.141334564524	8.11291419299558e-20	4.5586071047716e+24
173	FC_Limbic	focal_HS	focal_HS	FC_Limbic	MR Egger	5	-87.9447	110.287373115552	0.483491549236783	-304.108	128.218524568927	6.39868108853886e-39	8.46414769008637e-133	4.83724069710889e+55
174	FC_Limbic	focal_HS	focal_HS	FC_Limbic	Simple mode	5	7.52333421839359	33.4737929485813	0.833185997413732	-58.0853	73.1319683976129	1850.72774869677	5.94120786524031e-26	5.76514620845984e+31
175	FC_Limbic	focal_HS	focal_HS	FC_Limbic	Weighted mode	5	14.1185090186021	33.6858937708473	0.696655485908061	-51.9058	80.1428608094628	1353912.38027914	2.86799840501099e-23	6.39149146760454e+34
176	FC_Limbic	focal_lesion_negative	focal_lesion_negative	FC_Limbic	Inverse variance weighted	6	-2.75738	12.3782530730148	0.823721987632745	-27.0188	21.5039913826581	0.063457515740422	1.84459631181684e-12	2183055597.66605
177	FC_Limbic	focal_lesion_negative	focal_lesion_negative	FC_Limbic	Weighted median	6	-2.30611	14.2709391973395	0.871624701331556	-30.2772	25.664926710104	0.0996477195998083	7.0924891537946e-14	140002583100.596
178	FC_Limbic	focal_lesion_negative	focal_lesion_negative	FC_Limbic	MR Egger	6	-0.117055	72.8759462115049	0.998795331918713	-142.954	142.719799409907	0.889536120868038	8.23959440019966e-63	9.60331870595195e+61
179	FC_Limbic	focal_lesion_negative	focal_lesion_negative	FC_Limbic	Simple mode	6	15.3473147235806	23.8833096207321	0.548788679172072	-31.464	62.1586015802155	4626516.29876906	2.16456446185321e-14	9.88866510561204e+26
180	FC_Limbic	focal_lesion_negative	focal_lesion_negative	FC_Limbic	Weighted mode	6	21.4221070367698	26.289096688567	0.452199753574113	-30.1045	72.948736546361	2011420522.00688	8.42892151019075e-14	4.79991717974708e+31
181	FC_Limbic	focal_other_lesion	focal_other_lesion	FC_Limbic	Inverse variance weighted	6	5.66452097939224	10.8398752189746	0.601278184626405	-15.5816	26.9106764085825	288.449774631027	1.709944991289e-07	486584497797.032
182	FC_Limbic	focal_other_lesion	focal_other_lesion	FC_Limbic	Weighted median	6	6.45934454921557	13.5568723760585	0.633744746719968	-20.1121	33.0308144062903	638.642320744081	1.84253166180297e-09	221360654093878
183	FC_Limbic	focal_other_lesion	focal_other_lesion	FC_Limbic	MR Egger	6	44.2375662093889	59.1948149291799	0.496406706736366	-71.7843	160.259403470581	16297871810182830080	6.67555217696535e-32	3.97900605822101e+69
184	FC_Limbic	focal_other_lesion	focal_other_lesion	FC_Limbic	Simple mode	6	6.09696810913251	18.697090452979	0.757560865819969	-30.5493	42.7432653969713	444.50802515481	5.40250169536654e-14	3657331280367579136
185	FC_Limbic	focal_other_lesion	focal_other_lesion	FC_Limbic	Weighted mode	6	6.53478818250416	16.9791988726755	0.716160517015602	-26.7444	39.8140179729481	688.687892728403	2.42681453876647e-12	195437684262336256
186	FC_Limbic	GGE	GGE	FC_Limbic	Inverse variance weighted	4	-13.1974	16.0130874222431	0.409845096286592	-44.5831	18.1882050044552	1.85533303719874e-06	4.34316857938096e-20	79256897.7235442
187	FC_Limbic	GGE	GGE	FC_Limbic	Weighted median	4	-4.40816	15.2180862846991	0.772072039152991	-34.2356	25.4192922956332	0.0121776031427246	1.35414526495717e-15	109511159651.241
188	FC_Limbic	GGE	GGE	FC_Limbic	MR Egger	4	-25.2442	152.411911449513	0.883676088735676	-323.972	273.483168163114	1.08790926085042e-11	1.99965245544438e-141	5.91876131585657e+118
189	FC_Limbic	GGE	GGE	FC_Limbic	Simple mode	4	1.49062258491462	23.868038757801	0.954130467892654	-45.2907	48.2719785502046	4.43985884785269	2.14034810031829e-20	9.20987879771722e+20
190	FC_Limbic	GGE	GGE	FC_Limbic	Weighted mode	4	1.49062258491462	26.7574944151881	0.959076534199122	-50.9541	53.9353116386833	4.43985884785269	7.42899561569746e-23	2.65343360106494e+23
191	FC_Limbic	GTCS	GTCS	FC_Limbic	Inverse variance weighted	5	-45.9966	34.0546910039874	0.176801926707135	-112.744	20.7506256618328	1.05668130654385e-20	1.08644020307174e-49	1027737541.78304
192	FC_Limbic	GTCS	GTCS	FC_Limbic	Weighted median	5	-39.5014	42.0254988495437	0.347249241796506	-121.871	42.8686043922426	6.99473918168381e-18	1.18017039514244e-53	4145704418714692096
193	FC_Limbic	GTCS	GTCS	FC_Limbic	MR Egger	5	-433.849	186.820033536871	0.102869380578276	-800.016	-67.682	3.81659699917132e-189	0	4.03737663743781e-30
194	FC_Limbic	GTCS	GTCS	FC_Limbic	Simple mode	5	-46.1185	58.9937315596928	0.478044767139144	-161.746	69.5092360892598	9.35404794716671e-21	5.68226532382843e-71	1.5398473674042e+30
195	FC_Limbic	GTCS	GTCS	FC_Limbic	Weighted mode	5	-44.4236	55.7951619632669	0.47050131464436	-153.782	64.9348856987903	5.09403430367601e-20	1.63403437473351e-67	1.58804403923631e+28
196	FC_Limbic	JAE	JAE	FC_Limbic	Inverse variance weighted	5	-16.6088	38.4079863128583	0.665429150246623	-91.8884	58.6708999264285	6.12223666061871e-08	1.23985854907798e-40	3.02306918450475e+25
197	FC_Limbic	JAE	JAE	FC_Limbic	Weighted median	5	-49.0295	38.7577725471333	0.205863169405337	-124.995	26.9357698202251	5.09066094454419e-22	5.19388280855235e-55	498949048477.483
198	FC_Limbic	JAE	JAE	FC_Limbic	MR Egger	5	-433.622	161.023712113273	0.0742310153451217	-749.228	-118.015	4.79243334351673e-189	0	5.58093479959764e-52
199	FC_Limbic	JAE	JAE	FC_Limbic	Simple mode	5	-60.2706	60.1286915546891	0.372889001669732	-178.123	57.5816468184565	6.68060720323277e-27	4.38773512724232e-78	1.01716515034798e+25
200	FC_Limbic	JAE	JAE	FC_Limbic	Weighted mode	5	-53.3429	52.0912053650716	0.363708078606262	-155.442	48.755835989306	6.81492940019693e-24	3.108366297254e-68	1.49413737919812e+21
201	FC_Limbic	JME	JME	FC_Limbic	Inverse variance weighted	5	6.29561189431541	24.1954571606072	0.794710972571398	-41.1275	53.7187079291055	542.187506365355	1.37581672062328e-18	2.13667480306176e+23
202	FC_Limbic	JME	JME	FC_Limbic	Weighted median	5	-9.94067	22.6541938303119	0.660806299295261	-54.3429	34.4615546207059	4.81752436195902e-05	2.50717604412138e-24	925684537888203
203	FC_Limbic	JME	JME	FC_Limbic	MR Egger	5	-6.07013	163.363638173147	0.972693965846386	-326.263	314.12260425242	0.00231088071097515	2.02228046729359e-142	2.64066718080086e+136
204	FC_Limbic	JME	JME	FC_Limbic	Simple mode	5	-11.6756	35.8398105924445	0.760926725088479	-81.9216	58.5704	8.49860913289429e-06	2.64171029736918e-36	2.7340756200876e+25
205	FC_Limbic	JME	JME	FC_Limbic	Weighted mode	5	-20.3568	31.8065751164264	0.556980403731758	-82.6977	41.9840813800086	1.44261867843236e-09	1.21576106471392e-36	1711807288261559040
206	FC_Somatomotor	all_epilepsy	all_epilepsy	FC_Somatomotor	Inverse variance weighted	3	5.75640903599381	2.45532179777159	0.019054544122202	0.943978312361493	10.5688397596261	316.210786151234	2.57018610931604	38903.5101061183
207	FC_Somatomotor	all_epilepsy	all_epilepsy	FC_Somatomotor	Weighted median	3	5.62290539851598	3.12657955354578	0.0721103644108364	-0.505191	11.7510013234657	276.692117406063	0.603390602615039	126880.543884596
208	FC_Somatomotor	all_epilepsy	all_epilepsy	FC_Somatomotor	MR Egger	3	1.88187779500436	16.2009236706869	0.926381018665551	-29.8719	33.6356881895508	6.56582256232084	1.06361513406549e-13	405316025873949
209	FC_Somatomotor	all_epilepsy	all_epilepsy	FC_Somatomotor	Simple mode	3	5.82613761842077	3.65577611825491	0.252033734996009	-1.33918	12.9914588102004	339.046619447939	0.262059533650715	438650.746865366
210	FC_Somatomotor	all_epilepsy	all_epilepsy	FC_Somatomotor	Weighted mode	3	5.71144436412608	3.56890840534855	0.250662825263348	-1.28362	12.7065048386092	302.307395056033	0.277033702545375	329886.798125566
211	FC_Somatomotor	CAE	CAE	FC_Somatomotor	Inverse variance weighted	3	12.5362221382578	12.2328924973173	0.305459344682931	-11.4402	36.5126914329996	278235.216725361	1.07538453918507e-05	7198804986063273
212	FC_Somatomotor	CAE	CAE	FC_Somatomotor	Weighted median	3	3.23699053956727	13.3316133635809	0.808155988027866	-22.893	29.3669527321859	25.4569945337183	1.14211211068099e-10	5674211529928.99
213	FC_Somatomotor	CAE	CAE	FC_Somatomotor	MR Egger	3	-98.3616	64.1501216125371	0.367909577594758	-224.096	27.3726696582288	1.91475618578689e-43	4.74709119516355e-98	772323745274.68
214	FC_Somatomotor	CAE	CAE	FC_Somatomotor	Simple mode	3	0.807954074027446	15.3650331790899	0.962843211666906	-29.3075	30.9234191050437	2.24331363479713	1.87029327839137e-13	26907309790446.9
215	FC_Somatomotor	CAE	CAE	FC_Somatomotor	Weighted mode	3	1.11603949922939	14.7294670500224	0.946499836432188	-27.7537	29.9857949172734	3.05273985114461	8.84533578465312e-13	10535745420694.5
216	FC_Somatomotor	focal_epilepsy	focal_epilepsy	FC_Somatomotor	Inverse variance weighted	4	4.73597337342222	2.78095988554333	0.0885681566698823	-0.714708	10.1866547490871	113.974344340492	0.489334975652809	26546.5413554697
217	FC_Somatomotor	focal_epilepsy	focal_epilepsy	FC_Somatomotor	Weighted median	4	5.03220829120996	3.21041291160939	0.117006156207881	-1.2602	11.3246175979644	153.271106490646	0.283597013361654	82835.9643368637
218	FC_Somatomotor	focal_epilepsy	focal_epilepsy	FC_Somatomotor	MR Egger	4	23.1801645940725	15.1415377540872	0.265453934939548	-6.49725	52.8575785920835	11668568305.1864	0.00150758023946263	9.03139234176567e+22
219	FC_Somatomotor	focal_epilepsy	focal_epilepsy	FC_Somatomotor	Simple mode	4	7.7537042146461	5.32945038899357	0.241698185786532	-2.69202	18.1994269770735	2330.18796422246	0.0677440566508344	80151325.6962641
220	FC_Somatomotor	focal_epilepsy	focal_epilepsy	FC_Somatomotor	Weighted mode	4	7.68538390836219	5.27261765438568	0.241010790961195	-2.64895	18.0197145109581	2176.30531505812	0.0707256695964042	66967267.3497182
221	FC_Somatomotor	focal_HS	focal_HS	FC_Somatomotor	Inverse variance weighted	4	10.0534735262919	7.25890646564068	0.166057182318094	-4.17398	24.2809301989476	23236.3589334334	0.0153908339261643	35081164482.2883
222	FC_Somatomotor	focal_HS	focal_HS	FC_Somatomotor	Weighted median	4	11.3828477803912	8.89473779335185	0.200640703859802	-6.05084	28.8165338553609	87802.7219096233	0.00235588625180154	3272364261578.15
223	FC_Somatomotor	focal_HS	focal_HS	FC_Somatomotor	MR Egger	4	27.5725931385283	46.5731798828724	0.613844757894457	-63.7108	118.856025708958	943246172994.845	2.14157849567607e-28	4.15447458342428e+51
224	FC_Somatomotor	focal_HS	focal_HS	FC_Somatomotor	Simple mode	4	12.8730885274437	13.363401173996	0.406453684521007	-13.3192	39.0653548284758	389682.867651352	1.64268612714636e-06	92441723851881696
225	FC_Somatomotor	focal_HS	focal_HS	FC_Somatomotor	Weighted mode	4	12.7256326059462	13.5481788739777	0.416876134087836	-13.8288	39.2800631989424	336257.530755489	9.86800459100182e-07	114581550856676384
226	FC_Somatomotor	focal_lesion_negative	focal_lesion_negative	FC_Somatomotor	Inverse variance weighted	4	3.44040648678788	4.32702299471045	0.426556611186966	-5.04056	11.9213715564204	31.1996378316424	0.00647013320330315	150447.814633661
227	FC_Somatomotor	focal_lesion_negative	focal_lesion_negative	FC_Somatomotor	Weighted median	4	1.04665900523762	4.37788280786274	0.811044473753163	-7.53399	9.62730930864858	2.84811965180048	0.000534600243823691	15173.5537809581
228	FC_Somatomotor	focal_lesion_negative	focal_lesion_negative	FC_Somatomotor	MR Egger	4	5.24816729798045	31.0411357762763	0.881293787403093	-55.5925	66.088793419482	190.217337114822	7.18624298172982e-25	5.03498635254108e+28
229	FC_Somatomotor	focal_lesion_negative	focal_lesion_negative	FC_Somatomotor	Simple mode	4	-0.81743	6.49934173578433	0.907868436469615	-13.5561	11.9212801098534	0.441565155485112	1.29611465650597e-06	150434.057326542
230	FC_Somatomotor	focal_lesion_negative	focal_lesion_negative	FC_Somatomotor	Weighted mode	4	-0.65068	6.79058983036342	0.929704885412994	-13.9602	12.6588756500083	0.521690688494449	8.65259404812136e-07	314542.867662795
231	FC_Somatomotor	focal_other_lesion	focal_other_lesion	FC_Somatomotor	Inverse variance weighted	4	4.51978507625909	4.16224222973303	0.277522573684179	-3.63821	12.6777798465358	91.8158624487835	0.0262993857912063	320545.607572049
232	FC_Somatomotor	focal_other_lesion	focal_other_lesion	FC_Somatomotor	Weighted median	4	4.16954784917577	4.86114681985255	0.391041980922516	-5.3583	13.6973956160868	64.686197576621	0.00470890483200337	888593.91009214
233	FC_Somatomotor	focal_other_lesion	focal_other_lesion	FC_Somatomotor	MR Egger	4	28.7117841411438	24.3543274574592	0.359684863262705	-19.0227	76.4462659577638	2946927273239.18	5.47705836140809e-09	1.58559207894368e+33
234	FC_Somatomotor	focal_other_lesion	focal_other_lesion	FC_Somatomotor	Simple mode	4	0.351012869359389	6.79148268859099	0.962029155232411	-12.9603	13.6623189389977	1.42050560679173	2.35188552541621e-06	857965.30363426
235	FC_Somatomotor	focal_other_lesion	focal_other_lesion	FC_Somatomotor	Weighted mode	4	0.351012869359389	6.78037827731963	0.961967043275152	-12.9385	13.6405542929059	1.42050560679173	2.40363458877287e-06	839493.735175825
236	FC_Somatomotor	GGE	GGE	FC_Somatomotor	Inverse variance weighted	3	10.6981342600966	4.20662526169553	0.0109853928697697	2.45314874717336	18.9431197730198	44273.1757944833	11.6248930005042	168613517.117465
237	FC_Somatomotor	GGE	GGE	FC_Somatomotor	Weighted median	3	9.38918004556878	5.31596652015168	0.0773585160540979	-1.03011	19.8084744250661	11958.2900582956	0.356966144894192	400600177.814395
238	FC_Somatomotor	GGE	GGE	FC_Somatomotor	MR Egger	3	-26.8292	26.7562847688722	0.499133650042103	-79.2715	25.6131110164126	2.22958169097e-12	3.73950398098205e-35	132932991701.299
239	FC_Somatomotor	GGE	GGE	FC_Somatomotor	Simple mode	3	8.69877155072671	6.95241070457504	0.337380740264328	-4.92795	22.3254965316938	5995.5424717162	0.00724130796870536	4964093460.1183
240	FC_Somatomotor	GGE	GGE	FC_Somatomotor	Weighted mode	3	8.14516563326948	6.61798197537412	0.343514017980917	-4.82608	21.1164103050027	3446.67622730301	0.0080178975811118	1481632422.42469
241	FC_Somatomotor	GTCS	GTCS	FC_Somatomotor	Inverse variance weighted	4	6.00167853709454	12.4613320537464	0.630072962781443	-18.4225	30.4258893624375	404.106532333385	9.98150168754696e-09	16360473061708.8
242	FC_Somatomotor	GTCS	GTCS	FC_Somatomotor	Weighted median	4	8.89227152626208	15.2918227244925	0.560900142643461	-21.0797	38.8642440662674	7275.52697805327	7.00167857121808e-10	75600860950650592
243	FC_Somatomotor	GTCS	GTCS	FC_Somatomotor	MR Egger	4	-78.7637	72.513729440071	0.390876571636189	-220.891	63.3632215134942	6.21390837385218e-35	1.17066391412758e-96	3.29835547270681e+27
244	FC_Somatomotor	GTCS	GTCS	FC_Somatomotor	Simple mode	4	22.5939949026665	23.2834752364519	0.403429032388525	-23.0416	68.2296063661122	6493028518.57627	9.84357996180377e-11	4.2829356297848e+29
245	FC_Somatomotor	GTCS	GTCS	FC_Somatomotor	Weighted mode	4	22.5939949026665	24.6067391189514	0.426225691217339	-25.6352	70.8232035758111	6493028518.57627	7.3581411923079e-12	5.72962902466697e+30
246	FC_Somatomotor	JAE	JAE	FC_Somatomotor	Inverse variance weighted	3	6.07231328401078	13.6289270135697	0.65592525821313	-20.6404	32.7850102306074	433.682753468517	1.08641379360679e-09	173120713086332
247	FC_Somatomotor	JAE	JAE	FC_Somatomotor	Weighted median	3	16.8870482373624	17.172534761109	0.325422713075112	-16.7711	50.5452163691361	21575052.6954627	5.20469368161693e-08	8.94352150744401e+21
248	FC_Somatomotor	JAE	JAE	FC_Somatomotor	MR Egger	3	-86.0226	84.3152873077298	0.493619335530946	-251.281	79.235369020861	4.3738316446106e-38	7.41721020929307e-110	2.57919119393819e+34
249	FC_Somatomotor	JAE	JAE	FC_Somatomotor	Simple mode	3	19.4451811556794	19.980199335226	0.433095168582512	-19.716	58.6063718527224	278570340.811375	2.73807822226344e-09	2.83415696997934e+25
250	FC_Somatomotor	JAE	JAE	FC_Somatomotor	Weighted mode	3	19.3078260991303	19.3781811089639	0.424049699851203	-18.6734	57.2890610726995	242818813.353759	7.76679008467207e-09	7.59142135628058e+24
251	FC_Somatomotor	JME	JME	FC_Somatomotor	Inverse variance weighted	3	7.74728774659185	7.72206311601101	0.315732263002551	-7.38796	22.8825314539734	2315.28425331551	0.00061865922569592	8664772060.29017
252	FC_Somatomotor	JME	JME	FC_Somatomotor	Weighted median	3	13.2820864565957	10.0042721202681	0.18429658066518	-6.32629	32.8904598123212	586592.973201883	0.00178866294001411	192373481057930
253	FC_Somatomotor	JME	JME	FC_Somatomotor	MR Egger	3	-12.3859	65.2269693430974	0.880534722097696	-140.231	115.45892133445	4.17691100757658e-06	1.25469458216923e-61	1.39050457483059e+50
254	FC_Somatomotor	JME	JME	FC_Somatomotor	Simple mode	3	15.6506778690045	12.6743552972351	0.342282079962843	-9.19106	40.4924142515853	6266182.45924134	0.00010194689540138	385151921085105536
255	FC_Somatomotor	JME	JME	FC_Somatomotor	Weighted mode	3	15.5986016003831	13.1034698300703	0.356022223367347	-10.0842	41.281402467321	5948214.21406401	4.17337974694915e-05	847784157726307200
256	FC_Ventral.Attention	all_epilepsy	all_epilepsy	FC_Ventral.Attention	Inverse variance weighted	2	-2.82865	16.9308214994893	0.867314135719011	-36.0131	30.3557598230078	0.0590925561488458	2.28942577515446e-16	15252428054667.5
257	FC_Ventral.Attention	CAE	CAE	FC_Ventral.Attention	Inverse variance weighted	2	56.6547420412451	67.5586067037647	0.401693025807071	-75.7601	189.069611180624	4.02570402809759e+24	1.25254937038072e-33	1.29386460167354e+82
258	FC_Ventral.Attention	focal_epilepsy	focal_epilepsy	FC_Ventral.Attention	Inverse variance weighted	2	-10.1589	26.7635411260092	0.704256571025619	-62.6155	42.2976126580257	3.87287651324338e-05	6.40394398297473e-28	2342177340512100352
259	FC_Ventral.Attention	focal_HS	focal_HS	FC_Ventral.Attention	Inverse variance weighted	2	12.0569417241821	71.7019924100751	0.866462513432341	-128.479	152.592846847929	172291.264898502	1.59329119064808e-56	1.86307940033556e+66
260	FC_Ventral.Attention	focal_lesion_negative	focal_lesion_negative	FC_Ventral.Attention	Inverse variance weighted	2	-15.8376	29.073010182806	0.585922718574771	-72.8207	41.1454613150436	1.32373463104542e-07	2.36785474477979e-32	740025703558065920
261	FC_Ventral.Attention	focal_other_lesion	focal_other_lesion	FC_Ventral.Attention	Inverse variance weighted	2	58.8679233097194	33.5545073649015	0.0793625241595868	-6.89891	124.634757744926	3.6814105665602e+25	0.00100888337857244	1.34334493435288e+54
262	FC_Ventral.Attention	GGE	GGE	FC_Ventral.Attention	Inverse variance weighted	2	23.3202788754598	40.0301433948055	0.560184181166012	-55.1388	101.779359929279	13423582369.5937	1.13115592629527e-24	1.59299491294207e+44
263	FC_Ventral.Attention	GTCS	GTCS	FC_Ventral.Attention	Inverse variance weighted	2	-87.071	98.8374814616416	0.378344267837913	-280.792	106.65047201537	1.5330234312203e-38	1.13080077366108e-122	2.07831555779855e+46
264	FC_Ventral.Attention	JAE	JAE	FC_Ventral.Attention	Inverse variance weighted	2	22.3330842343777	84.6333424890432	0.791872042933279	-143.548	188.214435512902	5001902786.95408	4.5475735930959e-63	5.50162212396585e+81
265	FC_Ventral.Attention	JME	JME	FC_Ventral.Attention	Inverse variance weighted	2	125.409616805694	53.0815705955866	0.0181480766492206	21.3697384383445	229.449495173044	2.91544300934155e+54	1908795856.06948	4.45296856323912e+99
266	FC_Visual	all_epilepsy	all_epilepsy	FC_Visual	Inverse variance weighted	3	4.54695537014707	2.02764187185772	0.0249300791253699	0.57277730130594	8.52113343898821	94.3447258250917	1.77318488782054	5019.74010276619
267	FC_Visual	all_epilepsy	all_epilepsy	FC_Visual	Weighted median	3	3.09482115778259	2.19759875824974	0.159049956262229	-1.21247	7.40211472395208	22.0832887600332	0.297460924635261	1639.4477461434
268	FC_Visual	all_epilepsy	all_epilepsy	FC_Visual	MR Egger	3	-2.50647	5.92991539522596	0.745411920818138	-14.1291	9.11616304631599	0.08155553103808	7.3081513463944e-07	9101.21360059787
269	FC_Visual	all_epilepsy	all_epilepsy	FC_Visual	Simple mode	3	2.66630714660241	2.61340905015083	0.41493744303656	-2.45597	7.78858888489804	14.3867428425503	0.0857795546485672	2412.91028457361
270	FC_Visual	all_epilepsy	all_epilepsy	FC_Visual	Weighted mode	3	2.57046697523678	2.56775569571418	0.422243531281794	-2.46233	7.60326813883657	13.0719272822235	0.085235762261397	2004.73695944323
271	FC_Visual	CAE	CAE	FC_Visual	Inverse variance weighted	3	10.8266730082768	6.12713404635729	0.0772274862600698	-1.18251	22.8358557391371	50345.927359769	0.306508521131801	8269631109.61989
272	FC_Visual	CAE	CAE	FC_Visual	Weighted median	3	10.3779673560525	8.06584977996674	0.198214503469349	-5.4311	26.1870329247873	32143.5586336956	0.00437828487346581	235984727238.625
273	FC_Visual	CAE	CAE	FC_Visual	MR Egger	3	21.712588257041	20.3701439963343	0.479698636556803	-18.2129	61.6380704898561	2689411563.60297	1.23095066371003e-08	5.87589313826897e+26
274	FC_Visual	CAE	CAE	FC_Visual	Simple mode	3	9.93923516279044	9.48147260350074	0.404510552682257	-8.64445	28.5229214656519	20727.8847640095	0.000176101303565899	2439761649062.86
275	FC_Visual	CAE	CAE	FC_Visual	Weighted mode	3	9.75348790750668	10.0153605625103	0.432846083533741	-9.87662	29.3835946100269	17214.165639022	5.1361648865775e-05	5769431184385.97
276	FC_Visual	focal_epilepsy	focal_epilepsy	FC_Visual	Inverse variance weighted	3	3.76667379030805	1.88122334348634	0.045258173397575	0.0794760370748211	7.45387154354128	43.2360133492941	1.08271961408947	1726.53457646317
277	FC_Visual	focal_epilepsy	focal_epilepsy	FC_Visual	Weighted median	3	3.83573453509391	2.34799455626771	0.102338337438291	-0.766335	8.43780386537863	46.3274443068681	0.464713219834414	4618.40120832094
278	FC_Visual	focal_epilepsy	focal_epilepsy	FC_Visual	MR Egger	3	0.566366617604246	6.31390506533738	0.943046694480482	-11.8089	12.9416205456655	1.76185391879491	7.43815807408818e-06	417324.988290666
279	FC_Visual	focal_epilepsy	focal_epilepsy	FC_Visual	Simple mode	3	4.82913194464601	3.00205172996211	0.248970814192173	-1.05489	10.7131533353717	125.102317770832	0.34823092347196	44943.136455526
280	FC_Visual	focal_epilepsy	focal_epilepsy	FC_Visual	Weighted mode	3	4.51204529618164	2.82951791722784	0.251836614154475	-1.03381	10.0579004139482	91.107970862211	0.355649415389301	23339.4517056732
281	FC_Visual	focal_HS	focal_HS	FC_Visual	Inverse variance weighted	3	9.78351544361586	9.13278914816145	0.28405629344292	-8.11675	27.6837821740123	17738.9034846151	0.000298496817514749	1054177727777.41
282	FC_Visual	focal_HS	focal_HS	FC_Visual	Weighted median	3	3.79779754231672	7.79650350462608	0.626176497323868	-11.4833	19.0789444113838	44.6028403652061	1.03001785621241e-05	193143580.632626
283	FC_Visual	focal_HS	focal_HS	FC_Visual	MR Egger	3	-29.6789	17.1529171079322	0.333619295918943	-63.2986	3.94078925038552	1.29004606593229e-13	3.234055075391e-28	51.4591994703793
284	FC_Visual	focal_HS	focal_HS	FC_Visual	Simple mode	3	1.34050201938937	9.05122372923563	0.895845827846012	-16.3999	19.0809005286912	3.82096122057969	7.54423921429136e-08	193521761.896375
285	FC_Visual	focal_HS	focal_HS	FC_Visual	Weighted mode	3	1.65113388208226	8.15511907451054	0.858279954598607	-14.3329	17.6351672681229	5.21288727685133	5.96074901596097e-07	45588555.5462825
286	FC_Visual	focal_lesion_negative	focal_lesion_negative	FC_Visual	Inverse variance weighted	3	4.22174327035671	2.55121603512112	0.0979657917806273	-0.77864	9.2221266991941	68.1521884825336	0.459029794859363	10118.5605966641
287	FC_Visual	focal_lesion_negative	focal_lesion_negative	FC_Visual	Weighted median	3	4.89843087889702	3.15849514921852	0.120931664309504	-1.29222	11.0890813713653	134.079227991471	0.27466046590855	65452.5918731037
288	FC_Visual	focal_lesion_negative	focal_lesion_negative	FC_Visual	MR Egger	3	5.90809359368497	9.15203968794189	0.635064000441403	-12.0299	23.8460913820511	368.003921250793	5.96319471386571e-06	22710458496.5276
289	FC_Visual	focal_lesion_negative	focal_lesion_negative	FC_Visual	Simple mode	3	6.27284788791534	3.81480125962708	0.241832400541738	-1.20416	13.7498583567844	529.984567350352	0.299943072413591	936456.506127367
290	FC_Visual	focal_lesion_negative	focal_lesion_negative	FC_Visual	Weighted mode	3	6.34016469555544	4.08146164785454	0.260540337327611	-1.6595	14.3398295253503	566.889667902411	0.190234047825988	1689307.98270384
291	FC_Visual	focal_other_lesion	focal_other_lesion	FC_Visual	Inverse variance weighted	3	5.9459624944741	2.98164385791939	0.0461313631089549	0.10194053295209	11.7899844559961	382.207056496821	1.10731762085996	131924.419230784
292	FC_Visual	focal_other_lesion	focal_other_lesion	FC_Visual	Weighted median	3	6.03337786296084	3.61968435556968	0.0955493456979926	-1.0612	13.1279591998774	417.121632100172	0.346039110579453	502805.754166223
293	FC_Visual	focal_other_lesion	focal_other_lesion	FC_Visual	MR Egger	3	8.90352685119359	9.8190702240946	0.531106213180799	-10.3419	28.148904490419	7357.87797247328	3.22545710096835e-05	1678471192239.83
294	FC_Visual	focal_other_lesion	focal_other_lesion	FC_Visual	Simple mode	3	6.23757400993931	4.2436111180873	0.279380826513447	-2.0799	14.5550518013904	511.61582926891	0.124942233373051	2094974.21081776
295	FC_Visual	focal_other_lesion	focal_other_lesion	FC_Visual	Weighted mode	3	6.43588946901079	4.08334926667707	0.255696188898035	-1.56748	14.4392540316979	623.837220035726	0.208571140671889	1865899.93154482
296	FC_Visual	GGE	GGE	FC_Visual	Inverse variance weighted	3	6.54813514522171	3.90918676514947	0.0939218195720669	-1.11387	14.2101412049147	697.941400096607	0.328285732393136	1483836.03033184
297	FC_Visual	GGE	GGE	FC_Visual	Weighted median	3	2.80913870140478	3.47654561116787	0.419075704765129	-4.00489	9.6231680992938	16.5956182787013	0.0182262813464346	15110.8468489784
298	FC_Visual	GGE	GGE	FC_Visual	MR Egger	3	-9.19781	8.44365297832157	0.4728015956843	-25.7474	7.35174898789828	0.000101260834569172	6.57747168309447e-12	1558.92067829035
299	FC_Visual	GGE	GGE	FC_Visual	Simple mode	3	2.70576714583768	4.02344393349975	0.57055306479069	-5.18018	10.5917172554972	14.965793233859	0.00562697678703634	39803.7837359879
300	FC_Visual	GGE	GGE	FC_Visual	Weighted mode	3	2.73234840503933	3.9253480049634	0.558392682712631	-4.96133	10.4260304947676	15.3689371626526	0.00700358103233814	33726.2078383789
301	FC_Visual	GTCS	GTCS	FC_Visual	Inverse variance weighted	3	12.6494861808717	9.77922806891184	0.195836251680051	-6.5178	31.8167731959389	311603.299204911	0.00147691351123996	65742926269167.1
302	FC_Visual	GTCS	GTCS	FC_Visual	Weighted median	3	3.33170418620868	11.5028619500429	0.772090648049314	-19.2139	25.8773136082927	27.9859944328901	4.5238373326297e-09	173130868068.254
303	FC_Visual	GTCS	GTCS	FC_Visual	MR Egger	3	-26.7953	29.4741872158258	0.530284902515106	-84.5648	30.9740619964809	2.30637302000325e-12	1.87929470816749e-37	28305068301851.6
304	FC_Visual	GTCS	GTCS	FC_Visual	Simple mode	3	3.09965130850765	13.8917903987033	0.844152322896017	-24.1283	30.3275604899661	22.1902123940028	3.32070845420134e-11	14828327535588.6
305	FC_Visual	GTCS	GTCS	FC_Visual	Weighted mode	3	3.09965130850765	14.0010226712231	0.845339009696405	-24.3424	30.5416557441048	22.1902123940028	2.68071324643719e-11	18368452006024.5
306	FC_Visual	JAE	JAE	FC_Visual	Inverse variance weighted	3	4.67861616710015	7.64688100394346	0.540648078861575	-10.3093	19.6665029348293	107.621039941268	3.33227370184274e-05	347579138.881511
307	FC_Visual	JAE	JAE	FC_Visual	Weighted median	3	-0.410159	9.50977030210301	0.965597689255117	-19.0493	18.2289908251766	0.663544760068273	5.33323010397275e-09	82556282.0336753
308	FC_Visual	JAE	JAE	FC_Visual	MR Egger	3	25.9486537364873	25.386675025875	0.493031066972464	-23.8092	75.7065367872023	185933279973.382	4.56859952700041e-11	7.56712957599905e+32
309	FC_Visual	JAE	JAE	FC_Visual	Simple mode	3	-1.1997	11.6844573607074	0.927588713169893	-24.1012	21.7018399168605	0.301285635177955	3.41167402010223e-11	2660659647.71932
310	FC_Visual	JAE	JAE	FC_Visual	Weighted mode	3	-1.26628	11.3995867831918	0.921694867331959	-23.6095	21.0769096040786	0.281878122557478	5.57875390479108e-11	1424247732.24523
311	FC_Visual	JME	JME	FC_Visual	Inverse variance weighted	3	8.90067604637812	7.40563329314208	0.229410364183919	-5.61437	23.4157173009366	7336.93196918711	0.00364512285803898	14767834395.9687
312	FC_Visual	JME	JME	FC_Visual	Weighted median	3	4.24882232091169	6.74432	0.528704416887327	-8.97005	17.4676959848721	70.022899265092	0.000127161663120358	38558841.5657035
313	FC_Visual	JME	JME	FC_Visual	MR Egger	3	-23.6486	15.9815594864615	0.378340019707881	-54.9724	7.67529892256428	5.36490330185164e-11	1.3359303860305e-24	2154.46760843133
314	FC_Visual	JME	JME	FC_Visual	Simple mode	3	1.68685221645747	7.94109667123202	0.851462233162497	-13.8777	17.2514016920722	5.40244817438249	9.3970742591471e-07	31059078.040677
315	FC_Visual	JME	JME	FC_Visual	Weighted mode	3	2.08795728025976	7.80543406041722	0.81414418318316	-13.2107	17.3866080386775	8.06841680499977	1.83091726651177e-06	35555593.3246666
316	SC_Default	all_epilepsy	all_epilepsy	SC_Default	Inverse variance weighted	3	-7.35904	14.7627	0.618140140943251	-36.294	21.5758907609643	0.000636810934255843	1.72874415171149e-16	2345796314.54612
317	SC_Default	all_epilepsy	all_epilepsy	SC_Default	Weighted median	3	-2.3995	10.8169480620297	0.824447887949969	-23.6007	18.8017177247846	0.0907632803323335	5.62779292329795e-11	146380173.701527
318	SC_Default	all_epilepsy	all_epilepsy	SC_Default	MR Egger	3	39.3568180989442	206.66099685273	0.880195815781189	-365.699	444.412371930295	123722567985772752	1.51027847393346e-159	1.01353982680604e+193
319	SC_Default	all_epilepsy	all_epilepsy	SC_Default	Simple mode	3	5.05716494602848	15.1565121318301	0.770369434019197	-24.6496	34.7639287244155	157.144371425448	1.97158382254997e-11	1252513496421388
320	SC_Default	all_epilepsy	all_epilepsy	SC_Default	Weighted mode	3	1.38016330310543	13.0299582005905	0.925310816140755	-24.1586	26.9188813762629	3.97555079427834	3.22161005890554e-11	490593331560.944
321	SC_Default	CAE	CAE	SC_Default	Inverse variance weighted	4	-74.5733	30.3879869786927	0.0141262206739755	-134.134	-15.0128	4.10434093812371e-33	5.5778484445178e-59	3.02009183360205e-07
322	SC_Default	CAE	CAE	SC_Default	Weighted median	4	-57.5674	33.8011144650814	0.0885455247338589	-123.818	8.68281418553718	9.97260916980918e-26	1.68546333808496e-54	5900.62871179165
323	SC_Default	CAE	CAE	SC_Default	MR Egger	4	278.264578966983	224.261031691429	0.340481551206799	-161.287	717.816201082184	7.05945467977915e+120	8.9934672652781e-71	Inf
324	SC_Default	CAE	CAE	SC_Default	Simple mode	4	-54.846	51.698793789661	0.366588492250224	-156.176	46.4836558207537	1.51598019761425e-24	1.49207905884171e-68	1.54026420110918e+20
325	SC_Default	CAE	CAE	SC_Default	Weighted mode	4	-42.8195	42.0276245346499	0.383284012998086	-125.194	39.5546072963145	2.53344484466818e-19	4.25672138128865e-55	150781369182137120
326	SC_Default	focal_epilepsy	focal_epilepsy	SC_Default	Inverse variance weighted	3	1.14118844686135	12.1246427320274	0.925012714651524	-22.6231	24.905488201635	3.13048657224405	1.49591733702773e-10	65511281515.5417
327	SC_Default	focal_epilepsy	focal_epilepsy	SC_Default	Weighted median	3	-5.42702	11.1907025407476	0.627706375327833	-27.3608	16.5067599918336	0.00439619015049463	1.31026204037681e-12	14750093.678779
328	SC_Default	focal_epilepsy	focal_epilepsy	SC_Default	MR Egger	3	-49.5537	166.414892818964	0.815754819916123	-375.727	276.61946806997	3.01364464161089e-22	6.66615659129708e-164	1.36241234383344e+120
329	SC_Default	focal_epilepsy	focal_epilepsy	SC_Default	Simple mode	3	-9.00006	13.4430787495435	0.57212070286085	-35.3485	17.348373739302	0.000123402324469404	4.44983282918054e-16	34221810.7264408
330	SC_Default	focal_epilepsy	focal_epilepsy	SC_Default	Weighted mode	3	-8.15708	12.4479648005887	0.579577488976499	-32.5551	16.2409298476617	0.000286697999868192	7.26947608974897e-15	11306969.3212596
331	SC_Default	focal_HS	focal_HS	SC_Default	Inverse variance weighted	4	-14.0121	22.2006774744229	0.52793918582688	-57.5254	29.5012593853942	8.21553756606692e-07	1.04001070930366e-25	6489842546395.36
332	SC_Default	focal_HS	focal_HS	SC_Default	Weighted median	4	-16.3848	26.8547643918079	0.541778126792371	-69.0201	36.2505393950523	7.65900386116115e-08	1.05909605816335e-30	5538717635018647
333	SC_Default	focal_HS	focal_HS	SC_Default	MR Egger	4	-18.5328	217.953623932884	0.939982534148376	-445.722	408.656332577883	8.93964166687014e-09	2.6634833650209e-194	3.0004765256499e+177
334	SC_Default	focal_HS	focal_HS	SC_Default	Simple mode	4	-18.1687	36.5476739567299	0.65325061748214	-89.8022	53.4646943263866	1.28651127288804e-08	9.98631979367484e-40	1.65737858336594e+23
335	SC_Default	focal_HS	focal_HS	SC_Default	Weighted mode	4	-23.0126	34.5687822821583	0.553210348804895	-90.7675	44.742175549591	1.01330088666741e-10	3.80361801620968e-40	26994789764513607680
336	SC_Default	focal_lesion_negative	focal_lesion_negative	SC_Default	Inverse variance weighted	4	-0.216626	10.9994519236055	0.984287297292885	-21.7756	21.3423000840056	0.805231322048032	3.49138837890841e-10	1857133643.23549
337	SC_Default	focal_lesion_negative	focal_lesion_negative	SC_Default	Weighted median	4	-4.02295	12.923829239606	0.755586791546367	-29.3537	21.3077591043799	0.017900149660514	1.78595751440997e-13	1.79408e+09
338	SC_Default	focal_lesion_negative	focal_lesion_negative	SC_Default	MR Egger	4	-101.91	96.964915472363	0.403515859271975	-291.961	88.1414426746603	5.50985073830392e-45	1.59564945190786e-127	1.90257672962498e+38
339	SC_Default	focal_lesion_negative	focal_lesion_negative	SC_Default	Simple mode	4	-5.65185	17.5774289911042	0.768901742709386	-40.1036	28.799914962023	0.00351102991825227	3.83023052542526e-18	3218430589238.19
340	SC_Default	focal_lesion_negative	focal_lesion_negative	SC_Default	Weighted mode	4	-5.47747	17.9703565773588	0.780436575448828	-40.6994	29.7444334997495	0.00417991071854304	2.11101186708223e-18	8276435527167.2
341	SC_Default	focal_other_lesion	focal_other_lesion	SC_Default	Inverse variance weighted	4	-0.116695	16.6719708594122	0.994415274343546	-32.7938	32.5603678783687	0.889856552618716	5.72600743067826e-15	138289147163170
342	SC_Default	focal_other_lesion	focal_other_lesion	SC_Default	Weighted median	4	-14.777	15.7995539397451	0.349644496760291	-45.7441	16.1901335464504	3.82326005233978e-07	1.36013500408446e-20	10746960.6942852
343	SC_Default	focal_other_lesion	focal_other_lesion	SC_Default	MR Egger	4	-11.7386	180.079227340323	0.953955679356044	-364.694	341.21670612637	7.97994163321657e-06	4.12540723420675e-159	1.54359230142257e+148
344	SC_Default	focal_other_lesion	focal_other_lesion	SC_Default	Simple mode	4	-21.3449	28.5157207527647	0.508481530207091	-77.2357	34.5459497896174	5.37085999712633e-10	2.86399527863956e-34	1007199185133928
345	SC_Default	focal_other_lesion	focal_other_lesion	SC_Default	Weighted mode	4	-22.526	23.1555944572724	0.402398407600663	-67.911	22.8589542686346	1.64845759913293e-10	3.21098192482006e-30	8462870610.18379
346	SC_Default	GGE	GGE	SC_Default	Inverse variance weighted	3	-16.9245	30.1029669260203	0.573966078317161	-75.9263	42.0773225387229	4.4646378734802e-08	1.06077551391836e-33	1879096102782754816
347	SC_Default	GGE	GGE	SC_Default	Weighted median	3	9.09744943386865	16.5064982560373	0.581535298920567	-23.2553	41.4501860157017	8932.48074129245	7.9498167252285e-11	1003661027056786688
348	SC_Default	GGE	GGE	SC_Default	MR Egger	3	262.179427335671	328.861321332769	0.571521737399223	-382.389	906.747617147898	7.29589475283208e+113	8.52453139601126e-167	Inf
349	SC_Default	GGE	GGE	SC_Default	Simple mode	3	11.6376430145172	19.2812714276313	0.607465253364566	-26.1536	49.4289350126746	113282.843996895	4.38141675568454e-12	2.92896189968122e+21
350	SC_Default	GGE	GGE	SC_Default	Weighted mode	3	13.2499087791461	14.948407612936	0.468927609988359	-16.049	42.5487877005007	568018.222551841	1.07157069220673e-07	3010951153269391872
351	SC_Default	GTCS	GTCS	SC_Default	Inverse variance weighted	4	54.2774198293079	60.4100750162552	0.368928153800655	-64.1263	172.681166861168	3.73580263262591e+23	1.41348092230225e-28	9.8736538213783e+74
352	SC_Default	GTCS	GTCS	SC_Default	Weighted median	4	18.851574176359	47.3242721003386	0.690372981523507	-73.904	111.607147493023	153863157.295584	8.01495305177246e-33	2.95371301865959e+48
353	SC_Default	GTCS	GTCS	SC_Default	MR Egger	4	-208.703	628.945877090046	0.771565215217768	-1441.44	1024.03118613454	2.29908335112985e-91	0	Inf
354	SC_Default	GTCS	GTCS	SC_Default	Simple mode	4	-3.7628	63.388113174707	0.956397390575661	-128.003	120.477905897242	0.0232187317008561	2.5632281496404e-56	2.10324430882979e+52
355	SC_Default	GTCS	GTCS	SC_Default	Weighted mode	4	6.86118446997878	58.5868814772804	0.914172199008984	-107.969	121.691472165448	954.496971197794	1.28710581713393e-47	7.07839600985164e+52
356	SC_Default	JAE	JAE	SC_Default	Inverse variance weighted	4	43.4054026583718	45.3995393237931	0.339033920320724	-45.5777	132.388499733006	7091316337680198656	1.60641894455238e-20	3.1303644402091e+57
357	SC_Default	JAE	JAE	SC_Default	Weighted median	4	28.1722423010236	38.7321460423605	0.467004999901317	-47.7428	104.08724854405	1718103704243.55	1.8432365313925e-21	1.60146583917006e+45
358	SC_Default	JAE	JAE	SC_Default	MR Egger	4	60.3014	493.086749624064	0.913846857287731	-906.149	1026.75140376343	1.54366904944821e+26	0	Inf
359	SC_Default	JAE	JAE	SC_Default	Simple mode	4	-25.6779	80.6114	0.770964097613824	-183.676	132.320471098273	7.05043007949287e-12	1.69973328518792e-80	2.92449202113037e+57
360	SC_Default	JAE	JAE	SC_Default	Weighted mode	4	-25.6779	73.384028539651	0.749529231193898	-169.511	118.154763440934	7.05043007949287e-12	2.41251180398315e-74	2.06044854262462e+51
361	SC_Default	JME	JME	SC_Default	Inverse variance weighted	4	0.239867225648027	19.8722782085881	0.990369412770854	-38.7098	39.1895325144808	1.27108037224422	1.54364811018141e-17	104664094235482144
362	SC_Default	JME	JME	SC_Default	Weighted median	4	6.56177956552949	23.519897551431	0.780253694973003	-39.5372	52.6607787663343	707.529670350685	6.74844453194642e-18	7.41797953671795e+22
363	SC_Default	JME	JME	SC_Default	MR Egger	4	245.413885535811	176.253276504977	0.298411892505431	-100.043	590.870307485567	3.81853055994557e+106	3.56515552269368e-44	4.08991292088747e+256
364	SC_Default	JME	JME	SC_Default	Simple mode	4	14.5128087942937	36.6460425429175	0.718570346140425	-57.3134	86.3390521784119	2008319.36667032	1.28555783247853e-25	3.13742919738344e+37
365	SC_Default	JME	JME	SC_Default	Weighted mode	4	14.9541432149618	34.8872385059479	0.697098134885803	-53.4248	83.3331306866198	3122495.92195514	6.27891989949022e-24	1.55281177952566e+36
366	SC_Dorsal.Attention	CAE	CAE	SC_Dorsal.Attention	Inverse variance weighted	2	16.5215286298376	42.1596106469047	0.695146523459874	-66.1113	99.1543654977709	14969549.0122173	1.9418855979409e-29	1.15396807034764e+43
367	SC_Dorsal.Attention	focal_HS	focal_HS	SC_Dorsal.Attention	Inverse variance weighted	2	30.6895195851715	36.3764712535987	0.398857184585745	-40.6084	101.987403242225	21295557209443.5	2.31212635702873e-18	1.96140126806679e+44
368	SC_Dorsal.Attention	focal_lesion_negative	focal_lesion_negative	SC_Dorsal.Attention	Inverse variance weighted	2	11.5618983992772	17.9352319727826	0.519155792057334	-23.5912	46.7149530659312	105019.192618306	5.68186631619102e-11	1.94109297974375e+20
369	SC_Dorsal.Attention	focal_other_lesion	focal_other_lesion	SC_Dorsal.Attention	Inverse variance weighted	2	-2.53262	43.314454192198	0.953373904194737	-87.4289	82.3637148332312	0.0794509536061409	1.0717447560397e-38	5.88988562188158e+35
370	SC_Dorsal.Attention	GTCS	GTCS	SC_Dorsal.Attention	Inverse variance weighted	2	65.7334322381941	61.5758849502249	0.285737501105209	-54.9553	186.422166740635	3.52912383360984e+28	1.3589875413449e-24	9.16470140751061e+80
371	SC_Dorsal.Attention	JAE	JAE	SC_Dorsal.Attention	Inverse variance weighted	2	-65.7013	52.7622562234741	0.213046373410061	-169.115	37.7127566070855	2.92619254680721e-29	3.58231447395772e-74	23902432026103376
372	SC_Dorsal.Attention	JME	JME	SC_Dorsal.Attention	Inverse variance weighted	2	22.2367468101549	65.2640255523287	0.733314518979534	-105.681	150.154236892719	4542515680.37505	1.26892616739355e-46	1.62613469850947e+65
373	SC_Frontoparietal	all_epilepsy	all_epilepsy	SC_Frontoparietal	Inverse variance weighted	4	-7.29004	15.8676542155471	0.645926893920663	-38.3906	23.8105587029217	0.00068229833150039	2.12399926827415e-17	21917663537.9203
374	SC_Frontoparietal	all_epilepsy	all_epilepsy	SC_Frontoparietal	Weighted median	4	-6.59575	15.2590867740782	0.665559321811396	-36.5036	23.3120613979482	0.00136616370932103	1.40186393248466e-16	13313726371.1307
375	SC_Frontoparietal	all_epilepsy	all_epilepsy	SC_Frontoparietal	MR Egger	4	21.4902309444209	78.552141617649	0.810071488928712	-132.472	175.452428515013	2153221531.61206	2.93870429283478e-58	1.57768951966427e+76
376	SC_Frontoparietal	all_epilepsy	all_epilepsy	SC_Frontoparietal	Simple mode	4	-31.1519	27.4164522825651	0.338407431932573	-84.8881	22.5843916356912	2.95747677457694e-14	1.36008490618232e-37	6430972678.54653
377	SC_Frontoparietal	all_epilepsy	all_epilepsy	SC_Frontoparietal	Weighted mode	4	14.937837325226	29.186827858566	0.644083441829697	-42.2683	72.1440199280154	3071993.70847768	4.39633609927798e-19	2.14659323850975e+31
378	SC_Frontoparietal	CAE	CAE	SC_Frontoparietal	Inverse variance weighted	6	86.8293633410753	41.1272456811535	0.0347519448887413	6.2199618060144	167.438764876136	5.12287036585958e+37	502.684032146894	5.22073491638846e+72
379	SC_Frontoparietal	CAE	CAE	SC_Frontoparietal	Weighted median	6	108.701752236155	53.5392788322501	0.0423242433303825	3.76476572494464	213.638738747365	1.61648310322007e+47	43.1535948647033	6.05515631128384e+92
380	SC_Frontoparietal	CAE	CAE	SC_Frontoparietal	MR Egger	6	269.410949015008	194.850170960344	0.238949542752788	-112.495	651.317284097283	1.00852930369695e+117	1.39275456756315e-49	7.30301935534241e+282
381	SC_Frontoparietal	CAE	CAE	SC_Frontoparietal	Simple mode	6	116.977513173251	77.4584985878906	0.191380542724837	-34.8411	268.796170405516	6.34875368491223e+50	7.39066286786879e-16	5.4537291271831e+116
382	SC_Frontoparietal	CAE	CAE	SC_Frontoparietal	Weighted mode	6	116.977513173251	77.5730567831403	0.191929713252425	-35.0657	269.020704468206	6.34875368491223e+50	5.90431456701921e-16	6.82664734308597e+116
383	SC_Frontoparietal	focal_epilepsy	focal_epilepsy	SC_Frontoparietal	Inverse variance weighted	5	-19.3095	13.6998921278133	0.158698467781631	-46.1613	7.54230498048912	4.11147665288356e-09	8.96219157350956e-21	1886.17260951798
384	SC_Frontoparietal	focal_epilepsy	focal_epilepsy	SC_Frontoparietal	Weighted median	5	-18.233	17.2479837693441	0.290462291914724	-52.039	15.5730662356762	1.20647006183557e-08	2.51036208248645e-23	5798247.27381084
385	SC_Frontoparietal	focal_epilepsy	focal_epilepsy	SC_Frontoparietal	MR Egger	5	24.0454594082386	63.9956426907429	0.732108652168725	-101.386	149.476919082095	27721092105.535	9.30292548632213e-45	8.26040097443969e+64
386	SC_Frontoparietal	focal_epilepsy	focal_epilepsy	SC_Frontoparietal	Simple mode	5	-20.6705	22.2719996661282	0.40589242943815	-64.3236	22.9826443541988	1.05420912951168e-09	1.16042726222923e-28	9577135292.48544
387	SC_Frontoparietal	focal_epilepsy	focal_epilepsy	SC_Frontoparietal	Weighted mode	5	-19.8787	22.209897218627	0.421358830306743	-63.4101	23.6527388069981	2.32706099406489e-09	2.89308762398854e-28	18717763074.9829
388	SC_Frontoparietal	focal_HS	focal_HS	SC_Frontoparietal	Inverse variance weighted	5	20.995101236839	43.6078985615119	0.630195429079323	-64.4764	106.466582417402	1312370967.12978	9.96010638837272e-29	1.72921602260773e+46
389	SC_Frontoparietal	focal_HS	focal_HS	SC_Frontoparietal	Weighted median	5	3.54737659961477	51.987853153124	0.945598788861146	-98.3488	105.443568779738	34.7221079090261	1.93933167875444e-43	6.21670233541674e+45
390	SC_Frontoparietal	focal_HS	focal_HS	SC_Frontoparietal	MR Egger	5	-29.6402	182.601802998019	0.881369664819115	-387.54	328.259300048653	1.34094203942385e-13	4.93875370243609e-169	3.64084880808538e+142
391	SC_Frontoparietal	focal_HS	focal_HS	SC_Frontoparietal	Simple mode	5	-3.29115	72.7048822464586	0.966064008285679	-145.793	139.210415250095	0.037210885000502	4.8197535478134e-64	2.87286465746525e+60
392	SC_Frontoparietal	focal_HS	focal_HS	SC_Frontoparietal	Weighted mode	5	2.3058290614687	64.6193135778173	0.973244636889043	-124.348	128.959683673991	10.0324923583456	9.91604907883139e-55	1.0150303020901e+56
393	SC_Frontoparietal	focal_lesion_negative	focal_lesion_negative	SC_Frontoparietal	Inverse variance weighted	5	-4.51588	22.084571771029	0.837977506007122	-47.8016	38.7698816167128	0.0109339893284782	1.73784741083876e-21	68793221942065640
394	SC_Frontoparietal	focal_lesion_negative	focal_lesion_negative	SC_Frontoparietal	Weighted median	5	-7.60175	26.7962184953178	0.776649976885796	-60.1223	44.9188395818579	0.000499577074255692	7.74820025357384e-27	32210996741696245760
395	SC_Frontoparietal	focal_lesion_negative	focal_lesion_negative	SC_Frontoparietal	MR Egger	5	99.5891477512963	89.9224607538112	0.348894500976073	-76.6589	275.837170828766	1.7824498754608e+43	5.098864335521e-34	6.23104940525079e+119
396	SC_Frontoparietal	focal_lesion_negative	focal_lesion_negative	SC_Frontoparietal	Simple mode	5	-33.2155	35.0913465697512	0.397468654874329	-101.995	35.5635483546023	3.75574051238794e-15	5.06218893653542e-45	2786459962919908
397	SC_Frontoparietal	focal_lesion_negative	focal_lesion_negative	SC_Frontoparietal	Weighted mode	5	-16.5429	33.4517253173958	0.646861561860109	-82.1082	49.022520288882	6.53922992940357e-08	2.1920132033117e-36	1.95078788781943e+21
398	SC_Frontoparietal	focal_other_lesion	focal_other_lesion	SC_Frontoparietal	Inverse variance weighted	5	-37.9936	24.3403134930289	0.118539797504872	-85.7006	9.71344037455589	3.15936958449265e-17	6.03541740171403e-38	16538.4024120395
399	SC_Frontoparietal	focal_other_lesion	focal_other_lesion	SC_Frontoparietal	Weighted median	5	-38.8723	29.8803055114057	0.19328077330444	-97.4377	19.6930695462066	1.31208480284797e-17	4.82316783923631e-43	356936890.286029
400	SC_Frontoparietal	focal_other_lesion	focal_other_lesion	SC_Frontoparietal	MR Egger	5	32.6120913367551	104.183580321624	0.774761100216264	-171.588	236.811908767137	145630154707507	3.02271635049309e-75	7.01625276770454e+102
401	SC_Frontoparietal	focal_other_lesion	focal_other_lesion	SC_Frontoparietal	Simple mode	5	-42.883	38.2443066244172	0.324928664492516	-117.842	32.0758474244339	2.37767520924658e-19	6.63653700738171e-52	85185080628311.1
402	SC_Frontoparietal	focal_other_lesion	focal_other_lesion	SC_Frontoparietal	Weighted mode	5	-49.3199	36.2751382351347	0.245548355694094	-120.419	21.7793727910525	3.80750415120661e-22	5.04219164624663e-53	2875156058.82356
403	SC_Frontoparietal	GGE	GGE	SC_Frontoparietal	Inverse variance weighted	5	37.4304020326515	33.5647726208995	0.264777904084255	-28.3566	103.217356369615	18022583993052284	4.84067369687449e-13	6.71008942404756e+44
404	SC_Frontoparietal	GGE	GGE	SC_Frontoparietal	Weighted median	5	13.2972948590649	31.1302380222492	0.669269756518227	-47.718	74.3125613826733	595582.298597974	1.88950575263674e-21	1.8773071947955e+32
405	SC_Frontoparietal	GGE	GGE	SC_Frontoparietal	MR Egger	5	39.9112411938628	181.271381567587	0.8398675450603	-315.381	395.203149066334	215393114683163168	1.07625891657058e-137	4.310690776969e+171
406	SC_Frontoparietal	GGE	GGE	SC_Frontoparietal	Simple mode	5	-2.81312	44.5663211669399	0.952697595479447	-90.1631	84.5368645881943	0.0600171515161185	6.9607646620724e-40	5.17480284276168e+36
407	SC_Frontoparietal	GGE	GGE	SC_Frontoparietal	Weighted mode	5	-1.872	42.3320815662456	0.966847241703982	-84.8429	81.0988839042849	0.15381634309552	1.42300752238778e-37	1.66263825250751e+35
408	SC_Frontoparietal	GTCS	GTCS	SC_Frontoparietal	Inverse variance weighted	6	8.34918243215133	59.8520901906338	0.889057487054682	-108.961	125.659279205794	4226.72369673871	4.77393122771489e-48	3.74223933199058e+54
409	SC_Frontoparietal	GTCS	GTCS	SC_Frontoparietal	Weighted median	6	-1.73131	68.0668063097514	0.9797076351874	-135.142	131.679630514352	0.177052345514368	2.03454105319739e-59	1.5407667986288e+57
410	SC_Frontoparietal	GTCS	GTCS	SC_Frontoparietal	MR Egger	6	55.3764681078741	285.01252837697	0.855413665997575	-503.248	614.001023726735	1.12122952798522e+24	2.76778636557216e-219	4.54209786587353e+266
411	SC_Frontoparietal	GTCS	GTCS	SC_Frontoparietal	Simple mode	6	-1.84933	100.032256471293	0.985965116025203	-197.913	194.213891365252	0.157342343061435	1.11601465463873e-86	2.21830536159723e+84
412	SC_Frontoparietal	GTCS	GTCS	SC_Frontoparietal	Weighted mode	6	-1.84933	97.963553562004	0.985668782248774	-193.858	190.159233663044	0.157342343061435	6.43554547582027e-85	3.8468554084619e+82
413	SC_Frontoparietal	JAE	JAE	SC_Frontoparietal	Inverse variance weighted	6	91.4979526937135	75.1230341379329	0.223233598689113	-55.7432	238.739099604062	5.45828188383055e+39	6.18070973184386e-25	4.82029449949017e+103
414	SC_Frontoparietal	JAE	JAE	SC_Frontoparietal	Weighted median	6	14.2871700591603	69.172928575408	0.836366939135725	-121.292	149.86611006696	1602651.58986123	2.10694699955135e-53	1.21905872289701e+65
415	SC_Frontoparietal	JAE	JAE	SC_Frontoparietal	MR Egger	6	840.213817481017	243.361557213006	0.0259942650143769	363.225165343525	1317.20246961851	Inf	5.58065271440155e+157	Inf
416	SC_Frontoparietal	JAE	JAE	SC_Frontoparietal	Simple mode	6	-23.0451	105.625271123247	0.83591530181137	-230.071	183.980391045671	9.80895424562432e-11	1.20663747145101e-100	7.97386005898274e+79
417	SC_Frontoparietal	JAE	JAE	SC_Frontoparietal	Weighted mode	6	-25.0179	99.7637641636351	0.811969749088011	-220.555	170.519049850614	1.36411806394993e-11	1.63765158722299e-96	1.13627227360977e+74
418	SC_Frontoparietal	JME	JME	SC_Frontoparietal	Inverse variance weighted	6	16.1298284023819	62.4130770257489	0.796069911420847	-106.2	138.45945937285	10118018.5012644	7.55112684135044e-47	1.35574862590469e+60
419	SC_Frontoparietal	JME	JME	SC_Frontoparietal	Weighted median	6	-16.8256	50.4394228396662	0.738696664940353	-115.687	82.0356962967947	4.92886271584578e-08	5.72589293238088e-51	4.24277714559939e+35
420	SC_Frontoparietal	JME	JME	SC_Frontoparietal	MR Egger	6	-59.6048	329.057722964689	0.865067254237232	-704.558	585.348297086942	1.30001069843222e-26	1.03361412681732e-306	1.63506648389385e+254
421	SC_Frontoparietal	JME	JME	SC_Frontoparietal	Simple mode	6	-56.2277	87.8876558055973	0.550482285940992	-228.488	116.032066131614	3.80717741069124e-25	5.87651954812879e-100	2.46652797081106e+50
422	SC_Frontoparietal	JME	JME	SC_Frontoparietal	Weighted mode	6	-50.6385	78.693795071994	0.548255307172188	-204.878	103.601368414658	1.01857248182366e-22	1.05312823768301e-89	9.85150586229657e+44
423	SC_global	all_epilepsy	all_epilepsy	SC_global	Inverse variance weighted	29	-2.41477	1.24496900882387	0.0524259799847543	-4.85491	0.0253734055540686	0.0893882665785897	0.00779007252573593	1.02569805037472
424	SC_global	all_epilepsy	all_epilepsy	SC_global	Weighted median	29	-1.73842	1.69625772745855	0.305432350582873	-5.06308	1.58624959329238	0.175798723908415	0.00632604083922877	4.88539231934437
425	SC_global	all_epilepsy	all_epilepsy	SC_global	MR Egger	29	-14.474	3.47029768667021	0.000281254758505938	-21.2758	-7.67223	5.17623602798255e-07	5.75489023911947e-10	0.000465576549753348
426	SC_global	all_epilepsy	all_epilepsy	SC_global	Simple mode	29	-0.269743	3.62201809055861	0.941163527200646	-7.3689	6.8294128245737	0.763575988371808	0.000630562619415699	924.647722629445
427	SC_global	all_epilepsy	all_epilepsy	SC_global	Weighted mode	29	-0.782539	2.57981287031912	0.763879572343843	-5.83897	4.27389435180252	0.45724365235699	0.00291183416282579	71.8007090822323
428	SC_global	CAE	CAE	SC_global	Inverse variance weighted	30	-2.792	5.31889598412719	0.599637840010894	-13.217	7.63303386256056	0.0612983553253628	1.81933702499769e-06	2065.30638027289
429	SC_global	CAE	CAE	SC_global	Weighted median	30	-6.70344	6.60150430475116	0.309895811599616	-19.6424	6.23551244093138	0.00122668975163247	2.94727614535685e-09	510.562184385314
430	SC_global	CAE	CAE	SC_global	MR Egger	30	-11.4364	16.8463529412111	0.502797126035848	-44.4552	21.5824681590704	1.07954737845324e-05	4.935561716484e-20	2361276404.33092
431	SC_global	CAE	CAE	SC_global	Simple mode	30	-6.20733	10.9992227461231	0.576859962540606	-27.7658	15.3511427074383	0.00201460148978259	8.73899986815447e-13	4644260.46900874
432	SC_global	CAE	CAE	SC_global	Weighted mode	30	-7.48914	8.04284898070931	0.359460873368516	-23.2531	8.27484517352334	0.00055912425499124	7.96704128254466e-11	3923.91505745605
433	SC_global	focal_epilepsy	focal_epilepsy	SC_global	Inverse variance weighted	29	-2.37615	1.52249318239732	0.118595899515346	-5.36023	0.607940223421367	0.0929079171903358	0.00469981068165596	1.83664442279298
434	SC_global	focal_epilepsy	focal_epilepsy	SC_global	Weighted median	29	-2.14422	2.09439226017305	0.305933573669016	-6.24923	1.96078698351544	0.117159169408708	0.00193193985164976	7.1049163175639
435	SC_global	focal_epilepsy	focal_epilepsy	SC_global	MR Egger	29	-18.9113	4.23185645225047	0.000126866891646131	-27.2058	-10.6169	6.12219232314781e-09	1.52995280371824e-12	2.4498297431476e-05
436	SC_global	focal_epilepsy	focal_epilepsy	SC_global	Simple mode	29	2.33074570181844	4.27185338632876	0.589657960895072	-6.04209	10.7035783390228	10.2856086710785	0.00237659393664142	44514.8597341254
437	SC_global	focal_epilepsy	focal_epilepsy	SC_global	Weighted mode	29	-0.0635216	3.44130897379361	0.98540393443047	-6.80849	6.68144394024341	0.938453803064897	0.00110436227531302	797.46977977616
438	SC_global	focal_HS	focal_HS	SC_global	Inverse variance weighted	29	-3.051	4.67466035245369	0.513970561432496	-12.2133	6.11133469766087	0.047311608387122	4.96382530335575e-06	450.940182496582
439	SC_global	focal_HS	focal_HS	SC_global	Weighted median	29	-12.441	5.89845989003474	0.0349283318234768	-24.0019	-0.879981	3.95328942222868e-06	3.76780301887838e-11	0.41479071962094
440	SC_global	focal_HS	focal_HS	SC_global	MR Egger	29	-31.2453	13.5400432701526	0.0289195081616083	-57.7838	-4.7068	2.69366416788179e-14	8.0320414003351e-26	0.00903360215377821
441	SC_global	focal_HS	focal_HS	SC_global	Simple mode	29	-12.3001	11.5816492239515	0.297296776818785	-35.0001	10.3999741546705	4.5514789936315e-06	6.30454426123892e-16	32858.7764175645
442	SC_global	focal_HS	focal_HS	SC_global	Weighted mode	29	-14.6257	7.21663257273137	0.0523165452616115	-28.7703	-0.481065	4.4478930751743e-07	3.20060941293265e-13	0.618124558661975
443	SC_global	focal_lesion_negative	focal_lesion_negative	SC_global	Inverse variance weighted	29	-2.03582	2.03477414339615	0.317062005049163	-6.02398	1.95233805744587	0.130573464584026	0.00242002699318511	7.04514028210751
444	SC_global	focal_lesion_negative	focal_lesion_negative	SC_global	Weighted median	29	-3.07636	2.94177903749141	0.295677734827573	-8.84224	2.68952953309414	0.0461269740184601	0.000144498086332642	14.7247467845465
445	SC_global	focal_lesion_negative	focal_lesion_negative	SC_global	MR Egger	29	-10.0044	6.12714529865535	0.114119540957372	-22.0136	2.00477158345691	4.51991081774754e-05	2.75168360037755e-10	7.42439784777148
446	SC_global	focal_lesion_negative	focal_lesion_negative	SC_global	Simple mode	29	0.205050823402544	5.52543317056632	0.970660331000349	-10.6248	11.0348998377125	1.22758745354907	2.43057358829165e-05	62000.6307716974
447	SC_global	focal_lesion_negative	focal_lesion_negative	SC_global	Weighted mode	29	-2.67529	3.8100977947673	0.488377278497056	-10.1431	4.79250282926658	0.0688869276364939	3.93474052237686e-05	120.602839557232
448	SC_global	focal_other_lesion	focal_other_lesion	SC_global	Inverse variance weighted	28	-3.78158	2.35066545041974	0.107676251220666	-8.38888	0.825727475154325	0.0227867327876192	0.000227381555460117	2.28354138084624
449	SC_global	focal_other_lesion	focal_other_lesion	SC_global	Weighted median	28	-5.52541	3.39059148605248	0.103179870524368	-12.171	1.12015212356577	0.00398424602024399	5.1786481960707e-06	3.06532047530756
450	SC_global	focal_other_lesion	focal_other_lesion	SC_global	MR Egger	28	-15.2515	7.03472831630631	0.0394941607029539	-29.0396	-1.46342	2.37883473657423e-07	2.44502126274806e-13	0.231443987426595
451	SC_global	focal_other_lesion	focal_other_lesion	SC_global	Simple mode	28	-6.40486	6.2577	0.315147095979267	-18.67	5.86023445018712	0.00165349905519041	7.79364137480734e-09	350.806381000967
452	SC_global	focal_other_lesion	focal_other_lesion	SC_global	Weighted mode	28	-8.18811	4.4863146980669	0.0790640230903484	-16.9813	0.605064724686027	0.000277938113177567	4.21812979052985e-08	1.83137073994593
453	SC_global	GGE	GGE	SC_global	Inverse variance weighted	30	-1.85143	2.38795295655635	0.438150719997752	-6.53181	2.82896061723429	0.15701292100644	0.00145636019596155	16.9278571546632
454	SC_global	GGE	GGE	SC_global	Weighted median	30	-2.69466	2.76000642617241	0.328903563484997	-8.10428	2.71495003769637	0.0675651772833964	0.000302244231786041	15.1038554296328
455	SC_global	GGE	GGE	SC_global	MR Egger	30	-7.49015	7.51667691053438	0.327555751853458	-22.2228	7.24254095768053	0.000558561523553059	2.23226864586349e-10	1397.64080892347
456	SC_global	GGE	GGE	SC_global	Simple mode	30	-3.82392	4.6456216699643	0.417155050805426	-12.9293	5.28149486727109	0.021841933411437	2.42581725255146e-06	196.663641767684
457	SC_global	GGE	GGE	SC_global	Weighted mode	30	-3.1841	3.44573390922438	0.363075427392585	-9.93774	3.56953902746215	0.041415526401011	4.8316477969545e-05	35.5002247505291
458	SC_global	GTCS	GTCS	SC_global	Inverse variance weighted	30	-9.03238	6.16220209562515	0.142710760437438	-21.1103	3.04554070642378	0.00011947834684014	6.79073661876685e-10	21.0213945335508
459	SC_global	GTCS	GTCS	SC_global	Weighted median	30	-9.99789	8.85071629121717	0.258638984691767	-27.3453	7.34951248319415	4.54957588885942e-05	1.33072743663394e-12	1555.43804077925
460	SC_global	GTCS	GTCS	SC_global	MR Egger	30	-16.6818	19.2919931133017	0.394552075644698	-54.4941	21.1305426954269	5.6911761829239e-08	2.1553905204873e-24	1502720088.87548
461	SC_global	GTCS	GTCS	SC_global	Simple mode	30	-6.56242	14.6900969364024	0.658392624507319	-35.355	22.2301692816171	0.0014124624014625	4.42093308416373e-16	4512735202.19451
462	SC_global	GTCS	GTCS	SC_global	Weighted mode	30	-12.0795	13.5777300834247	0.380971447381807	-38.6919	14.5328372604724	5.67458172000098e-06	1.57158067830948e-17	2048948.43398095
463	SC_global	JAE	JAE	SC_global	Inverse variance weighted	30	11.8779125560007	6.84304585717201	0.0826055743597496	-1.53446	25.2902824360578	144049.541271774	0.215572645521522	96256509217.1536
464	SC_global	JAE	JAE	SC_global	Weighted median	30	8.25100544533196	8.54728577294436	0.334376382700381	-8.50167	25.0036855603029	3831.47622531548	0.000203127911866756	72270767371.3859
465	SC_global	JAE	JAE	SC_global	MR Egger	30	14.4451924549482	21.793999735349	0.512874557111853	-28.271	57.1614319362323	1877013.4006633	5.27278761858549e-13	6.68181531501689e+24
466	SC_global	JAE	JAE	SC_global	Simple mode	30	0.779159043409862	17.2913995811167	0.964367947371992	-33.112	34.6703022223986	2.17963851318145	4.16531648418828e-15	1140567365331818
467	SC_global	JAE	JAE	SC_global	Weighted mode	30	5.0978364682332	11.7530719262595	0.667683318289006	-17.9382	28.1338574437018	163.667424298898	1.62011354568475e-08	1653404222684.51
468	SC_global	JME	JME	SC_global	Inverse variance weighted	30	1.88542667488909	3.32451483528764	0.570626970352618	-4.63062	8.40147575205287	6.5891652736791	0.00974868960711827	4453.63436047409
469	SC_global	JME	JME	SC_global	Weighted median	30	6.3404984187464	5.01412147593226	0.206040475949789	-3.48718	16.1681765115736	567.078883702398	0.0305870159912827	10513561.0624066
470	SC_global	JME	JME	SC_global	MR Egger	30	10.7025352080673	10.4058046407012	0.31251064100022	-9.69284	31.0979123038417	44468.4491163411	6.1723742984778e-05	32036990486793.5
471	SC_global	JME	JME	SC_global	Simple mode	30	6.51682191977704	9.38154222806565	0.492807320757404	-11.871	24.9046446867857	676.425232052481	6.9902037928344e-06	65456045076.4375
472	SC_global	JME	JME	SC_global	Weighted mode	30	6.51682191977704	7.13425026695807	0.368535198195305	-7.46631	20.4999524430149	676.425232052481	0.000572036016040583	799864137.444087
473	SC_Limbic	all_epilepsy	all_epilepsy	SC_Limbic	Inverse variance weighted	2	0.307755602438615	4.53871760381361	0.945939485745794	-8.58813	9.20364210591328	1.36036847756782	0.000186303983010019	9933.24117316731
474	SC_Limbic	CAE	CAE	SC_Limbic	Inverse variance weighted	2	12.0255959591578	18.1049733623119	0.50655267625981	-23.4602	47.511343749289	166974.428873666	6.47717327346895e-11	4.30441779470182e+20
475	SC_Limbic	focal_epilepsy	focal_epilepsy	SC_Limbic	Inverse variance weighted	2	-5.25499	5.5523760683596	0.343924202682879	-16.1376	5.62766619105667	0.00522139379115714	9.80637561435814e-08	278.012531790205
476	SC_Limbic	GGE	GGE	SC_Limbic	Inverse variance weighted	2	7.84103568878406	7.52783145542133	0.297594307039224	-6.91351	22.5955853414099	2542.83705832985	0.000994257864583134	6503363499.09249
477	SC_Limbic	GTCS	GTCS	SC_Limbic	Inverse variance weighted	2	31.8768440452177	26.1675549948721	0.223154824583888	-19.4116	83.165251835167	69813187828233.3	3.71248733329094e-09	1.31283443071567e+36
478	SC_Limbic	JAE	JAE	SC_Limbic	Inverse variance weighted	2	12.3904291078531	22.567524681206	0.582979357080088	-31.8419	56.6227774830169	240488.874565026	1.48330400381546e-14	3.89905903582715e+24
479	SC_Limbic	JME	JME	SC_Limbic	Inverse variance weighted	2	3.44091566330745	14.1901071751521	0.808402875523996	-24.3717	31.2535257266056	31.2155279997523	2.60320043072856e-11	37431201101584.4
480	SC_Somatomotor	all_epilepsy	all_epilepsy	SC_Somatomotor	Inverse variance weighted	8	0.999019754693525	2.29110443237221	0.662805625168343	-3.49154	5.48958444214306	2.71561855100089	0.0304537867559789	242.156555886843
481	SC_Somatomotor	all_epilepsy	all_epilepsy	SC_Somatomotor	Weighted median	8	2.14436369556392	2.78075941953018	0.440622061578864	-3.30592	7.59465215784306	8.53660762745993	0.0366652893144322	1987.53838160831
482	SC_Somatomotor	all_epilepsy	all_epilepsy	SC_Somatomotor	MR Egger	8	7.61693375985577	9.58766015686916	0.457195983026832	-11.1749	26.4087476673193	2032.3209821009	1.40220404615449e-05	294559738692.447
483	SC_Somatomotor	all_epilepsy	all_epilepsy	SC_Somatomotor	Simple mode	8	3.30253009760255	4.42911560508754	0.480167940680488	-5.37854	11.9835966835741	27.1813233959634	0.00461457046805821	160106.849959286
484	SC_Somatomotor	all_epilepsy	all_epilepsy	SC_Somatomotor	Weighted mode	8	3.17361898729453	3.98340655516641	0.451790511282378	-4.63386	10.9810958354207	23.8937994322044	0.00971719909650164	58752.9025222862
485	SC_Somatomotor	CAE	CAE	SC_Somatomotor	Inverse variance weighted	8	18.0999534017459	15.0672434758788	0.229643245184155	-11.4318	47.6317506144683	72562107.0260361	1.08445944339611e-05	4.85519251837503e+20
486	SC_Somatomotor	CAE	CAE	SC_Somatomotor	Weighted median	8	13.5092145328589	13.3912204451263	0.313065139729258	-12.7376	39.7560066053064	736168.66279139	2.93859923865566e-06	184422664018653760
487	SC_Somatomotor	CAE	CAE	SC_Somatomotor	MR Egger	8	-103.507	45.0645934547265	0.0613634105934283	-191.834	-15.1808	1.11507472140848e-45	4.87020910179719e-84	2.55305595372766e-07
488	SC_Somatomotor	CAE	CAE	SC_Somatomotor	Simple mode	8	15.1749	21.0176568179716	0.493695762212203	-26.0197	56.3695479844143	3893973.35062874	5.00959149523029e-12	3.02679938470906e+24
489	SC_Somatomotor	CAE	CAE	SC_Somatomotor	Weighted mode	8	13.1258096166284	20.6648409404193	0.545508224025904	-27.3773	53.6288978598503	501726.092166958	1.28883987151921e-12	1.95314466229542e+23
490	SC_Somatomotor	focal_epilepsy	focal_epilepsy	SC_Somatomotor	Inverse variance weighted	8	1.5495620574545	2.80168299079051	0.580206864348244	-3.94174	7.0408607194039	4.70940728109506	0.0194144701971883	1142.37044400229
491	SC_Somatomotor	focal_epilepsy	focal_epilepsy	SC_Somatomotor	Weighted median	8	0.0787611783190316	3.78679059978514	0.983406054302031	-7.34335	7.50087075389791	1.0819458990747	0.000646880876401357	1809.61746007508
492	SC_Somatomotor	focal_epilepsy	focal_epilepsy	SC_Somatomotor	MR Egger	8	16.4266746280695	11.9399679920653	0.21804062262971	-6.97566	39.8290118925175	13614890.3177228	0.000934347029909276	198390140311806016
493	SC_Somatomotor	focal_epilepsy	focal_epilepsy	SC_Somatomotor	Simple mode	8	-3.86946	6.34610587393216	0.561297812882439	-16.3078	8.56890584714771	0.0208696012226404	8.27179525001907e-08	5265.36552256937
494	SC_Somatomotor	focal_epilepsy	focal_epilepsy	SC_Somatomotor	Weighted mode	8	-3.68101	6.41362118690448	0.583972666795812	-16.2517	8.88968475654776	0.0251974426996957	8.74927157064128e-08	7256.73118588447
495	SC_Somatomotor	focal_HS	focal_HS	SC_Somatomotor	Inverse variance weighted	7	4.10770144254226	10.6962	0.700953239172301	-16.8568	25.0722373565675	60.8067889160607	4.77716021400671e-08	77398818809.5795
496	SC_Somatomotor	focal_HS	focal_HS	SC_Somatomotor	Weighted median	7	6.68867963438809	13.6350325101105	0.623744008666467	-20.036	33.4133433542047	803.260953506652	1.98830347800894e-09	324511910060397
497	SC_Somatomotor	focal_HS	focal_HS	SC_Somatomotor	MR Egger	7	69.1099954930416	31.020469923241	0.0763678117228911	8.30987444348935	129.910116542594	1.03297470532419e+30	4063.80271478363	2.62570999807114e+56
498	SC_Somatomotor	focal_HS	focal_HS	SC_Somatomotor	Simple mode	7	-1.01409	21.5013759889817	0.963913348462989	-43.1568	41.1286104801328	0.362733650843758	1.80820270306231e-19	727660130313982848
499	SC_Somatomotor	focal_HS	focal_HS	SC_Somatomotor	Weighted mode	7	-1.01409	19.0566045000607	0.959288597557791	-38.365	36.3368583618476	0.362733650843758	2.17910731086585e-17	6038055161320210
500	SC_Somatomotor	focal_lesion_negative	focal_lesion_negative	SC_Somatomotor	Inverse variance weighted	7	0.0173006614238759	4.88832116933358	0.997176146708432	-9.56381	9.5984101533177	1.01745118466434	7.02248142202907e-05	14741.3264765285
501	SC_Somatomotor	focal_lesion_negative	focal_lesion_negative	SC_Somatomotor	Weighted median	7	-0.649753	6.0547592447506	0.914540814880159	-12.5171	11.2175748345134	0.522174589070863	3.66353728889524e-06	74427.057777689
502	SC_Somatomotor	focal_lesion_negative	focal_lesion_negative	SC_Somatomotor	MR Egger	7	7.84153340651829	15.1746056722535	0.627364138206645	-21.9007	37.5837605241351	2544.10298844084	3.080701155114e-10	21009697760035136
503	SC_Somatomotor	focal_lesion_negative	focal_lesion_negative	SC_Somatomotor	Simple mode	7	-0.0872182	8.12436659409822	0.991782614931905	-16.011	15.8365403011177	0.916477077143849	1.11306659380341e-07	7546091.47023312
504	SC_Somatomotor	focal_lesion_negative	focal_lesion_negative	SC_Somatomotor	Weighted mode	7	0.0191853799886275	7.91127977609899	0.998143697231804	-15.4869	15.5252937411427	1.01937060201339	1.87981368798057e-07	5527762.83571713
505	SC_Somatomotor	focal_other_lesion	focal_other_lesion	SC_Somatomotor	Inverse variance weighted	7	-1.32882	5.34756593553772	0.803755240379287	-11.81	9.15241211838148	0.264790292516424	7.42954195690946e-06	9437.17653357188
506	SC_Somatomotor	focal_other_lesion	focal_other_lesion	SC_Somatomotor	Weighted median	7	-0.119513	6.80388308780064	0.985985542200628	-13.4551	13.216097778977	0.887352407285573	1.43388369381616e-06	549134.004460234
507	SC_Somatomotor	focal_other_lesion	focal_other_lesion	SC_Somatomotor	MR Egger	7	12.2406005259268	17.9639947435813	0.525894442826964	-22.9688	47.4500302233461	207026.177566702	1.05867884535343e-10	4.04842680913031e+20
508	SC_Somatomotor	focal_other_lesion	focal_other_lesion	SC_Somatomotor	Simple mode	7	-7.29382	10.0142438365926	0.49383601300096	-26.9217	12.3340932635026	0.000679723366715491	2.03252434451257e-12	227315.287271427
509	SC_Somatomotor	focal_other_lesion	focal_other_lesion	SC_Somatomotor	Weighted mode	7	5.17524681102068	9.98407429956106	0.622766740517921	-14.3935	24.7440324381604	176.84025501454	5.6100343069643e-07	55743822733.4652
510	SC_Somatomotor	GGE	GGE	SC_Somatomotor	Inverse variance weighted	8	2.19752671614047	3.81398620383177	0.564496331677012	-5.27789	9.67293967565073	9.00271966007498	0.00510320633647763	15881.9683026657
511	SC_Somatomotor	GGE	GGE	SC_Somatomotor	Weighted median	8	3.04173034509637	4.85688612613474	0.531136743405896	-6.47777	12.5612271523205	20.9414478344051	0.00153724033226971	285280.205180152
512	SC_Somatomotor	GGE	GGE	SC_Somatomotor	MR Egger	8	3.02163145607105	15.7120161426916	0.853840613252927	-27.7739	33.8171830957466	20.524749611563	8.66841556813137e-13	485977331504616
513	SC_Somatomotor	GGE	GGE	SC_Somatomotor	Simple mode	8	4.32887995521322	7.53023582922637	0.583377243895935	-10.4304	19.0881421804969	75.8592731852158	2.95217797601769e-05	194928265.671565
514	SC_Somatomotor	GGE	GGE	SC_Somatomotor	Weighted mode	8	4.32887995521322	7.2312800764787	0.568275388683572	-9.84443	18.5021889051115	75.8592731852158	5.30418679638745e-05	108492207.176952
515	SC_Somatomotor	GTCS	GTCS	SC_Somatomotor	Inverse variance weighted	8	-14.8263	14.4999973912014	0.306541954041867	-43.2463	13.5936752583656	3.63924419942793e-07	1.65334788219211e-19	801047.286280124
516	SC_Somatomotor	GTCS	GTCS	SC_Somatomotor	Weighted median	8	-21.9563	17.9086977836074	0.22019291749804	-57.0574	13.1447101714592	2.91396135407769e-10	1.6607049560989e-25	511299.177007612
517	SC_Somatomotor	GTCS	GTCS	SC_Somatomotor	MR Egger	8	-8.33731	64.0509479873447	0.90068874296921	-133.877	117.203	0.000239414767472143	7.2091377266298e-59	7.95094129940226e+50
518	SC_Somatomotor	GTCS	GTCS	SC_Somatomotor	Simple mode	8	-28.054	30.8267130894941	0.393050444065903	-88.4744	32.3663596839516	6.55093794736059e-13	3.76769346000272e-39	113902015771045
519	SC_Somatomotor	GTCS	GTCS	SC_Somatomotor	Weighted mode	8	-26.9804	27.8345619311814	0.364680143209921	-81.5362	27.5753314656296	1.91671195861288e-12	3.88418058205851e-36	945832629218.963
520	SC_Somatomotor	JAE	JAE	SC_Somatomotor	Inverse variance weighted	8	5.99689591377409	11.440126663376	0.600140564518547	-16.4258	28.4195441739911	402.178457311332	7.35167661068984e-08	2200144539684.06
521	SC_Somatomotor	JAE	JAE	SC_Somatomotor	Weighted median	8	9.83617141469502	14.5250254544935	0.498286746982981	-18.6329	38.3052213055023	18697.9919494611	8.08804755043005e-09	43226118635210216
522	SC_Somatomotor	JAE	JAE	SC_Somatomotor	MR Egger	8	-20.9807	47.3154641357055	0.673003210872209	-113.719	71.7576585916649	7.73070309884392e-10	4.09715909302767e-50	1.45866365072759e+31
523	SC_Somatomotor	JAE	JAE	SC_Somatomotor	Simple mode	8	25.3600384833767	24.9268137881005	0.342840328249707	-23.4965	74.2165935080537	103210712033.015	6.24586398092274e-11	1.70552082320375e+32
524	SC_Somatomotor	JAE	JAE	SC_Somatomotor	Weighted mode	8	25.0314023979327	23.5074470895703	0.322299003104459	-21.0432	71.1059986934905	74301902792.5713	7.26201277621609e-10	7.60226252517466e+30
525	SC_Somatomotor	JME	JME	SC_Somatomotor	Inverse variance weighted	8	-1.37322	7.19267961591166	0.848588561780525	-15.4709	12.7244283276361	0.25328910894809	1.91022279952349e-07	335852.826841568
526	SC_Somatomotor	JME	JME	SC_Somatomotor	Weighted median	8	-8.76162	9.12189958821395	0.336801742092528	-26.6405	9.11730438646551	0.000156630848222645	2.69252419638647e-12	9111.60711122684
527	SC_Somatomotor	JME	JME	SC_Somatomotor	MR Egger	8	-13.5785	29.9094540872639	0.665796599727769	-72.2011	45.043991288412	1.26740542122854e-06	4.40021869081447e-32	36505378814755241984
528	SC_Somatomotor	JME	JME	SC_Somatomotor	Simple mode	8	-13.0816	15.097872688819	0.414950001004015	-42.6735	16.5102081033924	2.0831646238965e-06	2.93193885695698e-19	14801041.4335782
529	SC_Somatomotor	JME	JME	SC_Somatomotor	Weighted mode	8	-13.0816	15.5616659505524	0.428331287826803	-43.5825	17.4192428963898	2.0831646238965e-06	1.18131607776664e-19	36735086.6709451
530	SC_Ventral.Attention	all_epilepsy	all_epilepsy	SC_Ventral.Attention	Inverse variance weighted	6	-7.9536	11.3377753186125	0.482982677001024	-30.1756	14.268438347735	0.000351394414705081	7.85028942617268e-14	1572910.60217798
531	SC_Ventral.Attention	all_epilepsy	all_epilepsy	SC_Ventral.Attention	Weighted median	6	-3.15161	13.0817523486343	0.809619636238465	-28.7918	22.4886212827698	0.0427830483878595	3.13227095138511e-13	5843649089.64377
532	SC_Ventral.Attention	all_epilepsy	all_epilepsy	SC_Ventral.Attention	MR Egger	6	53.0161733426355	32.8766623539722	0.182131296360451	-11.4221	117.454431556421	1.05835541049846e+23	1.09509442652533e-05	1.02284894142455e+51
533	SC_Ventral.Attention	all_epilepsy	all_epilepsy	SC_Ventral.Attention	Simple mode	6	0.835943305995471	21.2269922960346	0.970110576594968	-40.769	42.4408482062233	2.30698921896168	1.9690871892572e-18	2702876381219633152
534	SC_Ventral.Attention	all_epilepsy	all_epilepsy	SC_Ventral.Attention	Weighted mode	6	1.85250641956652	18.7671064777112	0.925203533678001	-34.931	38.6360351158805	6.37577989202851	6.75537991016131e-16	60175104542158080
535	SC_Ventral.Attention	CAE	CAE	SC_Ventral.Attention	Inverse variance weighted	6	26.2833970708997	46.405057907189	0.57112815917386	-64.6705	117.23731056899	259856936138.406	8.2026007583537e-29	8.23222161464716e+50
536	SC_Ventral.Attention	CAE	CAE	SC_Ventral.Attention	Weighted median	6	30.3387981562295	50.5952540257318	0.548748027201053	-68.8279	129.505496046664	14995903147556.2	1.2835800085517e-30	1.75195242768403e+56
537	SC_Ventral.Attention	CAE	CAE	SC_Ventral.Attention	MR Egger	6	222.633790471063	137.766	0.18139235071731	-47.3871	492.654725923302	4.88232501367936e+96	2.63041590296817e-21	9.06210212320468e+213
538	SC_Ventral.Attention	CAE	CAE	SC_Ventral.Attention	Simple mode	6	26.898970472177	70.8785336433005	0.719894671320536	-112.023	165.820896413046	480921778985.953	2.23382215246227e-49	1.0353812511353e+72
539	SC_Ventral.Attention	CAE	CAE	SC_Ventral.Attention	Weighted mode	6	29.4098942227675	69.8977386435183	0.691405863076358	-107.59	166.409461964063	5923177867660.59	1.88104195029089e-47	1.86513841685023e+72
540	SC_Ventral.Attention	focal_epilepsy	focal_epilepsy	SC_Ventral.Attention	Inverse variance weighted	6	1.98979694018141	15.8533356825661	0.900117572796396	-29.0827	33.062334878011	7.31404842216245	2.34167201673187e-13	228449176227495
541	SC_Ventral.Attention	focal_epilepsy	focal_epilepsy	SC_Ventral.Attention	Weighted median	6	4.46951227367056	16.5055790076943	0.786554110985869	-27.8814	36.8204471287514	87.3141272279613	7.78488184192887e-13	9793028293017286
542	SC_Ventral.Attention	focal_epilepsy	focal_epilepsy	SC_Ventral.Attention	MR Egger	6	44.7346216096567	54.813964927814	0.460244305619414	-62.7007	152.169992868172	26791640996892557312	5.88044803228519e-28	1.22064173233996e+66
543	SC_Ventral.Attention	focal_epilepsy	focal_epilepsy	SC_Ventral.Attention	Simple mode	6	5.51131945364436	28.4514126092178	0.854026718118254	-50.2534	61.2760881677112	247.477446757451	1.49693964219037e-22	4.0913531132071e+26
544	SC_Ventral.Attention	focal_epilepsy	focal_epilepsy	SC_Ventral.Attention	Weighted mode	6	6.48470326370523	27.1523551733402	0.820720187449356	-46.7339	59.7033194034521	655.044559901479	5.05498091418025e-21	8.48832829918024e+25
545	SC_Ventral.Attention	focal_HS	focal_HS	SC_Ventral.Attention	Inverse variance weighted	6	-10.415	33.4314502665281	0.755396351613623	-75.9406	55.1106817529091	2.99805784937801e-05	1.04571909392433e-33	8.59537797525155e+23
546	SC_Ventral.Attention	focal_HS	focal_HS	SC_Ventral.Attention	Weighted median	6	18.4990338345638	41.522496296996	0.655945205361232	-62.8851	99.8831265766759	108150446.033202	4.89064255299593e-28	2.39161190997599e+43
547	SC_Ventral.Attention	focal_HS	focal_HS	SC_Ventral.Attention	MR Egger	6	79.6036635444812	111.062358104473	0.513152672018217	-138.079	297.285885429249	3.72762157449517e+34	1.07955318653018e-60	1.28712163291399e+129
548	SC_Ventral.Attention	focal_HS	focal_HS	SC_Ventral.Attention	Simple mode	6	25.3558123987461	68.2178221950736	0.7253555658444	-108.351	159.06274390109	102775455193.105	8.7842940523858e-48	1.20246363875776e+69
549	SC_Ventral.Attention	focal_HS	focal_HS	SC_Ventral.Attention	Weighted mode	6	26.7568202380959	62.2075271314899	0.685014680923639	-95.1699	148.683573415816	417195276497.863	4.65825524053474e-42	3.73641824556066e+64
550	SC_Ventral.Attention	focal_lesion_negative	focal_lesion_negative	SC_Ventral.Attention	Inverse variance weighted	6	-6.69403	19.0986200298726	0.725964781196534	-44.1273	30.739261799066	0.00123827814204185	6.85085280665038e-20	22381633357676.9
551	SC_Ventral.Attention	focal_lesion_negative	focal_lesion_negative	SC_Ventral.Attention	Weighted median	6	10.3838129717254	21.3531403257217	0.626761755448123	-31.4683	52.2359680101399	32332.0077878651	2.15512609634201e-14	4.85056874105373e+22
552	SC_Ventral.Attention	focal_lesion_negative	focal_lesion_negative	SC_Ventral.Attention	MR Egger	6	24.2183804260294	69.1240185436159	0.743739375001158	-111.265	159.701456771517	32954063912.6221	4.76822270650042e-49	2.27751595343208e+69
553	SC_Ventral.Attention	focal_lesion_negative	focal_lesion_negative	SC_Ventral.Attention	Simple mode	6	22.1299651690359	34.8420961635981	0.55325576320175	-46.1605	90.4204736496881	4082458302.48457	8.96872603821072e-21	1.85828686488123e+39
554	SC_Ventral.Attention	focal_lesion_negative	focal_lesion_negative	SC_Ventral.Attention	Weighted mode	6	21.5556028531512	29.1650470396319	0.493066346145974	-35.6079	78.7190950508297	2298684530.85063	3.43312918245094e-16	1.53910624726324e+34
555	SC_Ventral.Attention	focal_other_lesion	focal_other_lesion	SC_Ventral.Attention	Inverse variance weighted	6	-32.0593	19.8407673925244	0.106131575380816	-70.9472	6.82864296430311	1.19354775298005e-14	1.54183407936777e-31	923.936147025541
556	SC_Ventral.Attention	focal_other_lesion	focal_other_lesion	SC_Ventral.Attention	Weighted median	6	-14.7071	24.4922224268781	0.548186707324921	-62.7118	33.2976780476681	4.10012615170487e-07	5.8156277757457e-28	289066548069074
557	SC_Ventral.Attention	focal_other_lesion	focal_other_lesion	SC_Ventral.Attention	MR Egger	6	19.674393594747	68.5464201168718	0.788349258262065	-114.677	154.025377023816	350332616.753105	1.57249702135451e-50	7.80497137319582e+66
558	SC_Ventral.Attention	focal_other_lesion	focal_other_lesion	SC_Ventral.Attention	Simple mode	6	-4.36	37.3289847909371	0.911565487798514	-77.5248	68.8048071709064	0.0127783490674215	2.14487216148927e-34	7.61286419865205e+29
559	SC_Ventral.Attention	focal_other_lesion	focal_other_lesion	SC_Ventral.Attention	Weighted mode	6	-5.49039	35.7251998747319	0.883869056079206	-75.5118	64.5309977132604	0.00412621795394475	1.60563974650126e-33	1.06036703691196e+28
560	SC_Ventral.Attention	GGE	GGE	SC_Ventral.Attention	Inverse variance weighted	6	-37.0037	30.6722353112984	0.227654432449009	-97.1213	23.113891093684	8.50161771192414e-17	6.61862518327008e-43	10920319812.3982
561	SC_Ventral.Attention	GGE	GGE	SC_Ventral.Attention	Weighted median	6	-57.2004	21.8410395175176	0.00882031003258493	-100.009	-14.392	1.43939792759192e-25	3.68733595121656e-44	5.61887070059986e-07
562	SC_Ventral.Attention	GGE	GGE	SC_Ventral.Attention	MR Egger	6	34.3518178405158	107.458803775291	0.765215379263742	-176.267	244.971073240086	829478113895372	2.80559209283082e-77	2.45236626945727e+106
563	SC_Ventral.Attention	GGE	GGE	SC_Ventral.Attention	Simple mode	6	-57.4838	27.5447846039459	0.0912557984022111	-111.472	-3.49606	1.08414259817392e-25	3.87696972823496e-49	0.0303165940300079
564	SC_Ventral.Attention	GGE	GGE	SC_Ventral.Attention	Weighted mode	6	-56.782	27.0501475801284	0.0898513517422232	-109.8	-3.76373	2.18715853235005e-25	2.06219532969422e-48	0.0231969415154331
565	SC_Ventral.Attention	GTCS	GTCS	SC_Ventral.Attention	Inverse variance weighted	6	-21.3836	60.2263400106183	0.722549002134322	-139.427	96.6600126501904	5.16671535788244e-10	2.80232794646441e-61	9.52598985534787e+41
566	SC_Ventral.Attention	GTCS	GTCS	SC_Ventral.Attention	Weighted median	6	-24.6845	72.3337375371001	0.732908547199548	-166.459	117.089580551641	1.90387446483241e-11	5.10408497583385e-73	7.1016411266717e+50
567	SC_Ventral.Attention	GTCS	GTCS	SC_Ventral.Attention	MR Egger	6	30.0324909736965	221.833808035494	0.898848727087256	-404.762	464.826754723265	11039390795595.3	1.63755387881685e-176	7.44208485072429e+201
568	SC_Ventral.Attention	GTCS	GTCS	SC_Ventral.Attention	Simple mode	6	94.4143140760918	128.785265031467	0.496398480872841	-158.005	346.833433537768	1.00836001471195e+41	2.39543784635883e-69	4.24469339004328e+150
569	SC_Ventral.Attention	GTCS	GTCS	SC_Ventral.Attention	Weighted mode	6	77.4252758830575	123.924221814494	0.559517175678487	-165.466	320.316750639465	4.22055997293894e+33	1.37702836990007e-72	1.29359182966343e+139
570	SC_Ventral.Attention	JAE	JAE	SC_Ventral.Attention	Inverse variance weighted	6	-42.8235	66.1870066255343	0.517626998837173	-172.55	86.9030340282733	2.52342677493393e-19	1.15471092438755e-75	5.51452537078134e+37
571	SC_Ventral.Attention	JAE	JAE	SC_Ventral.Attention	Weighted median	6	-127.891	65.0767401096533	0.0493878829897699	-255.441	-0.340205	2.86953318992644e-56	1.15710230240057e-111	0.711624262695402
572	SC_Ventral.Attention	JAE	JAE	SC_Ventral.Attention	MR Egger	6	110.17505258853	232.118627638425	0.659789373819066	-344.777	565.127562759842	7.0537064609241e+47	1.84099533136598e-150	2.7026019017641e+245
573	SC_Ventral.Attention	JAE	JAE	SC_Ventral.Attention	Simple mode	6	-140.678	89.3788670657754	0.176311404834388	-315.861	34.5043481966973	8.02085089920634e-62	6.65875234912136e-138	966157709045722
574	SC_Ventral.Attention	JAE	JAE	SC_Ventral.Attention	Weighted mode	6	-139.659	80.3107668327637	0.142530772870778	-297.069	17.7496554111179	2.22163428961083e-61	9.65534372440625e-130	51118417.5069672
575	SC_Ventral.Attention	JME	JME	SC_Ventral.Attention	Inverse variance weighted	6	-20.324	30.9685224834744	0.511644961113383	-81.0223	40.3743291951559	1.49076731586463e-09	6.49338786571677e-36	342253879794214848
576	SC_Ventral.Attention	JME	JME	SC_Ventral.Attention	Weighted median	6	-17.2095	39.6451664565846	0.664224441445081	-94.914	60.4950299010251	3.35745883950609e-08	6.01677437109372e-42	1.87351713122798e+26
577	SC_Ventral.Attention	JME	JME	SC_Ventral.Attention	MR Egger	6	-15.607	112.099739576654	0.896001230856258	-235.323	204.108470842175	1.66708555117357e-07	6.3202342988803e-103	4.3972645688531e+88
578	SC_Ventral.Attention	JME	JME	SC_Ventral.Attention	Simple mode	6	-60.0923	59.1806935269507	0.356501741270522	-176.086	55.9018646486879	7.98450546463414e-27	3.36220895007401e-77	1.89614412612188e+24
579	SC_Ventral.Attention	JME	JME	SC_Ventral.Attention	Weighted mode	6	-4.19044	57.4144320785475	0.944647155473165	-116.723	108.341847996365	0.015139638966551	2.0321899225189e-51	1.1278899944224e+47
580	SC_Visual	all_epilepsy	all_epilepsy	SC_Visual	Inverse variance weighted	11	-0.324761	0.846206462786011	0.701138370086689	-1.98333	1.33380396306355	0.722700272238376	0.13761086841092	3.79545372778111
581	SC_Visual	all_epilepsy	all_epilepsy	SC_Visual	Weighted median	11	-0.839066	1.05435133243482	0.426141192051334	-2.90559	1.22746294447853	0.432114073272695	0.0547162642290694	3.41256068832856
582	SC_Visual	all_epilepsy	all_epilepsy	SC_Visual	MR Egger	11	-3.1896	4.08032652116548	0.454461305013205	-11.187	4.80783753402914	0.041188242175131	1.38525333466834e-05	122.466501326518
583	SC_Visual	all_epilepsy	all_epilepsy	SC_Visual	Simple mode	11	-0.843176	1.5333892614505	0.594470715774506	-3.84862	2.16226660306644	0.430341435479047	0.0213091376241695	8.69081397644708
584	SC_Visual	all_epilepsy	all_epilepsy	SC_Visual	Weighted mode	11	-0.862414	1.51923643431869	0.582783104478366	-3.84012	2.11528895938024	0.422141610266772	0.0214910681908375	8.2919814657979
585	SC_Visual	CAE	CAE	SC_Visual	Inverse variance weighted	11	0.670982884613597	3.38119693745199	0.842696621385174	-5.95616	7.2981288820195	1.95615905469642	0.00258982981793037	1477.53270148412
586	SC_Visual	CAE	CAE	SC_Visual	Weighted median	11	-1.27427	4.67246217086952	0.785068941698838	-10.4323	7.88375490239656	0.279634760946321	2.94653132812781e-05	2653.81870482914
587	SC_Visual	CAE	CAE	SC_Visual	MR Egger	11	-3.13909	16.2944786095503	0.851512133017025	-35.0763	28.7980892613822	0.0433222545836472	5.84212499609224e-16	3212560058995.19
588	SC_Visual	CAE	CAE	SC_Visual	Simple mode	11	-6.99757	7.6261541190894	0.380439054162126	-21.9448	7.94968826211937	0.000914097049297866	2.94767005148572e-10	2834.69113211606
589	SC_Visual	CAE	CAE	SC_Visual	Weighted mode	11	-6.51052	7.44543227936672	0.402395542536147	-21.1036	8.08252364264198	0.00148770052201063	6.83652825324749e-10	3237.39295912275
590	SC_Visual	focal_epilepsy	focal_epilepsy	SC_Visual	Inverse variance weighted	11	0.117206058990465	1.03056515623949	0.909451919655658	-1.9027	2.13711376521986	1.12435108847225	0.149165082927288	8.47494162400564
591	SC_Visual	focal_epilepsy	focal_epilepsy	SC_Visual	Weighted median	11	0.801951658664544	1.34113104436999	0.549862175652624	-1.82667	3.43056850562972	2.22988866599861	0.160949409787242	30.8942012854974
592	SC_Visual	focal_epilepsy	focal_epilepsy	SC_Visual	MR Egger	11	2.42824182482823	4.9640422732806	0.636424019238103	-7.30128	12.1577646804582	11.3389287214391	0.000674673943271486	190568.060071264
593	SC_Visual	focal_epilepsy	focal_epilepsy	SC_Visual	Simple mode	11	1.42843875454729	2.0117474966374	0.493898782398607	-2.51459	5.37146384795658	4.17218030692553	0.080896368970393	215.17762459608
594	SC_Visual	focal_epilepsy	focal_epilepsy	SC_Visual	Weighted mode	11	1.28647369516642	1.84297276440549	0.501059234649459	-2.32575	4.89870031340118	3.61999880297025	0.0977098483500504	134.115358428957
595	SC_Visual	focal_HS	focal_HS	SC_Visual	Inverse variance weighted	11	-1.30754	2.96290826934595	0.658993636985764	-7.11484	4.49975982799272	0.270484528050852	0.000812950295165382	89.9955143014103
596	SC_Visual	focal_HS	focal_HS	SC_Visual	Weighted median	11	1.90858940474164	3.89902616500926	0.624484832423855	-5.7335	9.55068068815979	6.74356963891194	0.00323572624956963	14054.2579833209
597	SC_Visual	focal_HS	focal_HS	SC_Visual	MR Egger	11	2.26757341359652	14.111844558463	0.875889780658043	-25.3916	29.9267887481841	9.65594138633914	9.38750166954114e-12	9932057254267.79
598	SC_Visual	focal_HS	focal_HS	SC_Visual	Simple mode	11	3.11897569442819	5.89764506754854	0.608446174093374	-8.44041	14.6783600268233	22.6231947065827	0.000215961882023419	2369904.04943984
599	SC_Visual	focal_HS	focal_HS	SC_Visual	Weighted mode	11	2.72223716108217	5.70675718792714	0.643601247520039	-8.46301	13.9074812494194	15.2143210873586	0.000211136243883995	1096332.68969408
600	SC_Visual	focal_lesion_negative	focal_lesion_negative	SC_Visual	Inverse variance weighted	11	2.01425992525304	1.46649293088102	0.169590206819737	-0.860066	4.88858606977984	7.49517833589175	0.423134061759738	132.765719812742
601	SC_Visual	focal_lesion_negative	focal_lesion_negative	SC_Visual	Weighted median	11	2.86334875820141	1.96685673511114	0.145448095280099	-0.99169	6.71838795901923	17.5200993858661	0.370949092557322	827.482500023079
602	SC_Visual	focal_lesion_negative	focal_lesion_negative	SC_Visual	MR Egger	11	2.90880614638076	7.00524611740903	0.687695939281756	-10.8215	16.6390885365025	18.3348963132549	1.99660696277349e-05	16836985.4000126
603	SC_Visual	focal_lesion_negative	focal_lesion_negative	SC_Visual	Simple mode	11	3.36376839955988	3.17745971744183	0.314667565187221	-2.86405	9.59158944574588	28.8978847257746	0.0570371398722087	14641.1223195126
604	SC_Visual	focal_lesion_negative	focal_lesion_negative	SC_Visual	Weighted mode	11	3.41990284074796	3.04933854769219	0.288273808438222	-2.5568	9.39660639422466	30.5664450638333	0.0775524565616302	12047.4270611641
605	SC_Visual	focal_other_lesion	focal_other_lesion	SC_Visual	Inverse variance weighted	11	-0.651317	1.69039826167848	0.700012332797302	-3.9645	2.6618636879272	0.521358744564222	0.0189775704867578	14.3229577633896
606	SC_Visual	focal_other_lesion	focal_other_lesion	SC_Visual	Weighted median	11	0.317038664707127	2.15719021090478	0.883157009813518	-3.91105	4.5451314780805	1.37305565969409	0.0200193865251045	94.1728080555226
607	SC_Visual	focal_other_lesion	focal_other_lesion	SC_Visual	MR Egger	11	3.59829738381693	8.06612482939262	0.666064236532674	-12.2113	19.4079020494265	36.5359747146937	4.97389520285568e-06	268376673.393991
608	SC_Visual	focal_other_lesion	focal_other_lesion	SC_Visual	Simple mode	11	1.21975989243211	3.68360023203279	0.747378688805445	-6.0001	8.43961634721638	3.38637454184327	0.00247851283408166	4626.77956714845
609	SC_Visual	focal_other_lesion	focal_other_lesion	SC_Visual	Weighted mode	11	1.21975989243211	3.54420478832108	0.73785616061368	-5.72688	8.16640127754142	3.38637454184327	0.00325721907322264	3520.65129174699
610	SC_Visual	GGE	GGE	SC_Visual	Inverse variance weighted	11	-0.128117	1.43634409678539	0.92892556165084	-2.94335	2.68711722867961	0.87975	0.0526888389381557	14.6892690216617
611	SC_Visual	GGE	GGE	SC_Visual	Weighted median	11	-1.27797	1.92702744894335	0.507214253702518	-5.05494	2.49900465103933	0.278602526564314	0.00637773060901901	12.1703741607171
612	SC_Visual	GGE	GGE	SC_Visual	MR Egger	11	-4.81275	7.12128526695894	0.516139373256048	-18.7705	9.14497265613801	0.00812551257094393	7.0483972221763e-09	9367.22952174677
613	SC_Visual	GGE	GGE	SC_Visual	Simple mode	11	-2.50342	2.99618517186715	0.422930661355112	-8.37594	3.36910667942461	0.0818050535914632	0.000230343428735214	29.0525622104673
614	SC_Visual	GGE	GGE	SC_Visual	Weighted mode	11	-2.56522	2.74450943198556	0.371976679892945	-7.94446	2.81401702728421	0.0769021488515717	0.000354621354025528	16.6767749061258
615	SC_Visual	GTCS	GTCS	SC_Visual	Inverse variance weighted	11	-9.16132	5.29176530065963	0.0834086852101532	-19.5332	1.21053584125474	0.000105023738958816	3.28734977162426e-09	3.35528206949508
616	SC_Visual	GTCS	GTCS	SC_Visual	Weighted median	11	-6.17601	6.86724739188927	0.368469751160134	-19.6358	7.28379093572365	0.0020786971486149	2.96669042499779e-09	1456.49906685593
617	SC_Visual	GTCS	GTCS	SC_Visual	MR Egger	11	-49.3892	23.7720300757972	0.0675255618809964	-95.9823	-2.79598	3.55272809573328e-22	2.06729026159309e-42	0.061055175253842
618	SC_Visual	GTCS	GTCS	SC_Visual	Simple mode	11	-4.95744	11.930808366661	0.686539551198391	-28.3418	18.426941450492	0.00703088319919674	4.91247978465289e-13	100628034.572645
619	SC_Visual	GTCS	GTCS	SC_Visual	Weighted mode	11	-10.7802	11.0582623865912	0.352622077275327	-32.4544	10.8939493437154	2.08065038714993e-05	8.0392611579317e-15	53849.5509537708
620	SC_Visual	JAE	JAE	SC_Visual	Inverse variance weighted	11	2.79539256261662	4.23118954751747	0.508828126165021	-5.49774	11.0885240757509	16.3690533704651	0.00409602228527968	65416.1255928911
621	SC_Visual	JAE	JAE	SC_Visual	Weighted median	11	3.81756268002758	5.64532611650332	0.498891951887921	-7.24728	14.8824018683741	45.4931916196514	0.000712111179101588	2906330.56253014
622	SC_Visual	JAE	JAE	SC_Visual	MR Egger	11	-13.3335	20.3853026017762	0.529422148617682	-53.2886	26.6217430892201	1.61940783375828e-06	7.19509196546076e-24	364482030893.642
623	SC_Visual	JAE	JAE	SC_Visual	Simple mode	11	8.76081445957752	9.22123583080588	0.364473142748856	-9.31281	26.834436687957	6379.30514890396	9.02607577145267e-05	450866303510.801
624	SC_Visual	JAE	JAE	SC_Visual	Weighted mode	11	8.66883411594283	8.26222707322074	0.318775666350255	-7.52513	24.8627991794555	5818.7114504286	0.000539358036144575	62773520879.317
625	SC_Visual	JME	JME	SC_Visual	Inverse variance weighted	11	-0.931821	3.22596180783728	0.772695673520294	-7.25471	5.39106399226067	0.393835822337491	0.000706839951625947	219.436740381546
626	SC_Visual	JME	JME	SC_Visual	Weighted median	11	3.0204902838195	3.82591441046644	0.429830388402659	-4.4783	10.5192825283337	20.501340696179	0.0113526740839466	37022.5523284549
627	SC_Visual	JME	JME	SC_Visual	MR Egger	11	-3.39059	16.3687	0.840512489815188	-35.4732	28.6920504633622	0.0336889270583387	3.92803336828604e-16	2889343597499.24
628	SC_Visual	JME	JME	SC_Visual	Simple mode	11	6.33120669335828	7.21228831339515	0.400631736744448	-7.80488	20.4672917876128	561.834146504672	0.000407740995171848	774162058.552867
629	SC_Visual	JME	JME	SC_Visual	Weighted mode	11	6.33120669335828	5.94211182956714	0.311707657918754	-5.31533	17.9777458793099	561.834146504672	0.00491564406835741	64214903.2332425
