# Supplementary material for: Brain Connectivity Yields Insights into the Pathogenesis of Epilepsy and Subtypes: Evidence from Mendelian Randomization Analysis
Source: Health Data Sci. 2025 Aug 5;5:0283. doi: 10.34133/hds.0283 (PMC12324163; doi:10.34133/hds.0283)
Supplement: Supplementary 1 — Tables S1 to S11 Figs. S1 to S12 [file hds.0283.f1.zip › Supplementary table 6.xlsx]

## Sheet: Sheet1
			Heterogenenity			Pleiotropy
	outcome	exposure	Q	Q_df	Q_pval	egger_intercept	se	pval
1	FC_Default	all_epilepsy	41.2892	41	0.457982	4.53592e-05	4.72575e-05	0.342906
2	FC_Dorsal.Attention	all_epilepsy	46.4943	41	0.256394	-3.28646e-05	3.40402e-05	0.340112
3	FC_Frontoparietal	all_epilepsy	30.688	41	0.880186	3.93582e-05	2.4844e-05	0.12102
4	FC_global	all_epilepsy	55.4257	41	0.0656624	6.60866e-05	4.9353e-05	0.188112
5	FC_Limbic	all_epilepsy	38.7306	41	0.57195	5.91861e-05	5.78059e-05	0.312046
6	FC_Somatomotor	all_epilepsy	42.1604	41	0.420547	9.82813e-05	0.000183753	0.595712
7	FC_Ventral.Attention	all_epilepsy	53.471	41	0.0917475	4.08103e-05	3.60733e-05	0.264659
8	FC_Visual	all_epilepsy	46.1499	41	0.267801	6.70676e-05	0.000321444	0.835785
9	SC_Default	all_epilepsy	52.8321	41	0.101918	2.81476e-07	6.50344e-05	0.996568
10	SC_Dorsal.Attention	all_epilepsy	51.478	41	0.126459	-9.28323e-05	5.33811e-05	0.0897182
11	SC_Frontoparietal	all_epilepsy	29.9386	41	0.899244	1.97672e-05	3.06339e-05	0.522434
12	SC_global	all_epilepsy	115.808	41	4.62988e-09	0.000133899	0.000180621	0.462825
13	SC_Limbic	all_epilepsy	36.387	41	0.675615	1.60097e-05	0.00011988	0.89443
14	SC_Somatomotor	all_epilepsy	54.2622	41	0.0803148	3.51007e-05	0.000136987	0.799084
15	SC_Ventral.Attention	all_epilepsy	69.7946	41	0.00333675	-9.76441e-06	4.18293e-05	0.816614
16	SC_Visual	all_epilepsy	48.9269	41	0.184815	0.000138645	0.000270666	0.611303
17	FC_Default	CAE	15.3123	11	0.16864	-6.95161e-05	0.000110237	0.542439
18	FC_Dorsal.Attention	CAE	12.5587	11	0.323141	3.76696e-05	6.80861e-05	0.592236
19	FC_Frontoparietal	CAE	14.2437	11	0.219802	5.1539e-05	5.48794e-05	0.369792
20	FC_global	CAE	23.7215	11	0.0139598	0.000166359	0.000116087	0.182355
21	FC_Limbic	CAE	13.1254	11	0.285212	1.28656e-05	0.000127839	0.921826
22	FC_Somatomotor	CAE	8.24044	11	0.691617	0.000316151	0.000346784	0.383396
23	FC_Ventral.Attention	CAE	29.7634	11	0.00172594	0.00012809	9.75054e-05	0.218295
24	FC_Visual	CAE	12.3646	11	0.336869	0.000742067	0.000598599	0.2434
25	SC_Default	CAE	5.7212	11	0.891304	7.0219e-05	0.000109226	0.534764
26	SC_Dorsal.Attention	CAE	5.291	11	0.916259	-4.8458e-05	9.42023e-05	0.618146
27	SC_Frontoparietal	CAE	4.57914	11	0.949826	1.03098e-05	5.91142e-05	0.865027
28	SC_global	CAE	11.2603	11	0.421718	-4.35562e-05	0.000218515	0.846001
29	SC_Limbic	CAE	15.3536	11	0.166872	-0.000523351	0.000234098	0.0493706
30	SC_Somatomotor	CAE	14.5457	11	0.204254	-0.000315574	0.000255223	0.24454
31	SC_Ventral.Attention	CAE	15.0181	11	0.181668	1.24243e-05	7.48536e-05	0.871479
32	SC_Visual	CAE	23.1309	11	0.0169384	-0.0010199	0.000644401	0.14457
33	FC_Default	focal_epilepsy	38.1805	27	0.075054	-0.000193193	6.9798e-05	0.0102587
34	FC_Dorsal.Attention	focal_epilepsy	20.4133	27	0.81297	-1.71413e-05	4.45025e-05	0.70324
35	FC_Frontoparietal	focal_epilepsy	24.7778	27	0.586914	-1.77552e-05	3.46132e-05	0.61231
36	FC_global	focal_epilepsy	41.066	27	0.0405884	3.72064e-05	7.46856e-05	0.62255
37	FC_Limbic	focal_epilepsy	31.397	27	0.255151	-0.000236322	8.05318e-05	0.00689537
38	FC_Somatomotor	focal_epilepsy	25.9252	27	0.522754	-0.000240906	0.000250263	0.344609
39	FC_Ventral.Attention	focal_epilepsy	27.8735	27	0.41752	1.73781e-05	4.55965e-05	0.706205
40	FC_Visual	focal_epilepsy	27.3573	27	0.444653	-0.000269298	0.000424693	0.531556
41	SC_Default	focal_epilepsy	22.2039	27	0.726946	0.00011111	7.87057e-05	0.169892
42	SC_Dorsal.Attention	focal_epilepsy	20.5662	27	0.806177	-7.56327e-05	6.78825e-05	0.2754
43	SC_Frontoparietal	focal_epilepsy	17.341	27	0.922373	1.60469e-06	4.26048e-05	0.970243
44	SC_global	focal_epilepsy	30.3295	27	0.299555	4.5298e-05	0.000160323	0.779765
45	SC_Limbic	focal_epilepsy	39.1444	27	0.0614684	-4.73076e-05	0.00020438	0.818762
46	SC_Somatomotor	focal_epilepsy	32.2851	27	0.221688	0.000163425	0.000179629	0.371289
47	SC_Ventral.Attention	focal_epilepsy	34.7972	27	0.144078	-1.38398e-05	5.092e-05	0.787926
48	SC_Visual	focal_epilepsy	24.3776	27	0.609296	-0.000224812	0.000341482	0.516106
49	FC_Default	focal_HS	18.6665	12	0.0969001	7.82423e-05	7.09015e-05	0.293351
50	FC_Dorsal.Attention	focal_HS	14.5671	12	0.265969	1.2387e-05	4.468e-05	0.786738
51	FC_Frontoparietal	focal_HS	8.71347	12	0.727189	1.38894e-06	3.03132e-05	0.964275
52	FC_global	focal_HS	10.8658	12	0.540453	2.77848e-05	5.22394e-05	0.605389
53	FC_Limbic	focal_HS	9.54106	12	0.656153	9.30499e-06	7.05115e-05	0.897395
54	FC_Somatomotor	focal_HS	6.37772	12	0.895857	-0.00015699	0.000219119	0.48864
55	FC_Ventral.Attention	focal_HS	15.008	12	0.240999	5.32011e-05	4.22171e-05	0.233682
56	FC_Visual	focal_HS	15.3692	12	0.221862	0.000160428	0.000429192	0.715664
57	SC_Default	focal_HS	9.3218	12	0.675226	1.09444e-05	6.8995e-05	0.876838
58	SC_Dorsal.Attention	focal_HS	11.8223	12	0.460054	-1.11193e-05	6.15989e-05	0.860034
59	SC_Frontoparietal	focal_HS	5.52529	12	0.9381	2.47017e-05	3.73573e-05	0.522075
60	SC_global	focal_HS	7.32764	12	0.835224	-3.15551e-05	0.000130378	0.813212
61	SC_Limbic	focal_HS	9.16718	12	0.688588	-0.000120883	0.000146162	0.425785
62	SC_Somatomotor	focal_HS	14.414	12	0.275055	3.43041e-05	0.000163993	0.83813
63	SC_Ventral.Attention	focal_HS	4.83121	12	0.96338	3.9985e-06	3.86636e-05	0.919493
64	SC_Visual	focal_HS	6.62885	12	0.881135	-0.000136021	0.000299452	0.658492
65	FC_Default	focal_lesion_negative	5.03291	4	0.283938	0.000288345	0.000222868	0.286341
66	FC_Dorsal.Attention	focal_lesion_negative	14.5829	4	0.00564924	0.000190908	0.000302003	0.572184
67	FC_Frontoparietal	focal_lesion_negative	3.97118	4	0.40992	0.00018376	0.00011339	0.203548
68	FC_global	focal_lesion_negative	10.9986	4	0.0265799	0.000529484	0.000216159	0.0917198
69	FC_Limbic	focal_lesion_negative	3.08094	4	0.544374	8.80569e-05	0.000264034	0.760703
70	FC_Somatomotor	focal_lesion_negative	7.91237	4	0.0948414	0.0022337	0.000820104	0.0723247
71	FC_Ventral.Attention	focal_lesion_negative	5.3726	4	0.251157	0.0001857	0.000161349	0.333176
72	FC_Visual	focal_lesion_negative	2.02037	4	0.732011	0.000753865	0.00136768	0.619892
73	SC_Default	focal_lesion_negative	3.43455	4	0.4879	0.000283305	0.000258324	0.352915
74	SC_Dorsal.Attention	focal_lesion_negative	5.07643	4	0.279545	-0.000357207	0.000222734	0.207107
75	SC_Frontoparietal	focal_lesion_negative	2.45532	4	0.652655	-6.66463e-05	0.000139819	0.66617
76	SC_global	focal_lesion_negative	0.249971	4	0.992811	-9.18815e-05	0.000487854	0.862632
77	SC_Limbic	focal_lesion_negative	0.70393	4	0.950843	-0.000439589	0.000547255	0.480572
78	SC_Somatomotor	focal_lesion_negative	6.70995	4	0.152033	-0.000960782	0.000581468	0.197035
79	SC_Ventral.Attention	focal_lesion_negative	0.980187	4	0.912785	-0.00010223	0.000144646	0.530665
80	SC_Visual	focal_lesion_negative	3.59275	4	0.463916	-0.000329463	0.00121172	0.80334
81	FC_Default	focal_other_lesion	3.18379	3	0.364146	-0.000137756	0.000315461	0.704964
82	FC_Dorsal.Attention	focal_other_lesion	0.0497782	3	0.99709	-1.60872e-06	0.000177614	0.993596
83	FC_Frontoparietal	focal_other_lesion	0.522334	3	0.913958	-9.05049e-05	0.000138165	0.579707
84	FC_global	focal_other_lesion	7.26465	3	0.0639242	-9.1322e-05	0.000449788	0.857891
85	FC_Limbic	focal_other_lesion	1.57343	3	0.66543	0.000176871	0.000321365	0.637323
86	FC_Somatomotor	focal_other_lesion	5.63808	3	0.130609	-4.06478e-05	0.00167649	0.982858
87	FC_Ventral.Attention	focal_other_lesion	2.528	3	0.470253	-0.000207811	0.000176252	0.35964
88	FC_Visual	focal_other_lesion	2.39246	3	0.49504	0.00164838	0.00166516	0.42655
89	SC_Default	focal_other_lesion	6.71549	3	0.0815407	0.000754535	0.000314897	0.138809
90	SC_Dorsal.Attention	focal_other_lesion	3.22919	3	0.35762	0.000377185	0.000271413	0.299101
91	SC_Frontoparietal	focal_other_lesion	2.14172	3	0.543518	0.000216763	0.000170416	0.331276
92	SC_global	focal_other_lesion	4.40618	3	0.220813	0.00111456	0.000594561	0.201693
93	SC_Limbic	focal_other_lesion	6.85019	3	0.0768291	0.00128388	0.000836391	0.264544
94	SC_Somatomotor	focal_other_lesion	1.114	3	0.773696	-0.000220675	0.000654915	0.768227
95	SC_Ventral.Attention	focal_other_lesion	5.58584	3	0.133594	-0.000260841	0.000229674	0.373851
96	SC_Visual	focal_other_lesion	3.78505	3	0.28563	-0.00251827	0.00136565	0.206492
97	FC_Default	GGE	72.1863	63	0.200334	-5.44672e-06	4.72149e-05	0.908532
98	FC_Dorsal.Attention	GGE	55.3141	63	0.743657	-4.7056e-06	2.97098e-05	0.874668
99	FC_Frontoparietal	GGE	54.5406	63	0.76735	-3.79739e-07	2.31096e-05	0.986942
100	FC_global	GGE	90.2361	63	0.0138176	-9.10262e-05	4.66755e-05	0.0556783
101	FC_Limbic	GGE	62.8934	63	0.480085	-3.92191e-05	5.39299e-05	0.469826
102	FC_Somatomotor	GGE	53.1881	63	0.806173	-8.25093e-05	0.000167089	0.62319
103	FC_Ventral.Attention	GGE	76.6486	63	0.11581	-3.19279e-05	3.253e-05	0.330164
104	FC_Visual	GGE	75.6905	63	0.131148	-0.000373919	0.000304083	0.22347
105	SC_Default	GGE	76.3846	63	0.119891	-3.99672e-05	5.81311e-05	0.494309
106	SC_Dorsal.Attention	GGE	91.5472	63	0.0108905	-3.47872e-05	5.49178e-05	0.528776
107	SC_Frontoparietal	GGE	55.2485	63	0.745705	-8.65876e-05	2.84605e-05	0.00343911
108	SC_global	GGE	110.094	63	0.000224067	1.92199e-05	0.000132319	0.884982
109	SC_Limbic	GGE	65.1289	63	0.40252	-7.47168e-06	0.000114154	0.948024
110	SC_Somatomotor	GGE	59.6951	63	0.594849	0.000166898	0.000109366	0.132083
111	SC_Ventral.Attention	GGE	71.6539	63	0.212721	-1.61689e-05	3.15859e-05	0.610538
112	SC_Visual	GGE	77.4417	63	0.104196	-0.000166162	0.000254076	0.515539
113	FC_Default	GTCS	1.82233	3	0.610088	0.00011595	0.000203758	0.626704
114	FC_Dorsal.Attention	GTCS	0.60799	3	0.894601	0.00010526	0.000138288	0.52606
115	FC_Frontoparietal	GTCS	1.20117	3	0.752725	-7.34133e-05	0.000107657	0.565667
116	FC_global	GTCS	8.32766	3	0.0397037	-1.6029e-05	0.000377981	0.970027
117	FC_Limbic	GTCS	0.871446	3	0.832313	0.000107849	0.00025036	0.708615
118	FC_Somatomotor	GTCS	2.53649	3	0.468733	-0.000660899	0.000778293	0.48522
119	FC_Ventral.Attention	GTCS	2.2201	3	0.528	-0.000146301	0.00013733	0.398316
120	FC_Visual	GTCS	0.873654	3	0.831781	-0.00049075	0.00129669	0.741483
121	SC_Default	GTCS	1.11952	3	0.772365	0.000113135	0.000245099	0.689718
122	SC_Dorsal.Attention	GTCS	1.7426	3	0.627505	0.000101821	0.000211402	0.67761
123	SC_Frontoparietal	GTCS	1.60101	3	0.659162	0.000110161	0.000132568	0.493394
124	SC_global	GTCS	4.4844	3	0.213686	0.00091469	0.000462876	0.186795
125	SC_Limbic	GTCS	0.236068	3	0.971567	7.96161e-05	0.000519301	0.892222
126	SC_Somatomotor	GTCS	4.02454	3	0.258827	-0.000702363	0.000526118	0.313554
127	SC_Ventral.Attention	GTCS	16.21	3	0.00102692	0.000347434	0.000303825	0.371236
128	SC_Visual	GTCS	3.05637	3	0.383015	0.0015678	0.00106355	0.278385
129	FC_Default	JAE	11.8807	7	0.10455	-0.000120705	0.000261695	0.660872
130	FC_Dorsal.Attention	JAE	0.526887	7	0.999342	8.43798e-06	0.000128471	0.949766
131	FC_Frontoparietal	JAE	2.69622	7	0.911612	1.33098e-06	9.99655e-05	0.989809
132	FC_global	JAE	5.06411	7	0.65214	-8.60364e-05	0.000172295	0.635309
133	FC_Limbic	JAE	13.444	7	0.0620021	5.15937e-05	0.000347501	0.886836
134	FC_Somatomotor	JAE	15.0184	7	0.035764	-0.0010328	0.00106258	0.368603
135	FC_Ventral.Attention	JAE	3.06339	7	0.879077	-1.43501e-05	0.000127496	0.914056
136	FC_Visual	JAE	2.42983	7	0.932288	-0.000725861	0.00120493	0.568953
137	SC_Default	JAE	2.25538	7	0.944365	-0.000276499	0.000227787	0.270412
138	SC_Dorsal.Attention	JAE	5.37779	7	0.613963	-0.000393898	0.000196443	0.0917692
139	SC_Frontoparietal	JAE	5.8676	7	0.555292	-9.5225e-05	0.00012334	0.469392
140	SC_global	JAE	6.7365	7	0.456821	-0.000965973	0.000430318	0.0659118
141	SC_Limbic	JAE	4.54577	7	0.715199	-0.000247422	0.00048266	0.626535
142	SC_Somatomotor	JAE	4.43073	7	0.729042	-4.0367e-05	0.000474011	0.934904
143	SC_Ventral.Attention	JAE	4.88168	7	0.6744	-0.0002109	0.000127609	0.149477
144	SC_Visual	JAE	4.1874	7	0.757957	0.000132316	0.000988783	0.897923
145	FC_Default	JME	40.4406	35	0.242541	1.08973e-05	6.30615e-05	0.86383
146	FC_Dorsal.Attention	JME	42.9666	35	0.166867	6.7988e-05	4.25829e-05	0.119608
147	FC_Frontoparietal	JME	34.9749	35	0.469394	-9.44591e-06	3.09447e-05	0.762036
148	FC_global	JME	36.6202	35	0.393494	-8.92471e-05	5.26887e-05	0.099436
149	FC_Limbic	JME	27.973	35	0.794621	2.38342e-05	7.1096e-05	0.739504
150	FC_Somatomotor	JME	30.9032	35	0.666256	0.000116307	0.00022088	0.601916
151	FC_Ventral.Attention	JME	47.3936	35	0.0787927	-3.12754e-05	4.57027e-05	0.49841
152	FC_Visual	JME	38.2955	35	0.322273	-0.00013935	0.000390023	0.723086
153	SC_Default	JME	28.7969	35	0.760951	4.33263e-05	6.94771e-05	0.537048
154	SC_Dorsal.Attention	JME	52.9996	35	0.0261013	-7.89369e-05	7.35834e-05	0.290937
155	SC_Frontoparietal	JME	32.2477	35	0.601675	-1.5734e-05	3.76166e-05	0.678379
156	SC_global	JME	51.1985	35	0.0378775	-0.000131784	0.000159465	0.41433
157	SC_Limbic	JME	48.7891	35	0.0607681	0.000295472	0.000168871	0.0891936
158	SC_Somatomotor	JME	23.2161	35	0.936383	-0.00010956	0.000144543	0.453687
159	SC_Ventral.Attention	JME	42.188	35	0.188078	3.98378e-05	4.28019e-05	0.358545
160	SC_Visual	JME	45.1309	35	0.117311	-2.51424e-05	0.000347298	0.942712
