# Supplementary material for: Brain Connectivity Yields Insights into the Pathogenesis of Epilepsy and Subtypes: Evidence from Mendelian Randomization Analysis
Source: Health Data Sci. 2025 Aug 5;5:0283. doi: 10.34133/hds.0283 (PMC12324163; doi:10.34133/hds.0283)
Supplement: Supplementary 1 — Tables S1 to S11 Figs. S1 to S12 [file hds.0283.f1.zip › Supplementary table 7.xlsx]

## Sheet: The result of MR-PRESSO test
	global_P	snp_idx	outlier_snp
GGE on FC_Default	0.2135	numeric(0)	character(0)
focal_lesion_negative on FC_Default	0.3725	numeric(0)	character(0)
all_epilepsy on FC_Default	0.4515	numeric(0)	character(0)
focal_epilepsy on FC_Default	0.0815	numeric(0)	character(0)
focal_HS on FC_Default	0.1465	numeric(0)	character(0)
focal_other_lesion on FC_Default	0.404	numeric(0)	character(0)
CAE on FC_Default	0.15	numeric(0)	character(0)
JME on FC_Default	0.2335	numeric(0)	character(0)
JAE on FC_Default	0.1175	numeric(0)	character(0)
GTCS on FC_Default	0.6375	numeric(0)	character(0)
GGE on FC_Dorsal.Attention	0.7555	numeric(0)	character(0)
all_epilepsy on FC_Dorsal.Attention	0.244	numeric(0)	character(0)
focal_HS on FC_Dorsal.Attention	0.3475	numeric(0)	character(0)
focal_lesion_negative on FC_Dorsal.Attention	0.021	c(352, 355)	c("rs10040295", "rs7044578")
JME on FC_Dorsal.Attention	0.1675	numeric(0)	character(0)
focal_epilepsy on FC_Dorsal.Attention	0.831	numeric(0)	character(0)
CAE on FC_Dorsal.Attention	0.336	numeric(0)	character(0)
focal_other_lesion on FC_Dorsal.Attention	0.9935	numeric(0)	character(0)
JAE on FC_Dorsal.Attention	0.999	numeric(0)	character(0)
GTCS on FC_Dorsal.Attention	0.9045	numeric(0)	character(0)
GGE on FC_Frontoparietal	0.7735	numeric(0)	character(0)
JME on FC_Frontoparietal	0.466	numeric(0)	character(0)
all_epilepsy on FC_Frontoparietal	0.876	numeric(0)	character(0)
focal_lesion_negative on FC_Frontoparietal	0.5155	numeric(0)	character(0)
focal_HS on FC_Frontoparietal	0.8055	numeric(0)	character(0)
CAE on FC_Frontoparietal	0.2145	numeric(0)	character(0)
focal_epilepsy on FC_Frontoparietal	0.605	numeric(0)	character(0)
focal_other_lesion on FC_Frontoparietal	0.927	numeric(0)	character(0)
JAE on FC_Frontoparietal	0.905	numeric(0)	character(0)
GTCS on FC_Frontoparietal	0.776	numeric(0)	character(0)
JAE on FC_global	0.66	numeric(0)	character(0)
focal_epilepsy on FC_global	0.0445	NA	NANA
JME on FC_global	0.4055	numeric(0)	character(0)
all_epilepsy on FC_global	0.06	numeric(0)	character(0)
focal_HS on FC_global	0.551	numeric(0)	character(0)
GTCS on FC_global	0.0895	numeric(0)	character(0)
focal_lesion_negative on FC_global	0.0645	numeric(0)	character(0)
GGE on FC_global	0.0165	869	rs73177990
focal_other_lesion on FC_global	0.155	numeric(0)	character(0)
CAE on FC_global	0.0205	892	rs5759265
focal_epilepsy on FC_Limbic	0.252	numeric(0)	character(0)
focal_HS on FC_Limbic	0.714	numeric(0)	character(0)
all_epilepsy on FC_Limbic	0.583	numeric(0)	character(0)
GGE on FC_Limbic	0.5005	numeric(0)	character(0)
JME on FC_Limbic	0.784	numeric(0)	character(0)
JAE on FC_Limbic	0.0785	numeric(0)	character(0)
CAE on FC_Limbic	0.3015	numeric(0)	character(0)
focal_lesion_negative on FC_Limbic	0.576	numeric(0)	character(0)
focal_other_lesion on FC_Limbic	0.727	numeric(0)	character(0)
GTCS on FC_Limbic	0.8245	numeric(0)	character(0)
focal_HS on FC_Somatomotor	0.9125	numeric(0)	character(0)
all_epilepsy on FC_Somatomotor	0.415	numeric(0)	character(0)
GGE on FC_Somatomotor	0.8095	numeric(0)	character(0)
focal_epilepsy on FC_Somatomotor	0.518	numeric(0)	character(0)
JME on FC_Somatomotor	0.679	numeric(0)	character(0)
focal_lesion_negative on FC_Somatomotor	0.153	numeric(0)	character(0)
CAE on FC_Somatomotor	0.7115	numeric(0)	character(0)
JAE on FC_Somatomotor	0.046	NA	NANA
GTCS on FC_Somatomotor	0.4925	numeric(0)	character(0)
focal_other_lesion on FC_Somatomotor	0.219	numeric(0)	character(0)
JAE on FC_Ventral.Attention	0.8695	numeric(0)	character(0)
focal_epilepsy on FC_Ventral.Attention	0.4365	numeric(0)	character(0)
GGE on FC_Ventral.Attention	0.114	numeric(0)	character(0)
all_epilepsy on FC_Ventral.Attention	0.0905	numeric(0)	character(0)
JME on FC_Ventral.Attention	0.0815	numeric(0)	character(0)
focal_HS on FC_Ventral.Attention	0.194	numeric(0)	character(0)
focal_lesion_negative on FC_Ventral.Attention	0.275	numeric(0)	character(0)
CAE on FC_Ventral.Attention	0.0015	NA	NANA
GTCS on FC_Ventral.Attention	0.5685	numeric(0)	character(0)
focal_other_lesion on FC_Ventral.Attention	0.562	numeric(0)	character(0)
GGE on FC_Visual	0.1475	numeric(0)	character(0)
JAE on FC_Visual	0.9465	numeric(0)	character(0)
JME on FC_Visual	0.327	numeric(0)	character(0)
focal_lesion_negative on FC_Visual	0.7315	numeric(0)	character(0)
all_epilepsy on FC_Visual	0.2635	numeric(0)	character(0)
focal_HS on FC_Visual	0.2995	numeric(0)	character(0)
focal_epilepsy on FC_Visual	0.445	numeric(0)	character(0)
GTCS on FC_Visual	0.8485	numeric(0)	character(0)
focal_other_lesion on FC_Visual	0.554	numeric(0)	character(0)
CAE on FC_Visual	0.275	numeric(0)	character(0)
GTCS on SC_Default	0.783	numeric(0)	character(0)
focal_epilepsy on SC_Default	0.7315	numeric(0)	character(0)
all_epilepsy on SC_Default	0.108	numeric(0)	character(0)
GGE on SC_Default	0.1145	numeric(0)	character(0)
focal_other_lesion on SC_Default	0.1635	numeric(0)	character(0)
CAE on SC_Default	0.9025	numeric(0)	character(0)
focal_HS on SC_Default	0.655	numeric(0)	character(0)
JME on SC_Default	0.7595	numeric(0)	character(0)
JAE on SC_Default	0.9495	numeric(0)	character(0)
focal_lesion_negative on SC_Default	0.578	numeric(0)	character(0)
focal_epilepsy on SC_Dorsal.Attention	0.7995	numeric(0)	character(0)
CAE on SC_Dorsal.Attention	0.913	numeric(0)	character(0)
all_epilepsy on SC_Dorsal.Attention	0.1085	numeric(0)	character(0)
JME on SC_Dorsal.Attention	0.024	NA	NANA
GGE on SC_Dorsal.Attention	0.013	2161	rs1467048
focal_lesion_negative on SC_Dorsal.Attention	0.3495	numeric(0)	character(0)
focal_HS on SC_Dorsal.Attention	0.546	numeric(0)	character(0)
JAE on SC_Dorsal.Attention	0.6265	numeric(0)	character(0)
focal_other_lesion on SC_Dorsal.Attention	0.4485	numeric(0)	character(0)
GTCS on SC_Dorsal.Attention	0.641	numeric(0)	character(0)
JAE on SC_Frontoparietal	0.569	numeric(0)	character(0)
GGE on SC_Frontoparietal	0.7405	numeric(0)	character(0)
all_epilepsy on SC_Frontoparietal	0.9	numeric(0)	character(0)
JME on SC_Frontoparietal	0.577	numeric(0)	character(0)
focal_lesion_negative on SC_Frontoparietal	0.6855	numeric(0)	character(0)
focal_epilepsy on SC_Frontoparietal	0.9315	numeric(0)	character(0)
focal_HS on SC_Frontoparietal	0.958	numeric(0)	character(0)
focal_other_lesion on SC_Frontoparietal	0.605	numeric(0)	character(0)
CAE on SC_Frontoparietal	0.9305	numeric(0)	character(0)
GTCS on SC_Frontoparietal	0.713	numeric(0)	character(0)
all_epilepsy on SC_global	<5e-04	c(2495, 2499, 2500)	c("rs7208909", "rs75280876", "rs75900178")
focal_HS on SC_global	0.8325	numeric(0)	character(0)
GGE on SC_global	<5e-04	NA	NANA
JME on SC_global	0.038	NA	NANA
CAE on SC_global	0.3815	numeric(0)	character(0)
focal_epilepsy on SC_global	0.317	numeric(0)	character(0)
focal_lesion_negative on SC_global	0.994	numeric(0)	character(0)
focal_other_lesion on SC_global	0.3315	numeric(0)	character(0)
JAE on SC_global	0.4915	numeric(0)	character(0)
GTCS on SC_global	0.3055	numeric(0)	character(0)
all_epilepsy on SC_Limbic	0.6985	numeric(0)	character(0)
GGE on SC_Limbic	0.4115	numeric(0)	character(0)
focal_lesion_negative on SC_Limbic	0.9535	numeric(0)	character(0)
CAE on SC_Limbic	0.1715	numeric(0)	character(0)
focal_epilepsy on SC_Limbic	0.0705	numeric(0)	character(0)
JME on SC_Limbic	0.065	numeric(0)	character(0)
focal_HS on SC_Limbic	0.713	numeric(0)	character(0)
GTCS on SC_Limbic	0.975	numeric(0)	character(0)
focal_other_lesion on SC_Limbic	0.169	numeric(0)	character(0)
JAE on SC_Limbic	0.719	numeric(0)	character(0)
all_epilepsy on SC_Somatomotor	0.087	numeric(0)	character(0)
focal_lesion_negative on SC_Somatomotor	0.1905	numeric(0)	character(0)
focal_HS on SC_Somatomotor	0.2715	numeric(0)	character(0)
focal_epilepsy on SC_Somatomotor	0.227	numeric(0)	character(0)
GGE on SC_Somatomotor	0.596	numeric(0)	character(0)
JME on SC_Somatomotor	0.937	numeric(0)	character(0)
CAE on SC_Somatomotor	0.2095	numeric(0)	character(0)
JAE on SC_Somatomotor	0.7345	numeric(0)	character(0)
GTCS on SC_Somatomotor	0.3455	numeric(0)	character(0)
focal_other_lesion on SC_Somatomotor	0.7715	numeric(0)	character(0)
all_epilepsy on SC_Ventral.Attention	0.002	NA	NANA
focal_epilepsy on SC_Ventral.Attention	0.1605	numeric(0)	character(0)
focal_HS on SC_Ventral.Attention	0.9735	numeric(0)	character(0)
GGE on SC_Ventral.Attention	0.2215	numeric(0)	character(0)
JME on SC_Ventral.Attention	0.1895	numeric(0)	character(0)
CAE on SC_Ventral.Attention	0.2275	numeric(0)	character(0)
focal_lesion_negative on SC_Ventral.Attention	0.918	numeric(0)	character(0)
JAE on SC_Ventral.Attention	0.687	numeric(0)	character(0)
GTCS on SC_Ventral.Attention	0.017	c(3353, 3354)	c("rs10746513", "rs12223779")
focal_other_lesion on SC_Ventral.Attention	0.2215	numeric(0)	character(0)
CAE on SC_Visual	0.0155	NA	NANA
all_epilepsy on SC_Visual	0.194	numeric(0)	character(0)
JME on SC_Visual	0.1145	numeric(0)	character(0)
GGE on SC_Visual	0.1	numeric(0)	character(0)
JAE on SC_Visual	0.7745	numeric(0)	character(0)
focal_HS on SC_Visual	0.84	numeric(0)	character(0)
focal_lesion_negative on SC_Visual	0.4605	numeric(0)	character(0)
focal_epilepsy on SC_Visual	0.622	numeric(0)	character(0)
focal_other_lesion on SC_Visual	0.364	numeric(0)	character(0)
GTCS on SC_Visual	0.4465	numeric(0)	character(0)
