# Supplementary material for: Brain Connectivity Yields Insights into the Pathogenesis of Epilepsy and Subtypes: Evidence from Mendelian Randomization Analysis
Source: Health Data Sci. 2025 Aug 5;5:0283. doi: 10.34133/hds.0283 (PMC12324163; doi:10.34133/hds.0283)
Supplement: Supplementary 1 — Tables S1 to S11 Figs. S1 to S12 [file hds.0283.f1.zip › Supplementary table 8.xlsx]

## Sheet: Supplementary table 8
	id.exposure	id.outcome	exposure	outcome	snp_r2.exposure	snp_r2.outcome	correct_causal_direction	steiger_pval
1	all_epilepsy	FC_Default	all_epilepsy	FC_Default	0.0159068543420326	0.00179930460242157	TRUE	8.82364341914612e-30
2	all_epilepsy	FC_Dorsal.Attention	all_epilepsy	FC_Dorsal.Attention	0.0159068543420326	0.00206776620771267	TRUE	8.89348358991669e-28
3	all_epilepsy	FC_Frontoparietal	all_epilepsy	FC_Frontoparietal	0.0159068543420326	0.00143327837140094	TRUE	6.6137801427245e-33
4	all_epilepsy	FC_global	all_epilepsy	FC_global	0.0159068543420326	0.00230977050485911	TRUE	3.88628256161549e-26
5	all_epilepsy	FC_Limbic	all_epilepsy	FC_Limbic	0.0159068543420326	0.00162457467207842	TRUE	3.29575757718742e-31
6	all_epilepsy	FC_Somatomotor	all_epilepsy	FC_Somatomotor	0.0159068543420326	0.00178945192120594	TRUE	7.37801891783535e-30
7	all_epilepsy	FC_Ventral.Attention	all_epilepsy	FC_Ventral.Attention	0.0159068543420326	0.00248080052165604	TRUE	4.65774335336746e-25
8	all_epilepsy	FC_Visual	all_epilepsy	FC_Visual	0.0159068543420326	0.00212090641789954	TRUE	2.09751376723251e-27
9	all_epilepsy	SC_Default	all_epilepsy	SC_Default	0.0159068543420326	0.00234746828284186	TRUE	1.23964948039171e-25
10	all_epilepsy	SC_Dorsal.Attention	all_epilepsy	SC_Dorsal.Attention	0.0159068543420326	0.00225681131024694	TRUE	3.23184830643978e-26
11	all_epilepsy	SC_Frontoparietal	all_epilepsy	SC_Frontoparietal	0.0159068543420326	0.00140405706249063	TRUE	7.68103401700176e-33
12	all_epilepsy	SC_global	all_epilepsy	SC_global	0.0159068543420326	0.00490958224233979	TRUE	3.83773333814372e-14
13	all_epilepsy	SC_Limbic	all_epilepsy	SC_Limbic	0.0159068543420326	0.00152105976127696	TRUE	8.81598505376194e-32
14	all_epilepsy	SC_Somatomotor	all_epilepsy	SC_Somatomotor	0.0159068543420326	0.00234959587636912	TRUE	1.27874217864506e-25
15	all_epilepsy	SC_Ventral.Attention	all_epilepsy	SC_Ventral.Attention	0.0159068543420326	0.00299285209286704	TRUE	6.12176011027177e-22
16	all_epilepsy	SC_Visual	all_epilepsy	SC_Visual	0.0159068543420326	0.00217328879858542	TRUE	9.01254604292509e-27
17	CAE	FC_Default	CAE	FC_Default	0.00715925009473809	0.000704014444946011	TRUE	3.36092140016115e-13
18	CAE	FC_Dorsal.Attention	CAE	FC_Dorsal.Attention	0.00715925009473809	0.000562481655115269	TRUE	2.32723581112749e-14
19	CAE	FC_Frontoparietal	CAE	FC_Frontoparietal	0.00715925009473809	0.000585695063559484	TRUE	3.71577882068463e-14
20	CAE	FC_global	CAE	FC_global	0.00715925009473809	0.000983532491496718	TRUE	2.46362892496648e-11
21	CAE	FC_Limbic	CAE	FC_Limbic	0.00715925009473809	0.000562904214663323	TRUE	2.34741913185662e-14
22	CAE	FC_Somatomotor	CAE	FC_Somatomotor	0.00715925009473809	0.000439327203071947	TRUE	1.51632532989214e-15
23	CAE	FC_Ventral.Attention	CAE	FC_Ventral.Attention	0.00715925009473809	0.00122461793714992	TRUE	4.93372226342625e-10
24	CAE	FC_Visual	CAE	FC_Visual	0.00715925009473809	0.000665558651018038	TRUE	1.69434236820701e-13
25	CAE	SC_Default	CAE	SC_Default	0.00715925009473809	0.000246473098089967	TRUE	8.4945379153068e-18
26	CAE	SC_Dorsal.Attention	CAE	SC_Dorsal.Attention	0.00715925009473809	0.000220640900204755	TRUE	3.38248834264183e-18
27	CAE	SC_Frontoparietal	CAE	SC_Frontoparietal	0.00715925009473809	0.000212831049342524	TRUE	2.52811800922281e-18
28	CAE	SC_global	CAE	SC_global	0.00715925009473809	0.000483397133690709	TRUE	5.68220142431794e-15
29	CAE	SC_Limbic	CAE	SC_Limbic	0.00715925009473809	0.000653004044456177	TRUE	1.74501520106185e-13
30	CAE	SC_Somatomotor	CAE	SC_Somatomotor	0.00715925009473809	0.000662678323636935	TRUE	2.08010755536882e-13
31	CAE	SC_Ventral.Attention	CAE	SC_Ventral.Attention	0.00715925009473809	0.00101337268738093	TRUE	4.52905804601087e-11
32	CAE	SC_Visual	CAE	SC_Visual	0.00715925009473809	0.00100042972731361	TRUE	3.81657412709693e-11
33	focal_epilepsy	FC_Default	focal_epilepsy	FC_Default	0.0112640771889173	0.00157472767997804	TRUE	2.42304283585813e-18
34	focal_epilepsy	FC_Dorsal.Attention	focal_epilepsy	FC_Dorsal.Attention	0.0112640771889173	0.00112808108688853	TRUE	1.52028529253669e-21
35	focal_epilepsy	FC_Frontoparietal	focal_epilepsy	FC_Frontoparietal	0.0112640771889173	0.0010265705731877	TRUE	2.11868348668145e-22
36	focal_epilepsy	FC_global	focal_epilepsy	FC_global	0.0112640771889173	0.00169613333476865	TRUE	1.35311285930011e-17
37	focal_epilepsy	FC_Limbic	focal_epilepsy	FC_Limbic	0.0112640771889173	0.00130767154027113	TRUE	3.69625286601166e-20
38	focal_epilepsy	FC_Somatomotor	focal_epilepsy	FC_Somatomotor	0.0112640771889173	0.00111616081195832	TRUE	1.21441706335556e-21
39	focal_epilepsy	FC_Ventral.Attention	focal_epilepsy	FC_Ventral.Attention	0.0112640771889173	0.00114773677303689	TRUE	2.19366582055464e-21
40	focal_epilepsy	FC_Visual	focal_epilepsy	FC_Visual	0.0112640771889173	0.00113438900338887	TRUE	1.7109927594693e-21
41	focal_epilepsy	SC_Default	focal_epilepsy	SC_Default	0.0112640771889173	0.000930280648033231	TRUE	4.75408201600004e-23
42	focal_epilepsy	SC_Dorsal.Attention	focal_epilepsy	SC_Dorsal.Attention	0.0112640771889173	0.000860239825206857	TRUE	1.02621560334659e-23
43	focal_epilepsy	SC_Frontoparietal	focal_epilepsy	SC_Frontoparietal	0.0112640771889173	0.000834295065550775	TRUE	5.69035431791692e-24
44	focal_epilepsy	SC_global	focal_epilepsy	SC_global	0.0112640771889173	0.00162017511201864	TRUE	6.87162208879226e-18
45	focal_epilepsy	SC_Limbic	focal_epilepsy	SC_Limbic	0.0112640771889173	0.00169213914569464	TRUE	1.86603789982213e-17
46	focal_epilepsy	SC_Somatomotor	focal_epilepsy	SC_Somatomotor	0.0112640771889173	0.0013799862158191	TRUE	1.86041170960863e-19
47	focal_epilepsy	SC_Ventral.Attention	focal_epilepsy	SC_Ventral.Attention	0.0112640771889173	0.00145118382766099	TRUE	5.68782551291488e-19
48	focal_epilepsy	SC_Visual	focal_epilepsy	SC_Visual	0.0112640771889173	0.0011352406015472	TRUE	2.77023368694536e-21
49	focal_HS	FC_Default	focal_HS	FC_Default	0.00688106989117214	0.000775954178861388	TRUE	4.81557760142605e-12
50	focal_HS	FC_Dorsal.Attention	focal_HS	FC_Dorsal.Attention	0.00688106989117214	0.00065252821113126	TRUE	6.01825151452842e-13
51	focal_HS	FC_Frontoparietal	focal_HS	FC_Frontoparietal	0.00688106989117214	0.000419699578699054	TRUE	4.77335173144354e-15
52	focal_HS	FC_global	focal_HS	FC_global	0.00688106989117214	0.000456479863502021	TRUE	1.13775406248481e-14
53	focal_HS	FC_Limbic	focal_HS	FC_Limbic	0.00688106989117214	0.000406974827875888	TRUE	3.49338443948456e-15
54	focal_HS	FC_Somatomotor	focal_HS	FC_Somatomotor	0.00688106989117214	0.000266433253011146	TRUE	6.6290669245556e-17
55	focal_HS	FC_Ventral.Attention	focal_HS	FC_Ventral.Attention	0.00688106989117214	0.000617531799787363	TRUE	3.1707393150471e-13
56	focal_HS	FC_Visual	focal_HS	FC_Visual	0.00688106989117214	0.000646101751086882	TRUE	5.36009298046138e-13
57	focal_HS	SC_Default	focal_HS	SC_Default	0.00688106989117214	0.000500429193980587	TRUE	3.97886982548845e-14
58	focal_HS	SC_Dorsal.Attention	focal_HS	SC_Dorsal.Attention	0.00688106989117214	0.000499345971185091	TRUE	3.88764203546954e-14
59	focal_HS	SC_Frontoparietal	focal_HS	SC_Frontoparietal	0.00688106989117214	0.000254582163402194	TRUE	6.26277345299076e-17
60	focal_HS	SC_global	focal_HS	SC_global	0.00688106989117214	0.00030801809607963	TRUE	3.30430118378928e-16
61	focal_HS	SC_Limbic	focal_HS	SC_Limbic	0.00688106989117214	0.000468240985380248	TRUE	1.96746087597373e-14
62	focal_HS	SC_Somatomotor	focal_HS	SC_Somatomotor	0.00688106989117214	0.000624857355476775	TRUE	4.66797842173455e-13
63	focal_HS	SC_Ventral.Attention	focal_HS	SC_Ventral.Attention	0.00688106989117214	0.000202624955034694	TRUE	9.96333311824671e-18
64	focal_HS	SC_Visual	focal_HS	SC_Visual	0.00688106989117214	0.000276939381807535	TRUE	1.28667390389201e-16
65	focal_lesion_negative	FC_Default	focal_lesion_negative	FC_Default	0.00255751280634743	0.000328880472019077	TRUE	3.62625314430796e-05
66	focal_lesion_negative	FC_Dorsal.Attention	focal_lesion_negative	FC_Dorsal.Attention	0.00255751280634743	0.000642320742646724	TRUE	0.0013139565206757
67	focal_lesion_negative	FC_Frontoparietal	focal_lesion_negative	FC_Frontoparietal	0.00255751280634743	0.000550472461915368	TRUE	0.000555686054245568
68	focal_lesion_negative	FC_global	focal_lesion_negative	FC_global	0.00255751280634743	0.000526647126856825	TRUE	0.000435327078728718
69	focal_lesion_negative	FC_Limbic	focal_lesion_negative	FC_Limbic	0.00255751280634743	0.000140404055878939	TRUE	8.23925276910729e-07
70	focal_lesion_negative	FC_Somatomotor	focal_lesion_negative	FC_Somatomotor	0.00255751280634743	0.000462089275874101	TRUE	0.000213494103021733
71	focal_lesion_negative	FC_Ventral.Attention	focal_lesion_negative	FC_Ventral.Attention	0.00255751280634743	0.000318351940569483	TRUE	3.08210435639866e-05
72	focal_lesion_negative	FC_Visual	focal_lesion_negative	FC_Visual	0.00255751280634743	0.000191233348422275	TRUE	2.89901229501501e-06
73	focal_lesion_negative	SC_Default	focal_lesion_negative	SC_Default	0.00255751280634743	0.000144391132819862	TRUE	1.03603782779266e-06
74	focal_lesion_negative	SC_Dorsal.Attention	focal_lesion_negative	SC_Dorsal.Attention	0.00255751280634743	0.000295804071844263	TRUE	2.35098174008895e-05
75	focal_lesion_negative	SC_Frontoparietal	focal_lesion_negative	SC_Frontoparietal	0.00255751280634743	0.000201056341196464	TRUE	4.00987640894478e-06
76	focal_lesion_negative	SC_global	focal_lesion_negative	SC_global	0.00255751280634743	7.81131365675893e-05	TRUE	1.24401073029032e-07
77	focal_lesion_negative	SC_Limbic	focal_lesion_negative	SC_Limbic	0.00255751280634743	5.02804210656071e-05	TRUE	3.62839702624344e-08
78	focal_lesion_negative	SC_Somatomotor	focal_lesion_negative	SC_Somatomotor	0.00255751280634743	0.000287599283835901	TRUE	2.05291494827727e-05
79	focal_lesion_negative	SC_Ventral.Attention	focal_lesion_negative	SC_Ventral.Attention	0.00255751280634743	4.10957878372841e-05	TRUE	2.21719702068737e-08
80	focal_lesion_negative	SC_Visual	focal_lesion_negative	SC_Visual	0.00255751280634743	0.000255305342030914	TRUE	1.16964156423498e-05
81	focal_other_lesion	FC_Default	focal_other_lesion	FC_Default	0.00192960422398183	0.000162591685631234	TRUE	7.94999552242624e-05
82	focal_other_lesion	FC_Dorsal.Attention	focal_other_lesion	FC_Dorsal.Attention	0.00192960422398183	1.99307456710162e-05	TRUE	5.91726490731525e-07
83	focal_other_lesion	FC_Frontoparietal	focal_other_lesion	FC_Frontoparietal	0.00192960422398183	2.44937374438073e-05	TRUE	8.11423150516561e-07
84	focal_other_lesion	FC_global	focal_other_lesion	FC_global	0.00192960422398183	0.000317208404575158	TRUE	0.000946433392708379
85	focal_other_lesion	FC_Limbic	focal_other_lesion	FC_Limbic	0.00192960422398183	0.000106132726615147	TRUE	2.08448188556489e-05
86	focal_other_lesion	FC_Somatomotor	focal_other_lesion	FC_Somatomotor	0.00192960422398183	0.000251362702511185	TRUE	0.000380295531525784
87	focal_other_lesion	FC_Ventral.Attention	focal_other_lesion	FC_Ventral.Attention	0.00192960422398183	0.000110409201679126	TRUE	2.34051173027343e-05
88	focal_other_lesion	FC_Visual	focal_other_lesion	FC_Visual	0.00192960422398183	9.94035867084909e-05	TRUE	1.72638657781376e-05
89	focal_other_lesion	SC_Default	focal_other_lesion	SC_Default	0.00192960422398183	0.000286421871512089	TRUE	0.000669482719388154
90	focal_other_lesion	SC_Dorsal.Attention	focal_other_lesion	SC_Dorsal.Attention	0.00192960422398183	0.00035725882233402	TRUE	0.00161682367758779
91	focal_other_lesion	SC_Frontoparietal	focal_other_lesion	SC_Frontoparietal	0.00192960422398183	0.000207350406157118	TRUE	0.000199575842019769
92	focal_other_lesion	SC_global	focal_other_lesion	SC_global	0.00192960422398183	0.000211916586734639	TRUE	0.000215851770359516
93	focal_other_lesion	SC_Limbic	focal_other_lesion	SC_Limbic	0.00192960422398183	0.000312187172656339	TRUE	0.000939594451942822
94	focal_other_lesion	SC_Somatomotor	focal_other_lesion	SC_Somatomotor	0.00192960422398183	5.48119149504251e-05	TRUE	4.22198093011651e-06
95	focal_other_lesion	SC_Ventral.Attention	focal_other_lesion	SC_Ventral.Attention	0.00192960422398183	0.00024359766338589	TRUE	0.000360409829977849
96	focal_other_lesion	SC_Visual	focal_other_lesion	SC_Visual	0.00192960422398183	0.00019689130756524	TRUE	0.000165977096251362
97	GGE	FC_Default	GGE	FC_Default	0.0417976986560034	0.00380705656333255	TRUE	4.02259743220463e-77
98	GGE	FC_Dorsal.Attention	GGE	FC_Dorsal.Attention	0.0417976986560034	0.00280153647701082	TRUE	1.7147195773818e-86
99	GGE	FC_Frontoparietal	GGE	FC_Frontoparietal	0.0417976986560034	0.00251356437887996	TRUE	1.36966157160933e-89
100	GGE	FC_global	GGE	FC_global	0.0417976986560034	0.00400522539999826	TRUE	1.74115857240968e-75
101	GGE	FC_Limbic	GGE	FC_Limbic	0.0417976986560034	0.00312038286632719	TRUE	2.65946007587036e-83
102	GGE	FC_Somatomotor	GGE	FC_Somatomotor	0.0417976986560034	0.00276362942502342	TRUE	6.90097359597668e-87
103	GGE	FC_Ventral.Attention	GGE	FC_Ventral.Attention	0.0417976986560034	0.0033492699005493	TRUE	3.80982812186308e-81
104	GGE	FC_Visual	GGE	FC_Visual	0.0417976986560034	0.00377144411160666	TRUE	2.01406427123634e-77
105	GGE	SC_Default	GGE	SC_Default	0.0417976986560034	0.00359820325057533	TRUE	3.64168914324704e-78
106	GGE	SC_Dorsal.Attention	GGE	SC_Dorsal.Attention	0.0417976986560034	0.00406251514335216	TRUE	2.59048111943321e-74
107	GGE	SC_Frontoparietal	GGE	SC_Frontoparietal	0.0417976986560034	0.00241243510462797	TRUE	7.17566070466975e-90
108	GGE	SC_global	GGE	SC_global	0.0417976986560034	0.00563403311089788	TRUE	2.78390333010618e-63
109	GGE	SC_Limbic	GGE	SC_Limbic	0.0417976986560034	0.00297291598097455	TRUE	6.05821856678719e-84
110	GGE	SC_Somatomotor	GGE	SC_Somatomotor	0.0417976986560034	0.00270154848668104	TRUE	1.03557104750352e-86
111	GGE	SC_Ventral.Attention	GGE	SC_Ventral.Attention	0.0417976986560034	0.00316927328558002	TRUE	4.7874316852658e-82
112	GGE	SC_Visual	GGE	SC_Visual	0.0417976986560034	0.00386038620004045	TRUE	5.98387587401226e-76
113	GTCS	FC_Default	GTCS	FC_Default	0.00226346651915847	7.77017998277481e-05	TRUE	1.33390774003935e-06
114	GTCS	FC_Dorsal.Attention	GTCS	FC_Dorsal.Attention	0.00226346651915847	3.64947230979384e-05	TRUE	2.21522446839331e-07
115	GTCS	FC_Frontoparietal	GTCS	FC_Frontoparietal	0.00226346651915847	4.93661283270676e-05	TRUE	4.24669882400109e-07
116	GTCS	FC_global	GTCS	FC_global	0.00226346651915847	0.000379604072889824	TRUE	0.000456782034501471
117	GTCS	FC_Limbic	GTCS	FC_Limbic	0.00226346651915847	3.6332416253182e-05	TRUE	2.19540710491742e-07
118	GTCS	FC_Somatomotor	GTCS	FC_Somatomotor	0.00226346651915847	0.000104242552756843	TRUE	3.15023175158906e-06
119	GTCS	FC_Ventral.Attention	GTCS	FC_Ventral.Attention	0.00226346651915847	9.19515470646193e-05	TRUE	2.15688615381003e-06
120	GTCS	FC_Visual	GTCS	FC_Visual	0.00226346651915847	5.76590500635427e-05	TRUE	6.13679720884236e-07
121	GTCS	SC_Default	GTCS	SC_Default	0.00226346651915847	5.0916055895329e-05	TRUE	5.15312734478531e-07
122	GTCS	SC_Dorsal.Attention	GTCS	SC_Dorsal.Attention	0.00226346651915847	0.000153121120238871	TRUE	1.23863987223849e-05
123	GTCS	SC_Frontoparietal	GTCS	SC_Frontoparietal	0.00226346651915847	6.92749100957657e-05	TRUE	1.09801289545249e-06
124	GTCS	SC_global	GTCS	SC_global	0.00226346651915847	0.000288050951155714	TRUE	0.000144551228618477
125	GTCS	SC_Limbic	GTCS	SC_Limbic	0.00226346651915847	6.11704789664233e-05	TRUE	7.99551585021102e-07
126	GTCS	SC_Somatomotor	GTCS	SC_Somatomotor	0.00226346651915847	0.000350506644690759	TRUE	0.000339481899401102
127	GTCS	SC_Ventral.Attention	GTCS	SC_Ventral.Attention	0.00226346651915847	0.000677446068394292	TRUE	0.00743999422969325
128	GTCS	SC_Visual	GTCS	SC_Visual	0.00226346651915847	0.000193262845179643	TRUE	2.90036590941427e-05
129	JAE	FC_Default	JAE	FC_Default	0.00421522849637453	0.000490902572425406	TRUE	9.06749073968855e-08
130	JAE	FC_Dorsal.Attention	JAE	FC_Dorsal.Attention	0.00421522849637453	2.80057575189242e-05	TRUE	9.47480094352094e-14
131	JAE	FC_Frontoparietal	JAE	FC_Frontoparietal	0.00421522849637453	0.000141509128653521	TRUE	3.48588261909742e-11
132	JAE	FC_global	JAE	FC_global	0.00421522849637453	0.000215783810055653	TRUE	3.47483577269726e-10
133	JAE	FC_Limbic	JAE	FC_Limbic	0.00421522849637453	0.000597877111326248	TRUE	4.23453841488673e-07
134	JAE	FC_Somatomotor	JAE	FC_Somatomotor	0.00421522849637453	0.000617601355161695	TRUE	5.49472840428127e-07
135	JAE	FC_Ventral.Attention	JAE	FC_Ventral.Attention	0.00421522849637453	0.000125904448737373	TRUE	1.96466484401329e-11
136	JAE	FC_Visual	JAE	FC_Visual	0.00421522849637453	0.000107560376454128	TRUE	9.45351670686116e-12
137	JAE	SC_Default	JAE	SC_Default	0.00421522849637453	9.42272777137436e-05	TRUE	6.63180290276188e-12
138	JAE	SC_Dorsal.Attention	JAE	SC_Dorsal.Attention	0.00421522849637453	0.000224805645221104	TRUE	5.32972594999049e-10
139	JAE	SC_Frontoparietal	JAE	SC_Frontoparietal	0.00421522849637453	0.000254362717224285	TRUE	1.12575490417435e-09
140	JAE	SC_global	JAE	SC_global	0.00421522849637453	0.000288424517864634	TRUE	2.49086677110557e-09
141	JAE	SC_Limbic	JAE	SC_Limbic	0.00421522849637453	0.000196938087369335	TRUE	2.47924544437627e-10
142	JAE	SC_Somatomotor	JAE	SC_Somatomotor	0.00421522849637453	0.000239381673418471	TRUE	7.76426882851413e-10
143	JAE	SC_Ventral.Attention	JAE	SC_Ventral.Attention	0.00421522849637453	0.000235835145622884	TRUE	7.09495324996538e-10
144	JAE	SC_Visual	JAE	SC_Visual	0.00421522849637453	0.000177059776614644	TRUE	1.375889556993e-10
145	JME	FC_Default	JME	FC_Default	0.0196510552237305	0.00169370628085987	TRUE	6.00748676265733e-36
146	JME	FC_Dorsal.Attention	JME	FC_Dorsal.Attention	0.0196510552237305	0.00176633363524602	TRUE	2.37354942402897e-35
147	JME	FC_Frontoparietal	JME	FC_Frontoparietal	0.0196510552237305	0.00143782549986249	TRUE	3.32912132063038e-38
148	JME	FC_global	JME	FC_global	0.0196510552237305	0.00163248068361184	TRUE	1.82617380662527e-36
149	JME	FC_Limbic	JME	FC_Limbic	0.0196510552237305	0.00120423104053449	TRUE	1.62000246515834e-40
150	JME	FC_Somatomotor	JME	FC_Somatomotor	0.0196510552237305	0.00144335809420165	TRUE	3.74909036284192e-38
151	JME	FC_Ventral.Attention	JME	FC_Ventral.Attention	0.0196510552237305	0.00206430547978401	TRUE	4.51453318561384e-33
152	JME	FC_Visual	JME	FC_Visual	0.0196510552237305	0.00157536084187179	TRUE	5.84434775025007e-37
153	JME	SC_Default	JME	SC_Default	0.0196510552237305	0.00121153420634316	TRUE	4.4462715892106e-40
154	JME	SC_Dorsal.Attention	JME	SC_Dorsal.Attention	0.0196510552237305	0.00225231057187551	TRUE	1.78948423516549e-31
155	JME	SC_Frontoparietal	JME	SC_Frontoparietal	0.0196510552237305	0.00134589965764945	TRUE	9.85892017806218e-39
156	JME	SC_global	JME	SC_global	0.0196510552237305	0.00218038797744771	TRUE	5.8006763998081e-32
157	JME	SC_Limbic	JME	SC_Limbic	0.0196510552237305	0.00207224084855188	TRUE	1.0110839710492e-32
158	JME	SC_Somatomotor	JME	SC_Somatomotor	0.0196510552237305	0.000971363650989404	TRUE	9.41935718844704e-43
159	JME	SC_Ventral.Attention	JME	SC_Ventral.Attention	0.0196510552237305	0.00177422046587158	TRUE	5.66356578932408e-35
160	JME	SC_Visual	JME	SC_Visual	0.0196510552237305	0.00189082365324741	TRUE	4.61665808624402e-34
