# Supplementary material for: Brain Connectivity Yields Insights into the Pathogenesis of Epilepsy and Subtypes: Evidence from Mendelian Randomization Analysis
Source: Health Data Sci. 2025 Aug 5;5:0283. doi: 10.34133/hds.0283 (PMC12324163; doi:10.34133/hds.0283)
Supplement: Supplementary 1 — Tables S1 to S11 Figs. S1 to S12 [file hds.0283.f1.zip › Supplementary table 9.xlsx]

## Sheet: GGE_trait
rsid	trait	chr	pos	p	OR or BETA	95% CI (TEXT)	MAPPED_GENE	PUBMEDID	FIRST AUTHOR	JOURNAL	Sample	STUDY ACCESSION
rs2176263	intelligence	2	23869903	4e-08	0.0163238	[0.01-0.022] unit increase	ATAD2B	29326435	Hill WD	Mol Psychiatry	120,934 British ancestry individuals, 127,548 individuals	GCST005316
rs13301660	squamous cell carcinoma	9	136446350	2e-10	1.11	[1.08-1.14]	SEC16A	31174203	Liyanage UE	Hum Mol Genet	9,674 European ancestry cases, 625,657 European ancestry controls	GCST008872
rs12137398	neuroticism measurement	1	7730488	1e-09	6.11	z score increase	CAMTA1	29500382	Nagel M	Nat Commun	380,506 European ancestry individuals	GCST006940
rs11890028	generalised epilepsy	2	166086767	5e-08	5.46	NR unit decrease	SCN1A-AS1, SCN1A	30531953	International League Against Epilepsy Consortium on Complex Epilepsies	Nat Commun	3,708 European ancestry cases, 61 African American cases, 24,218 European ancestry controls, 2,584 African American controls	GCST007353
rs11943905	generalised epilepsy	4	46395600	4e-08	5.5	NR unit increase	GABRA2	30531953	International League Against Epilepsy Consortium on Complex Epilepsies	Nat Commun	3,708 European ancestry cases, 61 African American cases, 24,218 European ancestry controls, 2,584 African American controls	GCST007353
rs4596374	generalised epilepsy	5	114885808	7e-10	6.16	NR unit increase	LINC01957 - TRIM36	30531953	International League Against Epilepsy Consortium on Complex Epilepsies	Nat Commun	3,708 European ancestry cases, 61 African American cases, 24,218 European ancestry controls, 2,584 African American controls	GCST007353
rs75483641	balding measurement	19	2123929	8e-10	0.0256349	[0.017-0.034] unit decrease	AP3D1	30573740	Yap CX	Nat Commun	205,327 European ancestry males	GCST007020
rs13301660	basal cell carcinoma	9	136446350	4e-06	1.04	[1.03-1.06]	SEC16A	31174203	Liyanage UE	Hum Mol Genet	31,787 European ancestry cases, 619,351 European ancestry controls	GCST008871
rs2072114	phosphatidylcholine measurement	11	61837743	1e-15	0.2895	[0.22-0.36] unit increase	FADS2	31551469	Tabassum R	Nat Commun	2,045 European ancestry individuals	GCST008927
rs2585398	high density lipoprotein cholesterol measurement	17	8151542	2e-11	0.0129471	[0.0092-0.0167] unit increase	PER1	32203549	Richardson TG	PLoS Med	403,943 European ancestry individuals	GCST010242
rs2176263	risk-taking behaviour	2	23869903	1e-13	0.0089	[0.0065-0.0113] unit increase	ATAD2B	30643258	Karlsson Linner R	Nat Genet	975,353 European ancestry individuals	GCST007325
rs419677	schizophrenia	5	109676609	5e-09	1.05485	[1.04-1.07]	KRT18P42 - MAN2A1-DT	31740837	Lam M	Nat Genet	22,778 East Asian ancestry cases, 35,362 East Asian ancestry controls, 33,640 European ancestry cases, 43,456 European ancestry controls	GCST009337
rs2365763	serum metabolite measurement	5	89684823	5e-10	0.0556157	NR unit decrease	LINC02161 - MIR3660	31636271	Gallois A	Nat Commun	6,263 Finnish ancestry men	GCST009240
rs9401560	neuroticism measurement	6	98086619	4e-08	5.501	z score decrease	MIR2113 - EIF4EBP2P3	29942085	Nagel M	Nat Genet	449,484 European ancestry individuals	GCST006476
rs13219424	reaction time measurement	6	128010939	1e-08	0.0098881	[0.0065-0.0133] unit decrease	PTPRK	29844566	Davies G	Nat Commun	330,069 European ancestry individuals	GCST006268
rs12137398	unipolar depression, mood disorder	1	7730488	1e-08	0.01683	[0.011-0.023] unit increase	CAMTA1	29942085	Nagel M	Nat Genet	357,957 European ancestry individuals	GCST006475
rs12137398	neuroticism measurement	1	7730488	9e-09	5.745	z score increase	CAMTA1	29942085	Nagel M	Nat Genet	449,484 European ancestry individuals	GCST006476
rs295268	eosinophil count	9	83814390	1e-15			GKAP1	30595370	Kichaev G	Am J Hum Genet	approximately 440,000 European ancestry individuals	GCST007065
rs2176263	BMI-adjusted waist circumference	2	23869903	3e-08			ATAD2B	31669095	Zhu Z	J Allergy Clin Immunol	457,690 European ancestry individuals	GCST009867
rs3740422	intelligence	10	101806203	1e-16	8.278	z-score decrease	OGA	29942086	Savage JE	Nat Genet	269,867 European ancestry individuals	GCST006250
rs11677484	chronotype measurement	2	190713446	6e-10	0.015	[0.011-0.019] unit increase	NAB1 - GLS	30804565	Jansen PR	Nat Genet	434,835 European ancestry individuals	GCST007983
rs295268	intelligence	9	83814390	1e-07	5.303	z-score increase	GKAP1	29844566	Davies G	Nat Commun	up to 300,486 European ancestry individuals	GCST006269
rs12137398	neuroticism measurement	1	7730488	4e-08			CAMTA1	30595370	Kichaev G	Am J Hum Genet	approximately 372,000 European ancestry individuals	GCST007084
rs295268	chronotype measurement	9	83814390	5e-09			GKAP1	30595370	Kichaev G	Am J Hum Genet	approximately 410,000 European ancestry individuals	GCST007083
rs11890028	epilepsy	2	166086767	4e-06	1.18	[1.09-1.27]	SCN1A-AS1, SCN1A	22949513	EPICURE Consortium	Hum Mol Genet	702 European ancestry genetic absence epilepsies cases, 586 European ancestry juvenile myoclonic epilepsy cases, 239 European ancestry other genetic generalized epilepsies cases, 2,461 European ancestry controls	GCST001662
rs876793	triglyceride measurement	1	237688783	3e-07	0.009	mmol/L increase	RYR2	24386095	Zhou L	PLoS One	3,451 Han Chinese ancestry individuals	GCST002321
rs2836950	age at menarche	21	39232503	6e-11	0.03	[0.02-0.04] unit increase	BRWD1	25231870	Perry JR	Nature	Up to 182,413 European ancestry females	GCST002541
rs876793	smoking status measurement	1	237688783	6e-11	0.0179245	[0.013-0.023] unit decrease	RYR2	30643251	Liu M	Nat Genet	up to 1,232,091 European ancestry individuals	GCST007474
rs13219424	smoking status measurement	6	128010939	2e-09	0.00708586	[0.0048-0.0094] unit decrease	PTPRK	30643251	Liu M	Nat Genet	up to 1,359,002 European ancestry individuals	GCST007468
rs876793	smoking status measurement	1	237688783	2e-11	0.00781438	[0.0055-0.0101] unit decrease	RYR2	30643251	Liu M	Nat Genet	up to 1,359,002 European ancestry individuals	GCST007468
rs13219424	self reported educational attainment	6	128010939	7e-15	0.011	[0.0083-0.0137] unit increase	PTPRK	30038396	Lee JJ	Nat Genet	1,311,438 European ancestry individuals	GCST006571
rs3740422	cognitive function measurement	10	101806203	1e-17	0.0255	[0.02-0.031] unit decrease	OGA	30038396	Lee JJ	Nat Genet	257,841 European ancestry individuals	GCST006572
rs11720653	brain measurement	3	17398018	6e-29			TBC1D5	33821002	Naqvi S	Nat Genet	19,670 European ancestry individuals	GCST90012880
rs13219424	reaction time measurement	6	128010939	1e-08			PTPRK	32895543	de la Fuente J	Nat Hum Behav	330,024 British ancestry individuals	GCST90011294
rs2072114	cis/trans-18:2 fatty acid measurement, trans fatty acid measurement	11	61837743	3e-09	0.0037	[0.0025-0.0049] unit decrease	FADS2	25646338	Mozaffarian D	Am J Clin Nutr	8,013 European ancestry individuals	GCST002721
rs13219424	self reported educational attainment	6	128010939	5e-12	0.0104	[0.0075-0.0133] unit increase	PTPRK	30038396	Lee JJ	Nat Genet	up to 1,131,881 European ancestry individuals	GCST006442
rs295268	chronotype measurement	9	83814390	2e-10	1.03128		GKAP1	30696823	Jones SE	Nat Commun	449,734 European ancestry individuals	GCST007576
rs11677484	chronotype measurement	2	190713446	1e-09	1.02316		NAB1 - GLS	30696823	Jones SE	Nat Commun	449,734 European ancestry individuals	GCST007576
rs10863593	schizophrenia	1	207844729	3e-07			MIR29B2CHG	29483656	Pardinas AF	Nat Genet	40,675 European ancestry cases, 64,643 European ancestry controls	GCST006803
rs3740422	cognitive function measurement, self reported educational attainment	10	101806203	3e-17	0.0561801	[0.043-0.069] unit increase	OGA	33414549	Demange PA	Nat Genet	257,700 European ancestry individuals	GCST90011875
rs2072114	phosphatidylcholine measurement	11	61837743	1e-51	0.340119	[0.3-0.38] unit decrease	FADS2	34503513	Harshfield EL	BMC Med	13,814 British ancestry individuals	GCST90060378
rs2072114	phosphatidylcholine measurement	11	61837743	2e-48	0.326137	[0.28-0.37] unit decrease	FADS2	34503513	Harshfield EL	BMC Med	13,814 British ancestry individuals	GCST90060395
rs2072114	phosphatidylcholine measurement	11	61837743	7e-17	0.182931	[0.14-0.23] unit decrease	FADS2	34503513	Harshfield EL	BMC Med	13,814 British ancestry individuals	GCST90060374
rs2072114	phosphatidylcholine measurement	11	61837743	7e-17	0.180037	[0.14-0.22] unit decrease	FADS2	34503513	Harshfield EL	BMC Med	13,814 British ancestry individuals	GCST90060457
rs11890028	epilepsy	2	166086767	8e-13	1.085		SCN1A-AS1, SCN1A	34456681	Song M	Front Neurosci	19,122 European ancestry cases, 168,998 European ancestry controls, 2,143 Japanese ancestry cases, 210,310 Japanese ancestry controls, 5,087 cases, 395,209 controls	GCST90027898
rs2072114	phosphatidylcholine measurement	11	61837743	5e-20	0.130291	[0.1-0.16] unit increase	FADS2	34503513	Harshfield EL	BMC Med	13,814 British ancestry individuals	GCST90060465
rs2072114	phosphatidylcholine measurement	11	61837743	2e-24	0.220169	[0.18-0.26] unit increase	FADS2	34503513	Harshfield EL	BMC Med	13,814 British ancestry individuals	GCST90060349
rs2072114	phosphatidylcholine measurement	11	61837743	1e-10	0.135811	[0.094-0.177] unit decrease	FADS2	34503513	Harshfield EL	BMC Med	13,814 British ancestry individuals	GCST90060345
rs2072114	phosphatidylcholine measurement	11	61837743	2e-21	0.142461	[0.11-0.17] unit decrease	FADS2	34503513	Harshfield EL	BMC Med	13,814 British ancestry individuals	GCST90060552
rs2072114	phosphatidylcholine measurement	11	61837743	2e-14	0.112258	[0.084-0.141] unit decrease	FADS2	34503513	Harshfield EL	BMC Med	13,814 British ancestry individuals	GCST90060563
rs2072114	phosphatidylcholine measurement	11	61837743	2e-16	0.171049	[0.13-0.21] unit decrease	FADS2	34503513	Harshfield EL	BMC Med	13,814 British ancestry individuals	GCST90060442
rs2072114	phosphatidylcholine measurement	11	61837743	2e-13	0.166449	[0.12-0.21] unit decrease	FADS2	34503513	Harshfield EL	BMC Med	13,814 British ancestry individuals	GCST90060446
rs2072114	phosphatidylcholine measurement	11	61837743	1e-11	0.103765	[0.074-0.134] unit decrease	FADS2	34503513	Harshfield EL	BMC Med	13,814 British ancestry individuals	GCST90060534
rs2072114	phosphatidylcholine measurement	11	61837743	8e-25	0.231523	[0.19-0.28] unit decrease	FADS2	34503513	Harshfield EL	BMC Med	13,814 British ancestry individuals	GCST90060451
rs295268	attention deficit hyperactivity disorder, schizophrenia	9	83814390	6e-10	0.0212	NR unit increase	GKAP1	33686288	Peyrot WJ	Nat Genet	40,675 schizophrenia cases, 19,099 ADHD cases	GCST90016618
rs2072114	phosphatidylcholine measurement	11	61837743	7e-23	0.180339	[0.14-0.22] unit decrease	FADS2	34503513	Harshfield EL	BMC Med	13,814 British ancestry individuals	GCST90060318
rs2072114	phosphatidylcholine measurement	11	61837743	3e-10	0.137626	[0.095-0.18] unit decrease	FADS2	34503513	Harshfield EL	BMC Med	13,814 British ancestry individuals	GCST90060423
rs2072114	phosphatidylcholine measurement	11	61837743	4e-10	0.139926	[0.096-0.184] unit decrease	FADS2	34503513	Harshfield EL	BMC Med	13,814 British ancestry individuals	GCST90060514
rs2072114	phosphatidylcholine measurement	11	61837743	3e-21	0.205068	[0.16-0.25] unit decrease	FADS2	34503513	Harshfield EL	BMC Med	13,814 British ancestry individuals	GCST90060375
rs2072114	phosphatidylcholine measurement	11	61837743	2e-11	0.105363	[0.074-0.136] unit decrease	FADS2	34503513	Harshfield EL	BMC Med	13,814 British ancestry individuals	GCST90060545
rs2072114	phosphatidylcholine measurement	11	61837743	3e-12	0.0996892	[0.072-0.128] unit decrease	FADS2	34503513	Harshfield EL	BMC Med	13,814 British ancestry individuals	GCST90060557
rs2072114	phosphatidylcholine measurement	11	61837743	2e-13	0.0826	[0.061-0.105] unit decrease	FADS2	34503513	Harshfield EL	BMC Med	5,662 Pakistani ancestry individuals	GCST90060744
rs2072114	phosphatidylcholine measurement	11	61837743	2e-13	0.1643	[0.12-0.21] unit decrease	FADS2	34503513	Harshfield EL	BMC Med	5,662 Pakistani ancestry individuals	GCST90060735
rs2072114	phosphatidylcholine measurement	11	61837743	2e-13	0.0478	[0.035-0.061] unit decrease	FADS2	34503513	Harshfield EL	BMC Med	5,662 Pakistani ancestry individuals	GCST90060855
rs2072114	phosphatidylcholine measurement	11	61837743	2e-13	0.1933	[0.14-0.24] unit increase	FADS2	34503513	Harshfield EL	BMC Med	5,662 Pakistani ancestry individuals	GCST90060851
rs2072114	phosphatidylcholine measurement	11	61837743	2e-13	0.1278	[0.094-0.162] unit increase	FADS2	34503513	Harshfield EL	BMC Med	5,662 Pakistani ancestry individuals	GCST90060796
rs2072114	phosphatidylcholine measurement	11	61837743	2e-13	0.0862	[0.063-0.109] unit increase	FADS2	34503513	Harshfield EL	BMC Med	5,662 Pakistani ancestry individuals	GCST90060696
rs2072114	phosphatidylcholine measurement	11	61837743	2e-13	0.0769	[0.057-0.097] unit decrease	FADS2	34503513	Harshfield EL	BMC Med	5,662 Pakistani ancestry individuals	GCST90060718
rs2072114	phosphatidylcholine measurement	11	61837743	2e-13	0.0579	[0.042-0.073] unit increase	FADS2	34503513	Harshfield EL	BMC Med	5,662 Pakistani ancestry individuals	GCST90060692
rs2072114	phosphatidylcholine measurement	11	61837743	2e-13	0.0743	[0.055-0.094] unit increase	FADS2	34503513	Harshfield EL	BMC Med	5,662 Pakistani ancestry individuals	GCST90060766
rs2072114	phosphatidylcholine measurement	11	61837743	2e-13	0.0578	[0.043-0.073] unit decrease	FADS2	34503513	Harshfield EL	BMC Med	5,662 Pakistani ancestry individuals	GCST90060738
rs2072114	phosphatidylcholine measurement	11	61837743	2e-13	0.1277	[0.094-0.162] unit increase	FADS2	34503513	Harshfield EL	BMC Med	5,662 Pakistani ancestry individuals	GCST90060882
rs2072114	phosphatidylcholine measurement	11	61837743	2e-13	0.0894	[0.066-0.113] unit increase	FADS2	34503513	Harshfield EL	BMC Med	5,662 Pakistani ancestry individuals	GCST90060799
rs2072114	phosphatidylcholine measurement	11	61837743	2e-13	0.0735	[0.054-0.093] unit decrease	FADS2	34503513	Harshfield EL	BMC Med	5,662 Pakistani ancestry individuals	GCST90060878
rs2072114	phosphatidylcholine measurement	11	61837743	2e-13	0.0908	[0.067-0.115] unit decrease	FADS2	34503513	Harshfield EL	BMC Med	5,662 Pakistani ancestry individuals	GCST90060829
rs2072114	phosphatidylcholine measurement	11	61837743	2e-13	0.0821	[0.06-0.104] unit decrease	FADS2	34503513	Harshfield EL	BMC Med	5,662 Pakistani ancestry individuals	GCST90060822
rs2072114	phosphatidylcholine measurement	11	61837743	2e-13	0.1279	[0.094-0.162] unit decrease	FADS2	34503513	Harshfield EL	BMC Med	5,662 Pakistani ancestry individuals	GCST90060922
rs2072114	phosphatidylcholine measurement	11	61837743	2e-13	0.1068	[0.078-0.135] unit decrease	FADS2	34503513	Harshfield EL	BMC Med	5,662 Pakistani ancestry individuals	GCST90060818
rs2072114	phosphatidylcholine measurement	11	61837743	2e-13	0.1929	[0.14-0.24] unit increase	FADS2	34503513	Harshfield EL	BMC Med	5,662 Pakistani ancestry individuals	GCST90060962
rs2072114	phosphatidylcholine measurement	11	61837743	2e-13	0.0785	[0.058-0.099] unit increase	FADS2	34503513	Harshfield EL	BMC Med	5,662 Pakistani ancestry individuals	GCST90060875
rs2072114	phosphatidylcholine measurement	11	61837743	2e-13	0.0444	[0.033-0.056] unit decrease	FADS2	34503513	Harshfield EL	BMC Med	5,662 Pakistani ancestry individuals	GCST90060870
rs2072114	phosphatidylcholine measurement	11	61837743	2e-13	0.1278	[0.094-0.162] unit increase	FADS2	34503513	Harshfield EL	BMC Med	5,662 Pakistani ancestry individuals	GCST90060959
rs10498240	C-reactive protein measurement	2	229869815	5e-10	0.0133	[0.0092-0.0174] unit increase	TRIP12	35459240	Said S	Nat Commun	575,531 European ancestry individuals	GCST90029070
rs2072114	cholesteryl ester 20:3 measurement	11	61837743	1e-33	0.183236	[0.15-0.21] unit decrease	FADS2	34503513	Harshfield EL	BMC Med	13,814 British ancestry individuals	GCST90060231
rs2072114	cholesteryl ester 20:5 measurement	11	61837743	2e-13	0.1278	[0.094-0.162] unit increase	FADS2	34503513	Harshfield EL	BMC Med	5,662 Pakistani ancestry individuals	GCST90060646
rs2072114	cholesteryl ester 20:4 measurement	11	61837743	2e-13	0.065	[0.048-0.082] unit decrease	FADS2	34503513	Harshfield EL	BMC Med	5,662 Pakistani ancestry individuals	GCST90060649
rs2072114	phosphatidylcholine measurement	11	61837743	2e-13	0.0772	[0.057-0.098] unit decrease	FADS2	34503513	Harshfield EL	BMC Med	5,662 Pakistani ancestry individuals	GCST90060990
rs2072114	phosphatidylcholine measurement	11	61837743	5e-20	0.164004	[0.13-0.2] unit increase	FADS2	34503513	Harshfield EL	BMC Med	13,814 British ancestry individuals	GCST90060325
rs2072114	phosphatidylcholine measurement	11	61837743	2e-35	0.211534	[0.18-0.24] unit increase	FADS2	34503513	Harshfield EL	BMC Med	13,814 British ancestry individuals	GCST90060303
rs2072114	phosphatidylcholine measurement	11	61837743	7e-23	0.173185	[0.14-0.21] unit increase	FADS2	34503513	Harshfield EL	BMC Med	13,814 British ancestry individuals	GCST90060298
rs2072114	phosphatidylcholine measurement	11	61837743	2e-34	0.17691	[0.15-0.21] unit increase	FADS2	34503513	Harshfield EL	BMC Med	13,814 British ancestry individuals	GCST90060411
rs2072114	phosphatidylinositol measurement	11	61837743	2e-13	0.0577	[0.042-0.073] unit decrease	FADS2	34503513	Harshfield EL	BMC Med	5,662 Pakistani ancestry individuals	GCST90060912
rs2072114	phosphatidylethanolamine measurement	11	61837743	2e-14	0.131317	[0.098-0.165] unit increase	FADS2	34503513	Harshfield EL	BMC Med	13,814 British ancestry individuals	GCST90060232
rs2072114	phosphatidylethanolamine measurement	11	61837743	5e-33	0.171054	[0.14-0.2] unit decrease	FADS2	34503513	Harshfield EL	BMC Med	13,814 British ancestry individuals	GCST90060346
rs2072114	phosphatidylethanolamine measurement	11	61837743	4e-27	0.163227	[0.13-0.19] unit decrease	FADS2	34503513	Harshfield EL	BMC Med	13,814 British ancestry individuals	GCST90060313
rs2072114	phosphatidylethanolamine measurement	11	61837743	2e-13	0.0885	[0.065-0.112] unit increase	FADS2	34503513	Harshfield EL	BMC Med	5,662 Pakistani ancestry individuals	GCST90060665
rs2072114	lysophosphatidylethanolamine measurement	11	61837743	2e-110	0.317785	[0.29-0.35] unit decrease	FADS2	34503513	Harshfield EL	BMC Med	13,814 British ancestry individuals	GCST90060164
rs2072114	lysophosphatidylethanolamine measurement	11	61837743	1e-27	0.185574	[0.15-0.22] unit decrease	FADS2	34503513	Harshfield EL	BMC Med	13,814 British ancestry individuals	GCST90060151
rs2072114	phosphatidylcholine measurement	11	61837743	2e-13	0.0538	[0.039-0.068] unit decrease	FADS2	34503513	Harshfield EL	BMC Med	5,662 Pakistani ancestry individuals	GCST90060957
rs2072114	phosphatidylethanolamine measurement	11	61837743	2e-15	0.0905504	[0.068-0.113] unit increase	FADS2	34503513	Harshfield EL	BMC Med	13,814 British ancestry individuals	GCST90060317
rs2072114	phosphatidylethanolamine measurement	11	61837743	4e-11	0.0845311	[0.059-0.11] unit increase	FADS2	34503513	Harshfield EL	BMC Med	13,814 British ancestry individuals	GCST90060299
rs2072114	phosphatidylethanolamine measurement	11	61837743	2e-58	0.202637	[0.18-0.23] unit decrease	FADS2	34503513	Harshfield EL	BMC Med	13,814 British ancestry individuals	GCST90060315
rs2072114	glycerophospholipid measurement	11	61837743	2e-13	0.0559	[0.041-0.071] unit increase	FADS2	34503513	Harshfield EL	BMC Med	5,662 Pakistani ancestry individuals	GCST90060759
rs2072114	phosphatidylinositol measurement	11	61837743	7e-15	0.125809	[0.094-0.157] unit increase	FADS2	34503513	Harshfield EL	BMC Med	13,814 British ancestry individuals	GCST90060444
rs2072114	phosphatidylinositol measurement	11	61837743	7e-33	0.188496	[0.16-0.22] unit increase	FADS2	34503513	Harshfield EL	BMC Med	13,814 British ancestry individuals	GCST90060492
rs2072114	phosphatidylinositol measurement	11	61837743	1e-22	0.150673	[0.12-0.18] unit increase	FADS2	34503513	Harshfield EL	BMC Med	13,814 British ancestry individuals	GCST90060495
rs2072114	phosphatidylinositol measurement	11	61837743	2e-13	0.0568	[0.042-0.072] unit increase	FADS2	34503513	Harshfield EL	BMC Med	5,662 Pakistani ancestry individuals	GCST90060898
rs2072114	triglyceride measurement	11	61837743	1e-14	0.169646	[0.13-0.21] unit decrease	FADS2	34503513	Harshfield EL	BMC Med	13,814 British ancestry individuals	GCST90060551
rs2072114	triglyceride measurement	11	61837743	2e-22	0.208705	[0.17-0.25] unit decrease	FADS2	34503513	Harshfield EL	BMC Med	13,814 British ancestry individuals	GCST90060553
rs2072114	triglyceride measurement	11	61837743	2e-27	0.241897	[0.2-0.29] unit decrease	FADS2	34503513	Harshfield EL	BMC Med	13,814 British ancestry individuals	GCST90060559
rs2072114	triglyceride measurement	11	61837743	5e-14	0.169824	[0.13-0.21] unit decrease	FADS2	34503513	Harshfield EL	BMC Med	13,814 British ancestry individuals	GCST90060550
rs2072114	triglyceride measurement	11	61837743	5e-16	0.186014	[0.14-0.23] unit decrease	FADS2	34503513	Harshfield EL	BMC Med	13,814 British ancestry individuals	GCST90060561
rs2072114	phosphatidylethanolamine measurement	11	61837743	8e-21	0.104765	[0.083-0.127] unit increase	FADS2	34503513	Harshfield EL	BMC Med	13,814 British ancestry individuals	GCST90060276
rs2072114	phosphatidylethanolamine measurement	11	61837743	2e-13	0.100292	[0.074-0.127] unit increase	FADS2	34503513	Harshfield EL	BMC Med	13,814 British ancestry individuals	GCST90060260
rs2072114	phosphatidylethanolamine measurement	11	61837743	2e-23	0.156353	[0.13-0.19] unit increase	FADS2	34503513	Harshfield EL	BMC Med	13,814 British ancestry individuals	GCST90060274
rs2072114	phosphatidylethanolamine measurement	11	61837743	9e-31	0.201023	[0.17-0.24] unit increase	FADS2	34503513	Harshfield EL	BMC Med	13,814 British ancestry individuals	GCST90060247
rs2072114	phosphatidylinositol measurement	11	61837743	3e-16	0.159257	[0.12-0.2] unit decrease	FADS2	34503513	Harshfield EL	BMC Med	13,814 British ancestry individuals	GCST90060458
rs2072114	glycerophospholipid measurement	11	61837743	2e-13	0.0862	[0.063-0.109] unit increase	FADS2	34503513	Harshfield EL	BMC Med	5,662 Pakistani ancestry individuals	GCST90060707
rs2072114	phosphatidylcholine measurement	11	61837743	2e-31	0.204403	[0.17-0.24] unit decrease	FADS2	34503513	Harshfield EL	BMC Med	13,814 British ancestry individuals	GCST90060316
rs2072114	phosphatidylcholine measurement	11	61837743	4e-25	0.157665	[0.13-0.19] unit increase	FADS2	34503513	Harshfield EL	BMC Med	13,814 British ancestry individuals	GCST90060319
rs2072114	phosphatidylinositol measurement	11	61837743	1e-12	0.110611	[0.08-0.141] unit decrease	FADS2	34503513	Harshfield EL	BMC Med	13,814 British ancestry individuals	GCST90060480
rs2072114	phosphatidylcholine measurement	11	61837743	1e-12	0.101217	[0.073-0.129] unit decrease	FADS2	34503513	Harshfield EL	BMC Med	13,814 British ancestry individuals	GCST90060427
rs2072114	triglyceride measurement	11	61837743	1e-11	0.149864	[0.11-0.19] unit decrease	FADS2	34503513	Harshfield EL	BMC Med	13,814 British ancestry individuals	GCST90060554
rs11720653	cortical surface area measurement	3	17398018	1e-17			TBC1D5	34560273	Shadrin AA	Neuroimage	35,657 White British ancestry individuals	GCST90091060
rs2072114	phosphatidate measurement	11	61837743	2e-13	0.0867	[0.064-0.11] unit increase	FADS2	34503513	Harshfield EL	BMC Med	5,662 Pakistani ancestry individuals	GCST90060793
rs2072114	phosphatidate measurement	11	61837743	2e-13	0.193	[0.14-0.24] unit increase	FADS2	34503513	Harshfield EL	BMC Med	5,662 Pakistani ancestry individuals	GCST90060699
rs2072114	triglyceride measurement	11	61837743	2e-13	0.1277	[0.094-0.162] unit increase	FADS2	34503513	Harshfield EL	BMC Med	5,662 Pakistani ancestry individuals	GCST90060987
rs2072114	triglyceride measurement	11	61837743	2e-13	0.077	[0.057-0.097] unit decrease	FADS2	34503513	Harshfield EL	BMC Med	5,662 Pakistani ancestry individuals	GCST90060991
rs2072114	cholesteryl ester 16:0 measurement	11	61837743	4e-11	0.0930322	[0.065-0.121] unit decrease	FADS2	34503513	Harshfield EL	BMC Med	13,814 British ancestry individuals	GCST90060211
rs2072114	cholesteryl ester 18:3 measurement	11	61837743	2e-21	0.148091	[0.12-0.18] unit decrease	FADS2	34503513	Harshfield EL	BMC Med	13,814 British ancestry individuals	GCST90060218
rs2072114	phosphatidylethanolamine measurement	11	61837743	2e-17	0.149141	[0.11-0.18] unit decrease	FADS2	34503513	Harshfield EL	BMC Med	13,814 British ancestry individuals	GCST90060256
rs2072114	phosphatidylethanolamine measurement	11	61837743	2e-13	0.0957559	[0.07-0.121] unit increase	FADS2	34503513	Harshfield EL	BMC Med	13,814 British ancestry individuals	GCST90060297
rs2072114	phosphatidylethanolamine measurement	11	61837743	9e-12	0.115133	[0.082-0.148] unit decrease	FADS2	34503513	Harshfield EL	BMC Med	13,814 British ancestry individuals	GCST90060288
rs2072114	phosphatidylethanolamine measurement	11	61837743	1e-21	0.159839	[0.13-0.19] unit decrease	FADS2	34503513	Harshfield EL	BMC Med	13,814 British ancestry individuals	GCST90060292
rs2072114	phosphatidylethanolamine measurement	11	61837743	1e-29	0.14891	[0.12-0.17] unit decrease	FADS2	34503513	Harshfield EL	BMC Med	13,814 British ancestry individuals	GCST90060343
rs2072114	phosphatidylethanolamine measurement	11	61837743	8e-11	0.101947	[0.071-0.133] unit increase	FADS2	34503513	Harshfield EL	BMC Med	13,814 British ancestry individuals	GCST90060259
rs11720653	brain connectivity measurement	3	17398018	7e-12	6.85266	z score increase	TBC1D5	36800424	Sha Z	Sci Adv	30,810 British ancestry individuals	GCST90165318
rs2072114	glycerophospholipid measurement	11	61837743	5e-11	0.0754562	[0.053-0.098] unit increase	FADS2	34503513	Harshfield EL	BMC Med	13,814 British ancestry individuals	GCST90060301
rs2072114	glycerophospholipid measurement	11	61837743	1e-11	0.113573	[0.081-0.146] unit decrease	FADS2	34503513	Harshfield EL	BMC Med	13,814 British ancestry individuals	GCST90060290
rs2072114	phosphatidylserines measurement	11	61837743	1e-16	0.157613	[0.12-0.19] unit decrease	FADS2	34503513	Harshfield EL	BMC Med	13,814 British ancestry individuals	GCST90060455
rs2072114	sphingomyelin measurement	11	61837743	2e-13	0.1279	[0.094-0.162] unit increase	FADS2	34503513	Harshfield EL	BMC Med	5,662 Pakistani ancestry individuals	GCST90060859
rs2072114	phosphatidylethanolamine measurement	11	61837743	2e-13	0.0701	[0.051-0.089] unit increase	FADS2	34503513	Harshfield EL	BMC Med	5,662 Pakistani ancestry individuals	GCST90060733
rs2072114	fatty acid measurement	11	61837743	2e-16	0.146291	[0.11-0.18] unit decrease	FADS2	34503513	Harshfield EL	BMC Med	13,814 British ancestry individuals	GCST90060127
rs2072114	fatty acid measurement	11	61837743	8e-50	0.173071	[0.15-0.2] unit decrease	FADS2	34503513	Harshfield EL	BMC Med	13,814 British ancestry individuals	GCST90060116
rs2072114	fatty acid measurement	11	61837743	2e-13	0.1046	[0.077-0.132] unit decrease	FADS2	34503513	Harshfield EL	BMC Med	5,662 Pakistani ancestry individuals	GCST90060580
rs2072114	fatty acid measurement	11	61837743	2e-12	0.109698	[0.079-0.14] unit decrease	FADS2	34503513	Harshfield EL	BMC Med	13,814 British ancestry individuals	GCST90060129
rs2072114	fatty acid measurement	11	61837743	2e-13	0.0622	[0.046-0.079] unit increase	FADS2	34503513	Harshfield EL	BMC Med	5,662 Pakistani ancestry individuals	GCST90060585
rs2072114	lysophosphatidylcholine measurement	11	61837743	1e-97	0.361711	[0.33-0.4] unit decrease	FADS2	34503513	Harshfield EL	BMC Med	13,814 British ancestry individuals	GCST90060167
rs2072114	phosphatidylserines measurement	11	61837743	2e-13	0.1278	[0.094-0.162] unit increase	FADS2	34503513	Harshfield EL	BMC Med	5,662 Pakistani ancestry individuals	GCST90061008
rs2072114	triglyceride measurement	11	61837743	2e-13	0.0872	[0.064-0.11] unit increase	FADS2	34503513	Harshfield EL	BMC Med	5,662 Pakistani ancestry individuals	GCST90061006
rs2072114	phosphatidylethanolamine measurement	11	61837743	2e-13	0.0885	[0.065-0.112] unit increase	FADS2	34503513	Harshfield EL	BMC Med	5,662 Pakistani ancestry individuals	GCST90060709
rs2072114	phosphatidylethanolamine measurement	11	61837743	2e-13	0.193	[0.14-0.24] unit increase	FADS2	34503513	Harshfield EL	BMC Med	5,662 Pakistani ancestry individuals	GCST90060711
rs2072114	lysophosphatidylethanolamine measurement	11	61837743	1e-16	0.144582	[0.11-0.18] unit increase	FADS2	34503513	Harshfield EL	BMC Med	13,814 British ancestry individuals	GCST90060139
rs2072114	lysophosphatidylcholine measurement	11	61837743	2e-11	0.0873962	[0.062-0.113] unit decrease	FADS2	34503513	Harshfield EL	BMC Med	13,814 British ancestry individuals	GCST90060144
rs2072114	lysophosphatidylcholine measurement	11	61837743	2e-13	0.0865	[0.064-0.109] unit decrease	FADS2	34503513	Harshfield EL	BMC Med	5,662 Pakistani ancestry individuals	GCST90060602
rs2072114	phosphatidylinositol measurement	11	61837743	2e-13	0.0675	[0.049-0.086] unit decrease	FADS2	34503513	Harshfield EL	BMC Med	5,662 Pakistani ancestry individuals	GCST90060988
rs2072114	cholesteryl ester 22:6 measurement	11	61837743	1e-13	0.132309	[0.097-0.167] unit decrease	FADS2	34503513	Harshfield EL	BMC Med	13,814 British ancestry individuals	GCST90060248
rs2072114	cholesteryl ester 20:5 measurement	11	61837743	1e-57	0.275126	[0.24-0.31] unit decrease	FADS2	34503513	Harshfield EL	BMC Med	13,814 British ancestry individuals	GCST90060228
rs2072114	diacylglycerol 38:4 measurement	11	61837743	6e-26	0.116248	[0.095-0.138] unit decrease	FADS2	34503513	Harshfield EL	BMC Med	13,814 British ancestry individuals	GCST90060201
rs2072114	diacylglycerol 38:3 measurement	11	61837743	7e-26	0.126511	[0.1-0.15] unit increase	FADS2	34503513	Harshfield EL	BMC Med	13,814 British ancestry individuals	GCST90060203
rs2072114	diglyceride measurement	11	61837743	4e-16	0.123456	[0.094-0.153] unit decrease	FADS2	34503513	Harshfield EL	BMC Med	13,814 British ancestry individuals	GCST90060199
rs2072114	diacylglycerol 38:5 measurement	11	61837743	3e-32	0.147964	[0.12-0.17] unit decrease	FADS2	34503513	Harshfield EL	BMC Med	13,814 British ancestry individuals	GCST90060200
rs2072114	fatty acid measurement	11	61837743	2e-10	0.0922301	[0.064-0.121] unit decrease	FADS2	34503513	Harshfield EL	BMC Med	13,814 British ancestry individuals	GCST90060107
rs2072114	phosphatidylcholine measurement	11	61837743	6e-16	0.141931	[0.11-0.18] unit decrease	FADS2	34503513	Harshfield EL	BMC Med	13,814 British ancestry individuals	GCST90060270
rs2072114	phosphatidylcholine measurement	11	61837743	1e-20	0.171069	[0.14-0.21] unit increase	FADS2	34503513	Harshfield EL	BMC Med	13,814 British ancestry individuals	GCST90060264
rs2072114	phosphatidylcholine measurement	11	61837743	1e-33	0.22198	[0.19-0.26] unit increase	FADS2	34503513	Harshfield EL	BMC Med	13,814 British ancestry individuals	GCST90060249
rs2072114	phosphatidylinositol measurement	11	61837743	2e-13	0.0645	[0.047-0.082] unit increase	FADS2	34503513	Harshfield EL	BMC Med	5,662 Pakistani ancestry individuals	GCST90060946
rs295268	fatty acid measurement	9	83814390	7e-10	0.0280531	[0.019-0.037] unit decrease	GKAP1	35213538	Richardson TG	PLoS Biol	115,006 European ancestry individuals	GCST90092935
rs2072114	cholesteryl esters:total lipids ratio, high density lipoprotein cholesterol measurement	11	61837743	1e-10	0.0402829	[0.028-0.053] unit increase	FADS2	35213538	Richardson TG	PLoS Biol	115,056 European ancestry individuals	GCST90093007
rs2072114	phosphatidylethanolamine measurement	11	61837743	6e-12	0.225	[0.16-0.29] unit increase	FADS2	35668104	Cadby G	Nat Commun	4,492 European ancestry individuals	GCST90024416
rs11720653	brain measurement	3	17398018	1e-53	15.41	z score increase	TBC1D5	34910505	van der Meer D	Sci Adv	33,748 European ancestry individuals	GCST90095129
rs11720653	cortical surface area measurement	3	17398018	3e-18	8.72	z score increase	TBC1D5	34910505	van der Meer D	Sci Adv	33,748 European ancestry individuals	GCST90095130
rs13219424	schizophrenia	6	128010939	3e-07	1.04227	[1.03-1.06]	PTPRK	35396580	Trubetskoy V	Nature	53,386 European ancestry cases, 77,258 European ancestry controls, 14,004 East Asian ancestry cases, 16,757 East Asian ancestry controls, 6,152 African American cases, 3,918 African American controls, 1,234 Latino cases, 3,090 Latino controls	GCST90128471
rs13301660	low density lipoprotein cholesterol measurement	9	136446350	7e-18	0.0156411	[0.013-0.019] unit decrease	SEC16A	34887591	Graham SE	Nature	1,320,016 European ancestry individuals	GCST90239658
rs2072114	omega-3 polyunsaturated fatty acid measurement	11	61837743	1e-200	0.32	[0.31-0.33] unit increase	FADS2	35692035	Borges MC	BMC Med	114,999 European ancestry individuals	GCST90133362
rs13219424	smoking initiation	6	128010939	5e-19	0.00832	[0.0065-0.0101] unit decrease	PTPRK	36477530	Saunders GRB	Nature	2,669,029 European ancestry individuals	GCST90243968
rs10498240	C-reactive protein measurement	2	229869815	2e-11	0.014587	[0.01-0.019] unit increase	TRIP12	36376304	Koskeridis F	Nat Commun	575,531 European ancestry individuals	GCST90179146
rs11740812	COVID-19	5	175897277	3e-06	0.21144	[0.12-0.3] unit increase	CPLX2 - THOC3	35224516	Thibord F	HGG Adv	1,181 European ancestry female cases, 7,586 European ancestry female controls, 162 South Asian, African or unknown ancestry female cases, 828 South Asian, African or unknown ancestry female controls	GCST90104749
rs876793	risk-taking behaviour	1	237688783	1e-08			RYR2	36324656	Baselmans B	Biol Psychiatry Glob Open Sci	1,506,537 European ancestry individuals	GCST90239693
rs3740422	attention deficit hyperactivity disorder, autism spectrum disorder, intelligence	10	101806203	3e-17			OGA	35764056	Rao S	Neuropsychobiology	20,183 European ancestry ADHD cases, 18,381 European ancestry ASD cases, up to 63,160 European ancestry controls, 269,867 European ancestry individuals with intelligence measurements	GCST90134330
rs2072114	1-(1-enyl-stearoyl)-2-linoleoyl-GPE (P-18:0/18:2)* measurement	11	61837743	1e-29	0.23	unit increase	FADS2	35347128	Yin X	Nat Commun	6,136 Finnish ancestry individuals	GCST90140033
rs2072114	1-(1-enyl-palmitoyl)-2-linoleoyl-GPE (P-16:0/18:2) measurement	11	61837743	1e-25	0.21	unit increase	FADS2	35347128	Yin X	Nat Commun	6,136 Finnish ancestry individuals	GCST90140001
rs2072114	arachidonoylcarnitine (C20:4) measurement	11	61837743	2e-23	0.21	unit decrease	FADS2	35347128	Yin X	Nat Commun	6,136 Finnish ancestry individuals	GCST90140118
rs2836950	QT interval	21	39232503	5e-11	0.0204	[0.014-0.026] unit decrease	BRWD1	36050321	Young WJ	Nat Commun	252,730 European ancestry, African ancestry, Hispanic or Latin American, South East Asian ancestry, South Asian ancestry individuals	GCST90179153
rs2836950	QT interval	21	39232503	8e-12	0.0226	[0.016-0.029] unit decrease	BRWD1	36050321	Young WJ	Nat Commun	212,199 European ancestry individuals	GCST90179154
rs2176263	educational attainment	2	23869903	9e-11	0.00695891	[0.0049-0.0091] unit increase	ATAD2B	35361970	Okbay A	Nat Genet	3,037,499 European ancestry individuals	GCST90105038
rs2072114	omega-3 polyunsaturated fatty acid measurement	11	61837743	1e-200	0.377624	[0.36-0.39] unit decrease	FADS2	36764567	Davyson E	Biol Psychiatry	88,268 European ancestry individuals	GCST90269548
rs2072114	omega-6:omega-3 polyunsaturated fatty acid ratio	11	61837743	1e-200	0.356022	[0.34-0.37] unit increase	FADS2	36764567	Davyson E	Biol Psychiatry	88,268 European ancestry individuals	GCST90269556
rs2072114	cholesteryl esters to total lipids in very large HDL percentage	11	61837743	7e-10	0.0440878	[0.03-0.058] unit decrease	FADS2	36764567	Davyson E	Biol Psychiatry	88,307 European ancestry individuals	GCST90269728
rs2072114	low density lipoprotein cholesterol measurement	11	61837743	1e-11	0.024334	[0.017-0.031] unit decrease	FADS2	37106081	Schoeler T	Nat Hum Behav	269,545 European ancestry individuals	GCST90267272
rs4052834	self reported educational attainment	6	16974229	8e-09	0.03167	[0.021-0.042] unit increase	ATXN1-AS1 - STMND1	37106081	Schoeler T	Nat Hum Behav	283,749 European ancestry individuals	GCST90267280
rs11943905	neuroticism measurement, cognitive function measurement	4	46395600	2e-11			GABRA2	37365406	Hindley G	Nat Hum Behav	337,125 British ancestry individuals	GCST90270074
rs2072114	level of Phosphatidylinositol (16:0_18:2) in blood serum	11	61837743	4e-09	0.18937	[0.13-0.25] unit increase	FADS2	36193934	Tabassum R	J Am Heart Assoc	2,624 European ancestry men	GCST90244312
rs2072114	level of triacylglycerol (56:6) in blood serum	11	61837743	3e-07	0.1643	[0.1-0.23] unit decrease	FADS2	36193934	Tabassum R	J Am Heart Assoc	2,624 European ancestry men	GCST90244365
rs2072114	level of Sterol ester (27:1/18:0) in blood serum	11	61837743	9e-08	0.1343	[0.085-0.183] unit decrease	FADS2	36193934	Tabassum R	J Am Heart Assoc	4,642 European ancestry women	GCST90244376
rs2072114	esterified cholesterol measurement	11	61837743	6e-06	0.1436	[0.081-0.206] unit increase	FADS2	36193934	Tabassum R	J Am Heart Assoc	2,624 European ancestry men	GCST90244196
rs3740422	epilepsy	10	101806203	2e-12	1.15		OGA	37653029	International League Against Epilepsy Consortium on Complex Epilepsies	Nat Genet	6,952 European ancestry genetic generalized epilepsy cases, 14,939 European ancestry focal epilepsy cases, 42,434 European ancestry controls	GCST90281287
rs37276	generalised epilepsy	7	41303926	1e-08			LINC01449 - INHBA	37653029	International League Against Epilepsy Consortium on Complex Epilepsies	Nat Genet	6,952 European ancestry cases, 42,436 European ancestry controls, 118 African ancestry cases, 3,680 African ancestry controls, 337 Asian ancestry cases, 6,422 Asian ancestry controls	GCST90271609
rs3740422	epilepsy	10	101806203	2e-09			OGA	37653029	International League Against Epilepsy Consortium on Complex Epilepsies	Nat Genet	27,559 European ancestry cases, 42,436 European ancestry controls, 1,626 African ancestry cases, 3,680 African ancestry controls, 759 Asian ancestry cases, 6,422 Asian ancestry controls	GCST90271608
rs2585398	generalised epilepsy	17	8151542	2e-10			PER1	37653029	International League Against Epilepsy Consortium on Complex Epilepsies	Nat Genet	6,952 European ancestry cases, 42,436 European ancestry controls, 118 African ancestry cases, 3,680 African ancestry controls, 337 Asian ancestry cases, 6,422 Asian ancestry controls	GCST90271609
rs16955463	generalised epilepsy	17	48322135	2e-09			SKAP1	37653029	International League Against Epilepsy Consortium on Complex Epilepsies	Nat Genet	6,952 European ancestry cases, 42,436 European ancestry controls, 118 African ancestry cases, 3,680 African ancestry controls, 337 Asian ancestry cases, 6,422 Asian ancestry controls	GCST90271609
rs876793	generalised epilepsy	1	237688783	3e-09			RYR2	37653029	International League Against Epilepsy Consortium on Complex Epilepsies	Nat Genet	6,952 European ancestry cases, 42,436 European ancestry controls, 118 African ancestry cases, 3,680 African ancestry controls, 337 Asian ancestry cases, 6,422 Asian ancestry controls	GCST90271609
rs75483641	generalised epilepsy	19	2123929	5e-10			AP3D1	37653029	International League Against Epilepsy Consortium on Complex Epilepsies	Nat Genet	6,952 European ancestry cases, 42,436 European ancestry controls, 118 African ancestry cases, 3,680 African ancestry controls, 337 Asian ancestry cases, 6,422 Asian ancestry controls	GCST90271609
rs469999	generalised epilepsy	22	48241244	3e-10			EPIC1 - MIR3201	37653029	International League Against Epilepsy Consortium on Complex Epilepsies	Nat Genet	6,952 European ancestry cases, 42,436 European ancestry controls, 118 African ancestry cases, 3,680 African ancestry controls, 337 Asian ancestry cases, 6,422 Asian ancestry controls	GCST90271609
rs11943905	generalised epilepsy	4	46395600	5e-06			GABRA2	37653029	International League Against Epilepsy Consortium on Complex Epilepsies	Nat Genet	6,952 European ancestry cases, 42,436 European ancestry controls, 118 African ancestry cases, 3,680 African ancestry controls, 337 Asian ancestry cases, 6,422 Asian ancestry controls	GCST90271609
rs11890028	generalised epilepsy	2	166086767	2e-08			SCN1A-AS1, SCN1A	37653029	International League Against Epilepsy Consortium on Complex Epilepsies	Nat Genet	6,952 European ancestry cases, 42,436 European ancestry controls, 118 African ancestry cases, 3,680 African ancestry controls, 337 Asian ancestry cases, 6,422 Asian ancestry controls	GCST90271609
rs739431	generalised epilepsy	3	50217873	5e-10			SLC38A3	37653029	International League Against Epilepsy Consortium on Complex Epilepsies	Nat Genet	6,952 European ancestry cases, 42,436 European ancestry controls, 118 African ancestry cases, 3,680 African ancestry controls, 337 Asian ancestry cases, 6,422 Asian ancestry controls	GCST90271609
rs13219424	generalised epilepsy	6	128010939	4e-08			PTPRK	37653029	International League Against Epilepsy Consortium on Complex Epilepsies	Nat Genet	6,952 European ancestry cases, 42,436 European ancestry controls, 118 African ancestry cases, 3,680 African ancestry controls, 337 Asian ancestry cases, 6,422 Asian ancestry controls	GCST90271609
rs62014006	generalised epilepsy	16	7294940	4e-09			RBFOX1	37653029	International League Against Epilepsy Consortium on Complex Epilepsies	Nat Genet	6,952 European ancestry cases, 42,436 European ancestry controls, 118 African ancestry cases, 3,680 African ancestry controls, 337 Asian ancestry cases, 6,422 Asian ancestry controls	GCST90271609
rs1463849	generalised epilepsy	4	31147224	4e-11			PCDH7 - LINC02497	37653029	International League Against Epilepsy Consortium on Complex Epilepsies	Nat Genet	6,952 European ancestry cases, 42,436 European ancestry controls, 118 African ancestry cases, 3,680 African ancestry controls, 337 Asian ancestry cases, 6,422 Asian ancestry controls	GCST90271609
rs4596374	generalised epilepsy	5	114885808	3e-12			LINC01957 - TRIM36	37653029	International League Against Epilepsy Consortium on Complex Epilepsies	Nat Genet	6,952 European ancestry cases, 42,436 European ancestry controls, 118 African ancestry cases, 3,680 African ancestry controls, 337 Asian ancestry cases, 6,422 Asian ancestry controls	GCST90271609

## Sheet: CAE_trait
rsid	trait	chr	pos	p	OR or BETA	95% CI (TEXT)	MAPPED_GENE	PUBMEDID	FIRST AUTHOR	JOURNAL	Sample	STUDY ACCESSION
rs12185644	childhood absence epilepsy	2	57824634	5e-10	6.24	NR unit increase	ACTG1P22 - VRK2	30531953	International League Against Epilepsy Consortium on Complex Epilepsies	Nat Commun	778 European ancestry cases, 24,218 European ancestry controls	GCST007345
rs4596374	generalised epilepsy	5	114885808	7e-10	6.16	NR unit increase	LINC01957 - TRIM36	30531953	International League Against Epilepsy Consortium on Complex Epilepsies	Nat Commun	3,708 European ancestry cases, 61 African American cases, 24,218 European ancestry controls, 2,584 African American controls	GCST007353
rs12185644	childhood absence epilepsy	2	57824634	1e-12			ACTG1P22 - VRK2	37653029	International League Against Epilepsy Consortium on Complex Epilepsies	Nat Genet	1,049 European ancestry cases, 42,436 European ancestry controls	GCST90271616
rs4596374	generalised epilepsy	5	114885808	3e-12			LINC01957 - TRIM36	37653029	International League Against Epilepsy Consortium on Complex Epilepsies	Nat Genet	6,952 European ancestry cases, 42,436 European ancestry controls, 118 African ancestry cases, 3,680 African ancestry controls, 337 Asian ancestry cases, 6,422 Asian ancestry controls	GCST90271609

## Sheet: focal_trait
rsid	trait	chr	pos	p	OR or BETA	95% CI (TEXT)	MAPPED_GENE	PUBMEDID	FIRST AUTHOR	JOURNAL	Sample	STUDY ACCESSION
rs4851251	self reported educational attainment	2	100137028	1e-09	0.0152205	NR unit decrease	AFF3	27225129	Okbay A	Nature	405,072 European ancestry individuals	GCST003676
	,

## Sheet: SC_visual
rsid	trait	chr	pos	p	OR or BETA	95% CI (TEXT)	MAPPED_GENE	PUBMEDID	FIRST AUTHOR	JOURNAL	Sample	STUDY ACCESSION
rs11245366	bone mineral content measurement	10	124794280	3e-07	0.29	[0.17-0.41] g increase	EEF1AKMT2 - ABRAXAS2	31790847	Hou R	Bone	1,030 Hispanic or Latin American children	GCST009378
rs2003585	neuroimaging measurement, brain volume measurement---Subcortical volume	2	36896240	2e-17			STRN	32665545	van der Meer D	Nat Commun	26,502 European ancestry individuals	GCST010702
rs2003585	hypertrophic cardiomyopathy	2	36896240	1e-07	0.207463	[0.13-0.28] unit increase	STRN	33495597	Harper AR	Nat Genet	170 African ancestry cases, 93 Hispanic/Latino cases, 52 East Asian ancestry cases, 1,444 European ancestry cases, 94 South Asian ancestry cases, 21 cases, 738 African ancestry controls, 78 Hispanic/Latino controls, 212 East Asian ancestry controls, 24,161 European ancestry controls, 1,132 South Asian ancestry controls, 1,023 controls	GCST012099
rs2003585	brain connectivity measurement----white matter connectome	2	36896240	1e-23	10.0376	z score increase	STRN	36800424	Sha Z	Sci Adv	30,810 British ancestry individuals	GCST90165317

## Sheet: SC_global
rsid	trait	chr	pos	p	OR or BETA	95% CI (TEXT)	MAPPED_GENE	PUBMEDID	FIRST AUTHOR	JOURNAL	Sample	STUDY ACCESSION
rs1078514	heel bone mineral density	13	109810821	1e-11	0.0238453	[0.017-0.031] unit increase	IRS2 - RN7SKP10	28869591	Kemp JP	Nat Genet	76,067 European ancestry women, 66,420 European ancestry men	GCST006288
rs1078514	heel bone mineral density	13	109810821	1e-07	0.0234534	[0.014-0.033] unit increase	IRS2 - RN7SKP10	28869591	Kemp JP	Nat Genet	76,067 European ancestry women, 66,420 European ancestry men	GCST006288
rs8071429	heel bone mineral density	17	45051538	2e-26			NMT1, DCAKD	30595370	Kichaev G	Am J Hum Genet	approximately 446,000 European ancestry individuals	GCST007066
rs8071429	white matter hyperintensity measurement	17	45051538	3e-16	8.106	[NR] Zscore increase	NMT1, DCAKD	32358547	Persyn E	Nat Commun	39,011 European ancestry individuals, 2,099 African ancestry individuals, 795 Hispanic individuals, 3,299 Asian ancestry individuals	GCST010101
rs67827860	white matter integrity	5	83564666	1e-14	0.611	[0.46-0.77] unit decrease	VCAN-AS1, VCAN	29752348	Rutten-Jacobs LCA	Stroke	8,239 European ancestry individuals	GCST006063
rs67827860	white matter hyperintensity measurement	5	83564666	3e-06			VCAN-AS1, VCAN	29752348	Rutten-Jacobs LCA	Stroke	8,429 European ancestry individuals	GCST006062
rs67827860	white matter microstructure measurement	5	83564666	1e-16			VCAN-AS1, VCAN	31666681	Zhao B	Mol Psychiatry	17,706 European ancestry individuals	GCST009540
rs2267161	white matter microstructure measurement	22	30557308	4e-08			GAL3ST1	31666681	Zhao B	Mol Psychiatry	17,706 European ancestry individuals	GCST009538
rs2267161	white matter microstructure measurement	22	30557308	5e-08			GAL3ST1	31666681	Zhao B	Mol Psychiatry	17,706 European ancestry individuals	GCST009538
rs1004763	white matter microstructure measurement	22	38078945	3e-08			SLC16A8	31666681	Zhao B	Mol Psychiatry	17,706 European ancestry individuals	GCST009540
rs1004763	white matter microstructure measurement	22	38078945	8e-09			SLC16A8	31666681	Zhao B	Mol Psychiatry	17,706 European ancestry individuals	GCST009540
rs2267161	white matter microstructure measurement	22	30557308	9e-10			GAL3ST1	31666681	Zhao B	Mol Psychiatry	17,706 European ancestry individuals	GCST009538
rs2267161	white matter microstructure measurement	22	30557308	1e-10			GAL3ST1	31666681	Zhao B	Mol Psychiatry	17,706 European ancestry individuals	GCST009538
rs2267161	white matter microstructure measurement	22	30557308	8e-09			GAL3ST1	31666681	Zhao B	Mol Psychiatry	17,706 European ancestry individuals	GCST009538
rs6442409	white matter microstructure measurement	3	13793590	5e-08			LINC00620 - WNT7A	31666681	Zhao B	Mol Psychiatry	17,706 European ancestry individuals	GCST009537
rs67827860	white matter microstructure measurement	5	83564666	5e-12			VCAN-AS1, VCAN	31666681	Zhao B	Mol Psychiatry	17,706 European ancestry individuals	GCST009537
rs3776089	white matter microstructure measurement	5	140347675	9e-09			HBEGF - SLC4A9	31666681	Zhao B	Mol Psychiatry	17,706 European ancestry individuals	GCST009538
rs2267161	white matter microstructure measurement	22	30557308	1e-09			GAL3ST1	31666681	Zhao B	Mol Psychiatry	17,706 European ancestry individuals	GCST009538
rs2267161	white matter microstructure measurement	22	30557308	2e-08			GAL3ST1	31666681	Zhao B	Mol Psychiatry	17,706 European ancestry individuals	GCST009540
rs2267161	white matter microstructure measurement	22	30557308	5e-10			GAL3ST1	31666681	Zhao B	Mol Psychiatry	17,706 European ancestry individuals	GCST009540
rs3776089	white matter microstructure measurement	5	140347675	2e-27			HBEGF - SLC4A9	31666681	Zhao B	Mol Psychiatry	17,706 European ancestry individuals	GCST009540
rs2267161	white matter microstructure measurement	22	30557308	6e-10			GAL3ST1	31666681	Zhao B	Mol Psychiatry	17,706 European ancestry individuals	GCST009540
rs2267161	white matter microstructure measurement	22	30557308	4e-13			GAL3ST1	31666681	Zhao B	Mol Psychiatry	17,706 European ancestry individuals	GCST009540
rs1004763	white matter microstructure measurement	22	38078945	2e-09			SLC16A8	31666681	Zhao B	Mol Psychiatry	17,706 European ancestry individuals	GCST009540
rs2267161	white matter microstructure measurement	22	30557308	4e-09			GAL3ST1	31666681	Zhao B	Mol Psychiatry	17,706 European ancestry individuals	GCST009540
rs3776089	white matter microstructure measurement	5	140347675	2e-12			HBEGF - SLC4A9	31666681	Zhao B	Mol Psychiatry	17,706 European ancestry individuals	GCST009540
rs2267161	white matter microstructure measurement	22	30557308	5e-13			GAL3ST1	31666681	Zhao B	Mol Psychiatry	17,706 European ancestry individuals	GCST009539
rs3776089	white matter microstructure measurement	5	140347675	3e-08			HBEGF - SLC4A9	31666681	Zhao B	Mol Psychiatry	17,706 European ancestry individuals	GCST009539
rs2267161	white matter microstructure measurement	22	30557308	3e-10			GAL3ST1	31666681	Zhao B	Mol Psychiatry	17,706 European ancestry individuals	GCST009539
rs3776089	white matter microstructure measurement	5	140347675	4e-31			HBEGF - SLC4A9	31666681	Zhao B	Mol Psychiatry	17,706 European ancestry individuals	GCST009539
rs67827860	white matter microstructure measurement	5	83564666	6e-21			VCAN-AS1, VCAN	31666681	Zhao B	Mol Psychiatry	17,706 European ancestry individuals	GCST009539
rs1004763	white matter microstructure measurement	22	38078945	7e-10			SLC16A8	31666681	Zhao B	Mol Psychiatry	17,706 European ancestry individuals	GCST009539
rs67827860	white matter hyperintensity measurement	5	83564666	4e-06	0.0332	[0.019-0.047] unit increase	VCAN-AS1, VCAN	32517579	Armstrong NJ	Stroke	16,832 European ancestry individuals, 736 African American individuals, 658 Hispanic individuals	GCST010726
rs2267161	brain measurement, neuroimaging measurement	22	30557308	3e-09			GAL3ST1	32665545	van der Meer D	Nat Commun	26,502 European ancestry individuals	GCST010703
rs1078514	red blood cell density measurement	13	109810821	6e-11			IRS2 - RN7SKP10	32888493	Chen MH	Cell	727,624 African American or Afro-Caribbean, African ancestry, European ancestry, East Asian ancestry, Hispanic or Latin American and South Asian ancestry individuals	GCST90002367
rs2267161	neuroimaging measurement, brain volume measurement	22	30557308	2e-13			GAL3ST1	32665545	van der Meer D	Nat Commun	26,502 European ancestry individuals	GCST010702
rs2842189	smoking cessation	1	43541977	2e-17	0.0136285	[0.01-0.017] unit increase	PTPRF	30643251	Liu M	Nat Genet	up to 820,192 European ancestry individuals	GCST007464
rs1078514	heel bone mineral density	13	109810821	1e-26	0.0229635	[0.019-0.027] unit increase	IRS2 - RN7SKP10	30048462	Kim SK	PLoS One	394,929 European ancestry individuals	GCST006433
rs67827860	white matter integrity	5	83564666	9e-16	0.099	[0.075-0.123] unit increase	VCAN-AS1, VCAN	33875891	Smith SM	Nat Neurosci	20,860 British ancestry individuals	GCST90004045
rs67827860	white matter integrity	5	83564666	5e-37	0.157	[0.13-0.18] unit increase	VCAN-AS1, VCAN	33875891	Smith SM	Nat Neurosci	20,860 British ancestry individuals	GCST90004245
rs3776089	white matter integrity	5	140347675	7e-12	0.077	[0.055-0.099] unit increase	HBEGF - SLC4A9	33875891	Smith SM	Nat Neurosci	20,860 British ancestry individuals	GCST90004230
rs67827860	white matter integrity	5	83564666	8e-41	0.165	[0.14-0.19] unit increase	VCAN-AS1, VCAN	33875891	Smith SM	Nat Neurosci	20,860 British ancestry individuals	GCST90004230
rs67827860	white matter integrity	5	83564666	3e-46	0.176	[0.15-0.2] unit increase	VCAN-AS1, VCAN	33875891	Smith SM	Nat Neurosci	20,860 British ancestry individuals	GCST90004231
rs67827860	white matter integrity	5	83564666	1e-44	0.173	[0.15-0.2] unit increase	VCAN-AS1, VCAN	33875891	Smith SM	Nat Neurosci	20,860 British ancestry individuals	GCST90004233
rs67827860	white matter integrity	5	83564666	1e-44	0.173	[0.15-0.2] unit increase	VCAN-AS1, VCAN	33875891	Smith SM	Nat Neurosci	20,860 British ancestry individuals	GCST90004234
rs67827860	white matter integrity	5	83564666	8e-24	0.124	[0.1-0.15] unit increase	VCAN-AS1, VCAN	33875891	Smith SM	Nat Neurosci	20,860 British ancestry individuals	GCST90004238
rs67827860	white matter integrity	5	83564666	7e-30	0.14	[0.12-0.16] unit increase	VCAN-AS1, VCAN	33875891	Smith SM	Nat Neurosci	20,860 British ancestry individuals	GCST90004240
rs67827860	white matter integrity	5	83564666	4e-25	0.128	[0.1-0.15] unit increase	VCAN-AS1, VCAN	33875891	Smith SM	Nat Neurosci	20,860 British ancestry individuals	GCST90004216
rs67827860	white matter integrity	5	83564666	3e-27	0.134	[0.11-0.16] unit increase	VCAN-AS1, VCAN	33875891	Smith SM	Nat Neurosci	20,860 British ancestry individuals	GCST90004204
rs67827860	white matter integrity	5	83564666	1e-29	0.139	[0.12-0.16] unit increase	VCAN-AS1, VCAN	33875891	Smith SM	Nat Neurosci	20,860 British ancestry individuals	GCST90004208
rs3776089	neuroimaging measurement	5	140347675	3e-12	0.078	[0.056-0.1] unit decrease	HBEGF - SLC4A9	33875891	Smith SM	Nat Neurosci	20,859 British ancestry individuals	GCST90004394
rs3776089	neuroimaging measurement	5	140347675	8e-10	0.068	[0.046-0.09] unit decrease	HBEGF - SLC4A9	33875891	Smith SM	Nat Neurosci	20,859 British ancestry individuals	GCST90004395
rs6442409	neuroimaging measurement	3	13793590	3e-08	0.057	[0.037-0.077] unit decrease	LINC00620 - WNT7A	33875891	Smith SM	Nat Neurosci	20,859 British ancestry individuals	GCST90004398
rs67827860	neuroimaging measurement	5	83564666	8e-45	0.173	[0.15-0.2] unit decrease	VCAN-AS1, VCAN	33875891	Smith SM	Nat Neurosci	20,859 British ancestry individuals	GCST90004398
rs2267161	white matter integrity	22	30557308	2e-14	0.081	[0.059-0.103] unit decrease	GAL3ST1	33875891	Smith SM	Nat Neurosci	20,860 British ancestry individuals	GCST90004127
rs3776089	white matter integrity	5	140347675	9e-23	0.11	[0.088-0.132] unit increase	HBEGF - SLC4A9	33875891	Smith SM	Nat Neurosci	20,860 British ancestry individuals	GCST90004127
rs67827860	white matter integrity	5	83564666	5e-29	0.138	[0.11-0.16] unit increase	VCAN-AS1, VCAN	33875891	Smith SM	Nat Neurosci	20,860 British ancestry individuals	GCST90004127
rs67827860	white matter integrity	5	83564666	9e-16	0.099	[0.075-0.123] unit increase	VCAN-AS1, VCAN	33875891	Smith SM	Nat Neurosci	20,860 British ancestry individuals	GCST90004156
rs67827860	white matter integrity	5	83564666	4e-10	0.077	[0.053-0.101] unit increase	VCAN-AS1, VCAN	33875891	Smith SM	Nat Neurosci	20,860 British ancestry individuals	GCST90004137
rs2267161	white matter integrity	22	30557308	3e-11	0.071	[0.049-0.093] unit decrease	GAL3ST1	33875891	Smith SM	Nat Neurosci	20,860 British ancestry individuals	GCST90004141
rs3776089	white matter integrity	5	140347675	2e-15	0.088	[0.066-0.11] unit increase	HBEGF - SLC4A9	33875891	Smith SM	Nat Neurosci	20,860 British ancestry individuals	GCST90004141
rs3776089	white matter integrity	5	140347675	8e-17	0.093	[0.071-0.115] unit increase	HBEGF - SLC4A9	33875891	Smith SM	Nat Neurosci	20,860 British ancestry individuals	GCST90004142
rs67827860	white matter integrity	5	83564666	7e-23	0.122	[0.098-0.146] unit increase	VCAN-AS1, VCAN	33875891	Smith SM	Nat Neurosci	20,860 British ancestry individuals	GCST90004144
rs67827860	white matter integrity	5	83564666	3e-22	0.12	[0.096-0.144] unit increase	VCAN-AS1, VCAN	33875891	Smith SM	Nat Neurosci	20,860 British ancestry individuals	GCST90004112
rs1004763	neuroimaging measurement	22	38078945	1e-21	0.094	[0.074-0.114] unit increase	SLC16A8	33875891	Smith SM	Nat Neurosci	20,859 British ancestry individuals	GCST90004330
rs3776089	neuroimaging measurement	5	140347675	3e-34	0.136	[0.11-0.16] unit decrease	HBEGF - SLC4A9	33875891	Smith SM	Nat Neurosci	20,859 British ancestry individuals	GCST90004330
rs67827860	white matter integrity	5	83564666	4e-43	0.17	[0.15-0.19] unit increase	VCAN-AS1, VCAN	33875891	Smith SM	Nat Neurosci	20,860 British ancestry individuals	GCST90004287
rs67827860	white matter integrity	5	83564666	4e-43	0.17	[0.15-0.19] unit increase	VCAN-AS1, VCAN	33875891	Smith SM	Nat Neurosci	20,860 British ancestry individuals	GCST90004288
rs67827860	white matter integrity	5	83564666	6e-23	0.122	[0.098-0.146] unit increase	VCAN-AS1, VCAN	33875891	Smith SM	Nat Neurosci	20,860 British ancestry individuals	GCST90004292
rs67827860	white matter integrity	5	83564666	3e-26	0.131	[0.11-0.15] unit increase	VCAN-AS1, VCAN	33875891	Smith SM	Nat Neurosci	20,860 British ancestry individuals	GCST90004297
rs67827860	white matter integrity	5	83564666	3e-35	0.153	[0.13-0.18] unit increase	VCAN-AS1, VCAN	33875891	Smith SM	Nat Neurosci	20,860 British ancestry individuals	GCST90004299
rs3776089	white matter integrity	5	140347675	5e-13	0.081	[0.059-0.103] unit increase	HBEGF - SLC4A9	33875891	Smith SM	Nat Neurosci	20,860 British ancestry individuals	GCST90004311
rs67827860	white matter integrity	5	83564666	2e-38	0.16	[0.14-0.18] unit increase	VCAN-AS1, VCAN	33875891	Smith SM	Nat Neurosci	20,860 British ancestry individuals	GCST90004311
rs67827860	white matter integrity	5	83564666	3e-47	0.178	[0.15-0.2] unit increase	VCAN-AS1, VCAN	33875891	Smith SM	Nat Neurosci	20,860 British ancestry individuals	GCST90004314
rs67827860	white matter integrity	5	83564666	3e-47	0.178	[0.15-0.2] unit increase	VCAN-AS1, VCAN	33875891	Smith SM	Nat Neurosci	20,860 British ancestry individuals	GCST90004315
rs2267161	neuroimaging measurement	22	30557308	3e-11	0.071	[0.049-0.093] unit increase	GAL3ST1	33875891	Smith SM	Nat Neurosci	20,859 British ancestry individuals	GCST90004364
rs67827860	neuroimaging measurement	5	83564666	1e-58	0.199	[0.18-0.22] unit decrease	VCAN-AS1, VCAN	33875891	Smith SM	Nat Neurosci	20,859 British ancestry individuals	GCST90004364
rs1004763	neuroimaging measurement	22	38078945	2e-09	0.059	[0.039-0.079] unit increase	SLC16A8	33875891	Smith SM	Nat Neurosci	20,859 British ancestry individuals	GCST90004365
rs3776089	neuroimaging measurement	5	140347675	2e-13	0.082	[0.06-0.104] unit decrease	HBEGF - SLC4A9	33875891	Smith SM	Nat Neurosci	20,859 British ancestry individuals	GCST90004365
rs67827860	neuroimaging measurement	5	83564666	3e-47	0.178	[0.15-0.2] unit decrease	VCAN-AS1, VCAN	33875891	Smith SM	Nat Neurosci	20,859 British ancestry individuals	GCST90004365
rs3776089	neuroimaging measurement	5	140347675	1e-11	0.076	[0.054-0.098] unit decrease	HBEGF - SLC4A9	33875891	Smith SM	Nat Neurosci	20,859 British ancestry individuals	GCST90004366
rs67827860	neuroimaging measurement	5	83564666	8e-50	0.183	[0.16-0.21] unit decrease	VCAN-AS1, VCAN	33875891	Smith SM	Nat Neurosci	20,859 British ancestry individuals	GCST90004366
rs67827860	neuroimaging measurement	5	83564666	1e-63	0.207	[0.18-0.23] unit decrease	VCAN-AS1, VCAN	33875891	Smith SM	Nat Neurosci	20,859 British ancestry individuals	GCST90004381
rs67827860	neuroimaging measurement	5	83564666	1e-62	0.206	[0.18-0.23] unit decrease	VCAN-AS1, VCAN	33875891	Smith SM	Nat Neurosci	20,859 British ancestry individuals	GCST90004382
rs2267161	neuroimaging measurement	22	30557308	2e-15	0.084	[0.062-0.106] unit increase	GAL3ST1	33875891	Smith SM	Nat Neurosci	20,859 British ancestry individuals	GCST90004383
rs67827860	neuroimaging measurement	5	83564666	3e-42	0.168	[0.14-0.19] unit decrease	VCAN-AS1, VCAN	33875891	Smith SM	Nat Neurosci	20,859 British ancestry individuals	GCST90004372
rs67827860	neuroimaging measurement	5	83564666	1e-70	0.219	[0.2-0.24] unit decrease	VCAN-AS1, VCAN	33875891	Smith SM	Nat Neurosci	20,859 British ancestry individuals	GCST90004375
rs6442409	neuroimaging measurement	3	13793590	7e-09	0.06	[0.04-0.08] unit decrease	LINC00620 - WNT7A	33875891	Smith SM	Nat Neurosci	20,859 British ancestry individuals	GCST90004360
rs1004763	neuroimaging measurement	22	38078945	6e-09	0.058	[0.038-0.078] unit increase	SLC16A8	33875891	Smith SM	Nat Neurosci	20,859 British ancestry individuals	GCST90004363
rs67827860	neuroimaging measurement	5	83564666	8e-11	0.079	[0.055-0.103] unit decrease	VCAN-AS1, VCAN	33875891	Smith SM	Nat Neurosci	21,281 British ancestry individuals	GCST90003797
rs2267161	neuroimaging measurement	22	30557308	5e-10	0.065	[0.043-0.087] unit decrease	GAL3ST1	33875891	Smith SM	Nat Neurosci	21,282 British ancestry individuals	GCST90003798
rs67827860	neuroimaging measurement	5	83564666	9e-20	0.111	[0.087-0.135] unit decrease	VCAN-AS1, VCAN	33875891	Smith SM	Nat Neurosci	21,282 British ancestry individuals	GCST90003798
rs2267161	neuroimaging measurement	22	30557308	6e-15	0.082	[0.06-0.104] unit decrease	GAL3ST1	33875891	Smith SM	Nat Neurosci	21,282 British ancestry individuals	GCST90003799
rs2267161	neuroimaging measurement	22	30557308	7e-13	0.076	[0.054-0.098] unit increase	GAL3ST1	33875891	Smith SM	Nat Neurosci	21,282 British ancestry individuals	GCST90003784
rs2267161	neuroimaging measurement	22	30557308	5e-14	0.079	[0.057-0.101] unit decrease	GAL3ST1	33875891	Smith SM	Nat Neurosci	21,282 British ancestry individuals	GCST90003800
rs2267161	neuroimaging measurement	22	30557308	1e-10	0.068	[0.046-0.09] unit decrease	GAL3ST1	33875891	Smith SM	Nat Neurosci	21,281 British ancestry individuals	GCST90003801
rs2267161	neuroimaging measurement	22	30557308	3e-09	0.062	[0.04-0.084] unit decrease	GAL3ST1	33875891	Smith SM	Nat Neurosci	21,282 British ancestry individuals	GCST90003795
rs67827860	mean fractional anisotropy measurement	5	83564666	4e-44	0.172	[0.15-0.2] unit decrease	VCAN-AS1, VCAN	33875891	Smith SM	Nat Neurosci	20,860 British ancestry individuals	GCST90003939
rs67827860	mean fractional anisotropy measurement	5	83564666	9e-43	0.169	[0.15-0.19] unit decrease	VCAN-AS1, VCAN	33875891	Smith SM	Nat Neurosci	20,860 British ancestry individuals	GCST90003940
rs67827860	white matter integrity	5	83564666	3e-34	0.15	[0.13-0.17] unit increase	VCAN-AS1, VCAN	33875891	Smith SM	Nat Neurosci	20,860 British ancestry individuals	GCST90004160
rs3776089	white matter integrity	5	140347675	7e-09	0.065	[0.043-0.087] unit increase	HBEGF - SLC4A9	33875891	Smith SM	Nat Neurosci	20,860 British ancestry individuals	GCST90004189
rs67827860	white matter integrity	5	83564666	2e-15	0.098	[0.074-0.122] unit increase	VCAN-AS1, VCAN	33875891	Smith SM	Nat Neurosci	20,860 British ancestry individuals	GCST90004189
rs1004763	neuroimaging measurement	22	38078945	1e-09	0.06	[0.04-0.08] unit increase	SLC16A8	33875891	Smith SM	Nat Neurosci	20,859 British ancestry individuals	GCST90004331
rs2267161	neuroimaging measurement	22	30557308	2e-17	0.09	[0.068-0.112] unit increase	GAL3ST1	33875891	Smith SM	Nat Neurosci	20,859 British ancestry individuals	GCST90004331
rs2267161	neuroimaging measurement	22	30557308	1e-13	0.079	[0.057-0.101] unit increase	GAL3ST1	33875891	Smith SM	Nat Neurosci	20,859 British ancestry individuals	GCST90004342
rs6442409	neuroimaging measurement	3	13793590	4e-10	0.065	[0.045-0.085] unit decrease	LINC00620 - WNT7A	33875891	Smith SM	Nat Neurosci	20,859 British ancestry individuals	GCST90004343
rs2267161	neuroimaging measurement	22	30557308	3e-16	0.087	[0.065-0.109] unit increase	GAL3ST1	33875891	Smith SM	Nat Neurosci	20,859 British ancestry individuals	GCST90004341
rs3776089	neuroimaging measurement	5	140347675	2e-22	0.109	[0.087-0.131] unit decrease	HBEGF - SLC4A9	33875891	Smith SM	Nat Neurosci	20,859 British ancestry individuals	GCST90004386
rs3776089	neuroimaging measurement	5	140347675	3e-11	0.074	[0.052-0.096] unit decrease	HBEGF - SLC4A9	33875891	Smith SM	Nat Neurosci	20,859 British ancestry individuals	GCST90004389
rs3776089	neuroimaging measurement	5	140347675	3e-10	0.07	[0.048-0.092] unit decrease	HBEGF - SLC4A9	33875891	Smith SM	Nat Neurosci	20,859 British ancestry individuals	GCST90004390
rs2267161	neuroimaging measurement	22	30557308	6e-13	0.077	[0.055-0.099] unit increase	GAL3ST1	33875891	Smith SM	Nat Neurosci	20,859 British ancestry individuals	GCST90004391
rs2267161	neuroimaging measurement	22	30557308	4e-15	0.083	[0.061-0.105] unit increase	GAL3ST1	33875891	Smith SM	Nat Neurosci	20,859 British ancestry individuals	GCST90004384
rs3776089	neuroimaging measurement	5	140347675	5e-21	0.105	[0.083-0.127] unit decrease	HBEGF - SLC4A9	33875891	Smith SM	Nat Neurosci	20,859 British ancestry individuals	GCST90004385
rs2267161	neuroimaging measurement	22	30557308	5e-14	0.079	[0.057-0.101] unit decrease	GAL3ST1	33875891	Smith SM	Nat Neurosci	21,282 British ancestry individuals	GCST90003802
rs6442409	neuroimaging measurement	3	13793590	3e-08	0.057	[0.037-0.077] unit decrease	LINC00620 - WNT7A	33875891	Smith SM	Nat Neurosci	21,282 British ancestry individuals	GCST90003803
rs2267161	neuroimaging measurement	22	30557308	3e-12	0.073	[0.051-0.095] unit decrease	GAL3ST1	33875891	Smith SM	Nat Neurosci	21,282 British ancestry individuals	GCST90003806
rs6442409	neuroimaging measurement	3	13793590	1e-10	0.066	[0.046-0.086] unit decrease	LINC00620 - WNT7A	33875891	Smith SM	Nat Neurosci	21,281 British ancestry individuals	GCST90003814
rs2267161	neuroimaging measurement	22	30557308	1e-13	0.078	[0.056-0.1] unit decrease	GAL3ST1	33875891	Smith SM	Nat Neurosci	21,282 British ancestry individuals	GCST90003816
rs67827860	neuroimaging measurement	5	83564666	5e-16	0.099	[0.075-0.123] unit decrease	VCAN-AS1, VCAN	33875891	Smith SM	Nat Neurosci	21,282 British ancestry individuals	GCST90003817
rs2267161	neuroimaging measurement	22	30557308	3e-09	0.063	[0.041-0.085] unit decrease	GAL3ST1	33875891	Smith SM	Nat Neurosci	21,282 British ancestry individuals	GCST90003818
rs2267161	neuroimaging measurement	22	30557308	6e-12	0.072	[0.05-0.094] unit decrease	GAL3ST1	33875891	Smith SM	Nat Neurosci	21,282 British ancestry individuals	GCST90003820
rs2267161	neuroimaging measurement	22	30557308	1e-09	0.064	[0.042-0.086] unit decrease	GAL3ST1	33875891	Smith SM	Nat Neurosci	21,282 British ancestry individuals	GCST90003821
rs2267161	neuroimaging measurement	22	30557308	3e-13	0.077	[0.055-0.099] unit decrease	GAL3ST1	33875891	Smith SM	Nat Neurosci	21,282 British ancestry individuals	GCST90003822
rs67827860	neuroimaging measurement	5	83564666	6e-14	0.092	[0.068-0.116] unit decrease	VCAN-AS1, VCAN	33875891	Smith SM	Nat Neurosci	21,282 British ancestry individuals	GCST90003807
rs67827860	neuroimaging measurement	5	83564666	1e-13	0.091	[0.067-0.115] unit decrease	VCAN-AS1, VCAN	33875891	Smith SM	Nat Neurosci	21,282 British ancestry individuals	GCST90003810
rs2267161	neuroimaging measurement	22	30557308	7e-14	0.079	[0.057-0.101] unit decrease	GAL3ST1	33875891	Smith SM	Nat Neurosci	21,282 British ancestry individuals	GCST90003841
rs67827860	neuroimaging measurement	5	83564666	2e-20	0.113	[0.089-0.137] unit decrease	VCAN-AS1, VCAN	33875891	Smith SM	Nat Neurosci	21,282 British ancestry individuals	GCST90003842
rs2267161	neuroimaging measurement	22	30557308	2e-14	0.081	[0.059-0.103] unit decrease	GAL3ST1	33875891	Smith SM	Nat Neurosci	21,282 British ancestry individuals	GCST90003835
rs2267161	neuroimaging measurement	22	30557308	9e-15	0.082	[0.06-0.104] unit decrease	GAL3ST1	33875891	Smith SM	Nat Neurosci	21,282 British ancestry individuals	GCST90003837
rs6442409	neuroimaging measurement	3	13793590	7e-09	0.059	[0.039-0.079] unit decrease	LINC00620 - WNT7A	33875891	Smith SM	Nat Neurosci	21,282 British ancestry individuals	GCST90003838
rs2267161	neuroimaging measurement	22	30557308	2e-11	0.071	[0.049-0.093] unit decrease	GAL3ST1	33875891	Smith SM	Nat Neurosci	21,282 British ancestry individuals	GCST90003833
rs2267161	neuroimaging measurement	22	30557308	8e-14	0.079	[0.057-0.101] unit decrease	GAL3ST1	33875891	Smith SM	Nat Neurosci	21,282 British ancestry individuals	GCST90003834
rs2267161	neuroimaging measurement	22	30557308	1e-10	0.068	[0.046-0.09] unit decrease	GAL3ST1	33875891	Smith SM	Nat Neurosci	21,282 British ancestry individuals	GCST90003828
rs2267161	neuroimaging measurement	22	30557308	5e-09	0.062	[0.04-0.084] unit decrease	GAL3ST1	33875891	Smith SM	Nat Neurosci	21,282 British ancestry individuals	GCST90003830
rs2267161	neuroimaging measurement	22	30557308	2e-09	0.063	[0.041-0.085] unit decrease	GAL3ST1	33875891	Smith SM	Nat Neurosci	21,282 British ancestry individuals	GCST90003849
rs2267161	neuroimaging measurement	22	30557308	5e-12	0.073	[0.051-0.095] unit decrease	GAL3ST1	33875891	Smith SM	Nat Neurosci	21,282 British ancestry individuals	GCST90003851
rs67827860	neuroimaging measurement	5	83564666	1e-16	0.101	[0.077-0.125] unit decrease	VCAN-AS1, VCAN	33875891	Smith SM	Nat Neurosci	21,282 British ancestry individuals	GCST90003852
rs2267161	neuroimaging measurement	22	30557308	1e-09	0.064	[0.042-0.086] unit decrease	GAL3ST1	33875891	Smith SM	Nat Neurosci	21,282 British ancestry individuals	GCST90003853
rs2267161	neuroimaging measurement	22	30557308	2e-12	0.075	[0.053-0.097] unit decrease	GAL3ST1	33875891	Smith SM	Nat Neurosci	21,282 British ancestry individuals	GCST90003855
rs2267161	neuroimaging measurement	22	30557308	2e-09	0.063	[0.041-0.085] unit decrease	GAL3ST1	33875891	Smith SM	Nat Neurosci	21,282 British ancestry individuals	GCST90003856
rs2267161	neuroimaging measurement	22	30557308	7e-11	0.069	[0.047-0.091] unit decrease	GAL3ST1	33875891	Smith SM	Nat Neurosci	21,282 British ancestry individuals	GCST90003857
rs6442409	neuroimaging measurement	3	13793590	8e-11	0.067	[0.047-0.087] unit decrease	LINC00620 - WNT7A	33875891	Smith SM	Nat Neurosci	21,282 British ancestry individuals	GCST90003857
rs2267161	mean fractional anisotropy measurement	22	30557308	9e-14	0.079	[0.057-0.101] unit increase	GAL3ST1	33875891	Smith SM	Nat Neurosci	20,860 British ancestry individuals	GCST90003881
rs3776089	mean fractional anisotropy measurement	5	140347675	2e-24	0.114	[0.092-0.136] unit decrease	HBEGF - SLC4A9	33875891	Smith SM	Nat Neurosci	20,860 British ancestry individuals	GCST90003881
rs3776089	mean fractional anisotropy measurement	5	140347675	2e-11	0.075	[0.053-0.097] unit decrease	HBEGF - SLC4A9	33875891	Smith SM	Nat Neurosci	20,860 British ancestry individuals	GCST90003895
rs67827860	mean fractional anisotropy measurement	5	83564666	4e-25	0.128	[0.1-0.15] unit decrease	VCAN-AS1, VCAN	33875891	Smith SM	Nat Neurosci	20,860 British ancestry individuals	GCST90003907
rs3776089	mean fractional anisotropy measurement	5	140347675	1e-14	0.086	[0.064-0.108] unit decrease	HBEGF - SLC4A9	33875891	Smith SM	Nat Neurosci	20,860 British ancestry individuals	GCST90003936
rs67827860	mean fractional anisotropy measurement	5	83564666	2e-38	0.16	[0.14-0.18] unit decrease	VCAN-AS1, VCAN	33875891	Smith SM	Nat Neurosci	20,860 British ancestry individuals	GCST90003937
rs67827860	white matter integrity	5	83564666	1e-22	0.121	[0.097-0.145] unit increase	VCAN-AS1, VCAN	33875891	Smith SM	Nat Neurosci	20,860 British ancestry individuals	GCST90004060
rs67827860	white matter integrity	5	83564666	2e-28	0.136	[0.11-0.16] unit increase	VCAN-AS1, VCAN	33875891	Smith SM	Nat Neurosci	20,860 British ancestry individuals	GCST90004048
rs67827860	white matter integrity	5	83564666	1e-10	0.08	[0.056-0.104] unit increase	VCAN-AS1, VCAN	33875891	Smith SM	Nat Neurosci	20,860 British ancestry individuals	GCST90004096
rs6442409	white matter integrity	3	13793590	2e-08	0.058	[0.038-0.078] unit increase	LINC00620 - WNT7A	33875891	Smith SM	Nat Neurosci	20,860 British ancestry individuals	GCST90004098
rs67827860	white matter integrity	5	83564666	1e-45	0.175	[0.15-0.2] unit increase	VCAN-AS1, VCAN	33875891	Smith SM	Nat Neurosci	20,860 British ancestry individuals	GCST90004064
rs67827860	white matter integrity	5	83564666	7e-28	0.135	[0.11-0.16] unit increase	VCAN-AS1, VCAN	33875891	Smith SM	Nat Neurosci	20,860 British ancestry individuals	GCST90004072
rs6442409	white matter integrity	3	13793590	3e-13	0.075	[0.055-0.095] unit increase	LINC00620 - WNT7A	33875891	Smith SM	Nat Neurosci	20,860 British ancestry individuals	GCST90004077
rs6442409	white matter integrity	3	13793590	2e-10	0.066	[0.046-0.086] unit increase	LINC00620 - WNT7A	33875891	Smith SM	Nat Neurosci	20,860 British ancestry individuals	GCST90004257
rs67827860	white matter integrity	5	83564666	3e-27	0.133	[0.11-0.16] unit increase	VCAN-AS1, VCAN	33875891	Smith SM	Nat Neurosci	20,860 British ancestry individuals	GCST90004257
rs67827860	white matter integrity	5	83564666	1e-27	0.135	[0.11-0.16] unit increase	VCAN-AS1, VCAN	33875891	Smith SM	Nat Neurosci	20,860 British ancestry individuals	GCST90004260
rs67827860	white matter integrity	5	83564666	2e-23	0.123	[0.099-0.147] unit increase	VCAN-AS1, VCAN	33875891	Smith SM	Nat Neurosci	20,860 British ancestry individuals	GCST90004271
rs67827860	white matter integrity	5	83564666	3e-24	0.125	[0.1-0.15] unit increase	VCAN-AS1, VCAN	33875891	Smith SM	Nat Neurosci	20,860 British ancestry individuals	GCST90004272
rs67827860	white matter integrity	5	83564666	7e-20	0.113	[0.089-0.137] unit increase	VCAN-AS1, VCAN	33875891	Smith SM	Nat Neurosci	20,860 British ancestry individuals	GCST90004274
rs67827860	white matter integrity	5	83564666	3e-21	0.117	[0.093-0.141] unit increase	VCAN-AS1, VCAN	33875891	Smith SM	Nat Neurosci	20,860 British ancestry individuals	GCST90004275
rs67827860	white matter integrity	5	83564666	5e-38	0.159	[0.14-0.18] unit increase	VCAN-AS1, VCAN	33875891	Smith SM	Nat Neurosci	20,860 British ancestry individuals	GCST90004284
rs67827860	white matter integrity	5	83564666	2e-43	0.171	[0.15-0.19] unit increase	VCAN-AS1, VCAN	33875891	Smith SM	Nat Neurosci	20,860 British ancestry individuals	GCST90004285
rs67827860	white matter integrity	5	83564666	9e-43	0.169	[0.15-0.19] unit increase	VCAN-AS1, VCAN	33875891	Smith SM	Nat Neurosci	20,860 British ancestry individuals	GCST90004286
rs3776089	neuroimaging measurement	5	140347675	7e-09	0.065	[0.043-0.087] unit decrease	HBEGF - SLC4A9	33875891	Smith SM	Nat Neurosci	20,859 British ancestry individuals	GCST90004349
rs1004763	neuroimaging measurement	22	38078945	8e-10	0.061	[0.041-0.081] unit increase	SLC16A8	33875891	Smith SM	Nat Neurosci	20,859 British ancestry individuals	GCST90004358
rs6442409	neuroimaging measurement	3	13793590	9e-11	0.067	[0.047-0.087] unit decrease	LINC00620 - WNT7A	33875891	Smith SM	Nat Neurosci	20,859 British ancestry individuals	GCST90004359
rs3776089	neuroimaging measurement	5	140347675	4e-11	0.074	[0.052-0.096] unit decrease	HBEGF - SLC4A9	33875891	Smith SM	Nat Neurosci	20,859 British ancestry individuals	GCST90004355
rs2267161	brain volume measurement	22	30557308	8e-11	0.067	[0.047-0.087] unit decrease	GAL3ST1	33875891	Smith SM	Nat Neurosci	22,133 British ancestry individuals	GCST90002552
rs1693551	cortical thickness	8	100663356	3e-13			SNX31	34560273	Shadrin AA	Neuroimage	35,657 White British ancestry individuals	GCST90091061
rs2267161	sporadic Creutzfeld Jacob disease	22	30557308	2e-10	1.11	[1·00–1·23]	GAL3ST1	32949544	Jones E	Lancet Neurol	4,110 European ancestry cases, 13,569 European ancestry controls	GCST90001389
rs2267161	ceramide measurement	22	30557308	4e-21	0.218	[0.17-0.26] unit decrease	GAL3ST1	35668104	Cadby G	Nat Commun	4,492 European ancestry individuals	GCST90024526
rs2267161	ceramide measurement	22	30557308	1e-33	0.286	[0.24-0.33] unit decrease	GAL3ST1	35668104	Cadby G	Nat Commun	4,492 European ancestry individuals	GCST90024523
rs2267161	ceramide measurement	22	30557308	1e-37	0.301	[0.26-0.35] unit decrease	GAL3ST1	35668104	Cadby G	Nat Commun	4,492 European ancestry individuals	GCST90024524
rs2267161	ceramide measurement	22	30557308	7e-14	0.178	[0.13-0.23] unit decrease	GAL3ST1	35668104	Cadby G	Nat Commun	4,492 European ancestry individuals	GCST90025843
rs67827860	brain connectivity measurement	5	83564666	1e-35	12.4522	z score increase	VCAN-AS1, VCAN	36800424	Sha Z	Sci Adv	30,810 British ancestry individuals	GCST90165317
rs2267161	glycerophospholipid measurement	22	30557308	4e-13	0.0774	[0.056-0.098] unit increase	GAL3ST1	34503513	Harshfield EL	BMC Med	5,662 Pakistani ancestry individuals	GCST90060760
rs1693551	brain connectivity measurement	8	100663356	3e-09	5.9496	z score increase	SNX31	36800424	Sha Z	Sci Adv	30,810 British ancestry individuals	GCST90165318
rs67827860	brain connectivity measurement	5	83564666	2e-19	9.00462	z score increase	VCAN-AS1, VCAN	36800424	Sha Z	Sci Adv	30,810 British ancestry individuals	GCST90165318
rs6442409	white matter integrity, age at assessment	3	13793590	5e-10			LINC00620 - WNT7A	34358307	Traylor M	Brain	31,128 British ancestry individuals	GCST90100583
rs67827860	cortical thickness	5	83564666	1e-33	12.09	z score increase	VCAN-AS1, VCAN	34910505	van der Meer D	Sci Adv	33,748 European ancestry individuals	GCST90095131
rs1693551	cortical thickness	8	100663356	5e-11	6.56	z score increase	SNX31	34910505	van der Meer D	Sci Adv	33,748 European ancestry individuals	GCST90095131
rs2267161	ceramide measurement	22	30557308	2e-21	0.226	[0.18-0.27] unit decrease	GAL3ST1	35668104	Cadby G	Nat Commun	4,492 European ancestry individuals	GCST90025762
rs2267161	ceramide measurement	22	30557308	5e-21	0.223	[0.18-0.27] unit decrease	GAL3ST1	35668104	Cadby G	Nat Commun	4,492 European ancestry individuals	GCST90025763
rs2267161	ceramide measurement	22	30557308	2e-15	0.188	[0.14-0.23] unit decrease	GAL3ST1	35668104	Cadby G	Nat Commun	4,492 European ancestry individuals	GCST90025765
rs2267161	ceramide measurement	22	30557308	3e-27	0.254	[0.21-0.3] unit decrease	GAL3ST1	35668104	Cadby G	Nat Commun	4,492 European ancestry individuals	GCST90024604
rs2267161	neuroimaging measurement	22	30557308	5e-16			GAL3ST1	35164939	van der Meer D	Biol Psychiatry	33,735 white British ancestry individuals	GCST90239729
rs2842189	smoking status measurement	1	43541977	2e-08	0.010158	[0.0066-0.0137] unit decrease	PTPRF	37106081	Schoeler T	Nat Hum Behav	283,749 European ancestry individuals	GCST90267302
rs67827860	hippocampal volume	5	83564666	4e-09	0.0525612	[0.035-0.07] unit increase	VCAN-AS1, VCAN	37337106	Liu N	Nat Genet	38,977 European ancestry, East Asian ancestry individuals	GCST90267929
rs2267161	corpus collosum mid-posterior volume measurement	22	30557308	7e-10			GAL3ST1	37164063	Chen SJ	J Affect Disord	33,861 British ancestry individuals	GCST90281347
rs2267161	corpus callosum posterior volume measurement	22	30557308	5e-08			GAL3ST1	37164063	Chen SJ	J Affect Disord	33,861 British ancestry individuals	GCST90281348
rs2267161	corpus callosum volume measurement	22	30557308	6e-12			GAL3ST1	37164063	Chen SJ	J Affect Disord	33,861 British ancestry individuals	GCST90281349
rs3776089	corpus callosum volume measurement	5	140347675	7e-09			HBEGF - SLC4A9	37164063	Chen SJ	J Affect Disord	33,861 British ancestry individuals	GCST90281349
rs2267161	mean fractional anisotropy measurement	22	30557308	4e-16			GAL3ST1	37164063	Chen SJ	J Affect Disord	31,727 British ancestry individuals	GCST90281343
rs2267161	mean fractional anisotropy measurement	22	30557308	2e-15			GAL3ST1	37164063	Chen SJ	J Affect Disord	31,727 British ancestry individuals	GCST90281340
rs2267161	corpus callosum mid-anterior volume measurement	22	30557308	5e-10			GAL3ST1	37164063	Chen SJ	J Affect Disord	33,861 British ancestry individuals	GCST90281345
rs2267161	corpus callosum volume measurement	22	30557308	2e-10			GAL3ST1	37164063	Chen SJ	J Affect Disord	33,861 British ancestry individuals	GCST90281350
rs1078514	Parkinson disease	13	109810821	2e-09			IRS2 - RN7SKP10	38155330	Kim JJ	Nat Genet	57,893 European ancestry cases, 1,505,102 European ancestry controls, 7,046 East Asian ancestry cases, 176,756 East Asian ancestry controls, 2,440 Hispanic or Latin American cases, 582,220 Hispanic or Latin American controls, 288 African ancestry cases, 193,985 African ancestry controls	GCST90308590
